# Supplementary material for: Transcriptome Analysis of the Regulatory Mechanism of FoxO on Wing Dimorphism in the Brown Planthopper, Nilaparvata lugens (Hemiptera: Delphacidae)
Source: Insects. 2021 May 4;12(5):413. doi: 10.3390/insects12050413 (PMC8148023; doi:10.3390/insects12050413)
Supplement: Supplementary file 1 [file insects-12-00413-s001.zip]

Archive with 10 entries (9 files):
- Supplementary Tables/
- Supplementary Tables/Supplementary Table 1. Data quality of RNA-seq..xlsm
- Supplementary Tables/Supplementary Table 2. Differentially expressed genes of GO classification  in forewing at 24 hAE..xlsx
- Supplementary Tables/Supplementary Table 3. KEGG enrichment of differentially expressed genes in forewing and hindwing buds at 24, 36, and 48 hAE.xlsm
- Supplementary Tables/Supplementary Table 4. Differentially expressed genes of GO classification  in hindwing at 24 hAE..xlsx
- Supplementary Tables/Supplementary Table 5. Differentially expressed genes of GO classification  in forewing at 36h..xlsx
- Supplementary Tables/Supplementary Table 6. Differentially expressed genes of GO classification  in hindwing at 36h..xlsx
- Supplementary Tables/Supplementary Table 7. Differentially expressed genes of GO classification  in forewing at 48h..xlsx
- Supplementary Tables/Supplementary Table 8. Differentially expressed genes of GO classification  in hindwing at 48h..xlsx
- Supplementary Tables/Supplementary Table 9. Differentially expressed genes associated with cell cycle and DNA replication.xlsx
