# Supplementary material for: Transcriptome Analysis of the Regulatory Mechanism of FoxO on Wing Dimorphism in the Brown Planthopper, Nilaparvata lugens (Hemiptera: Delphacidae)
Source: Insects. 2021 May 4;12(5):413. doi: 10.3390/insects12050413 (PMC8148023; doi:10.3390/insects12050413)
Supplement: Supplementary file 1 [file insects-12-00413-s001.zip › Supplementary Tables/Supplementary Table 1. Data quality of RNA-seq..xlsm]

## Sheet: Sheet1
			Supplementary Table 1. Data quality of RNA-seq.
Treatment	Age	Tissue	Sample name	Raw reads	Clean reads	Q30	Total mapped	Multiple mapped	Unique mapped
dsNlFoxO	24hAE-fifth-instar	Forewing	FFW24_1	46578960	45204468	94.23	16000789 (70.79%)	1261819 (5.58%)	14738970 (65.21%)
			FFW24_2	46890304	45535596	93.95	16017368 (70.35%)	1213145 (5.33%)	14804223 (65.02%)
			FFW24_3	45720760	44496754	94.06	15676768 (70.46%)	1202158 (5.40%)	14474610 (65.06%)
		Hindwing	FHW24_1	48586668	47530674	94.06	16928005 (71.23%)	2083642 (8.77%)	14844363 (62.46%)
			FHW24_2	47571514	46515684	94.03	16646403 (73.15%)	939685 (4.13%)	15706718 (69.02%)
			FHW24_3	48560814	47403698	94.38	16469772 (70.82%)	1773427 (7.63%)	14696345 (63.19%)
dsGfp		Forewing	GFW24-1	45502200	44453922	94.04	17451289 (73.63%)	3142147 (13.26%)	14309142 (60.37%)
			GFW24-2	45485642	44220364	94.05	15025490 (67.6%)	761399 (3.43%)	14264091 (64.17%)
			GFW24-3	47082092	45835588	94.25	15681382 (68.42%)	942350 (4.11%)	14739032 (64.31%)
		Hindwing	GHW24-1	46428460	45050894	93.85	15492147 (68.77%)	1210577 (5.37%)	14281570 (63.40%)
			GHW24-2	46735870	45228326	93.88	15455609 (68.35%)	1129631 (5.00%)	14325978 (63.35%)
			GHW24-3	47710046	46504166	94.28	15972109 (68.69%)	1105272 (4.75%)	14866837 (63.94%)
dsNlFoxO	36hAE-fifth-instar	Forewing	FFW36_1	48318212	46956686	94.45	15831842 (67.43%)	643542 (2.74%)	15188300 (64.69%)
			FFW36_2	47746302	46520980	94.58	15519868 (66.72%)	543011 (2.33%)	14976857 (64.39%)
			FFW36_3	44989964	44003888	94.66	14714993 (66.88%)	604077 (2.75%)	14110916 (64.13%)
		Hindwing	GFW36_1	46638004	45209660	94.67	14886952 (66.41%)	571365 (2.53%)	15101058 (66.80%)
			GFW36_2	44676940	43349408	94.53	14779763 (66.25%)	715115 (3.30%)	14459009 (66.71%)
			GFW36_3	45938166	44707186	94.36	14758583 (64.7%)	580029 (2.59%)	14934610 (66.81%)
dsGfp		Forewing	GHW36_1	46189180	44832032	94.33	15672423 (69.33%)	708004 (3.16%)	14178948 (63.25%)
			GHW36_2	46170934	44616436	94.37	15174124 (70.01%)	695857 (3.12%)	14083906 (63.13%)
			GHW36_3	47199288	45621368	94.2	15514639 (69.4%)	591082 (2.59%)	14167501 (62.11%)
		Hindwing	FHW36_1	47653110	46561142	94.47	15485596 (66.51%)	850640 (3.65%)	14634956 (62.86%)
			FHW36_2	49861044	47962518	94.44	16008893 (66.75%)	784658 (3.27%)	15224235 (63.48%)
			FHW36_3	45832556	44077972	94.33	14780696 (67.07%)	759796 (3.45%)	14020900 (63.62%)
dsNlFoxO	48hAE-fifth-instar	Forewing	FFW48_1	45338326	44411448	93.9	16347605 (73.61%)	1071239 (4.82%)	15276366 (68.79%)
			FFW48_2	46970852	45511830	94.11	16646403 (73.15%)	939685 (4.13%)	15706718 (69.02%)
			FFW48_3	45280066	44389926	94.16	16415658 (73.97%)	1230877 (5.55%)	15184781 (68.42%)
		Hindwing	FHW48_1	48269788	46694668	93.88	17247690 (73.88%)	1547450 (6.63%)	15700240 (67.25%)
			FHW48_2	48591542	47112882	94.13	17615628 (74.78%)	1999698 (8.49%)	15615930 (66.29%)
			FHW48_3	45268764	44096210	94.14	16293162 (73.9%)	1488121 (6.75%)	14805041 (67.15%)
dsGfp		Forewing	GFW48_1	47402460	46344476	94.62	16582665 (71.57%)	972095 (4.20%)	15610570 (67.37%)
			GFW48_2	47864108	46206894	94.42	16058670 (69.51%)	593629 (2.57%)	15465041 (66.94%)
			GFW48_3	47820440	46763886	94.54	16749863 (71.64%)	894833 (3.83%)	15855030 (67.81%)
		Hindwing	GHW48_1	45380316	44437512	94.33	15652155 (70.45%)	1175045 (5.29%)	14477110 (65.16%)
			GHW48_2	48634538	47658198	94.49	16754402 (70.31%)	1246581 (5.23%)	15507821 (65.08%)
			GHW48_3	47628906	46672442	94.72	16549701 (70.92%)	1394918 (5.98%)	15154783 (64.94%)
