# Supplementary material for: Transcriptome Analysis of the Regulatory Mechanism of FoxO on Wing Dimorphism in the Brown Planthopper, Nilaparvata lugens (Hemiptera: Delphacidae)
Source: Insects. 2021 May 4;12(5):413. doi: 10.3390/insects12050413 (PMC8148023; doi:10.3390/insects12050413)
Supplement: Supplementary file 1 [file insects-12-00413-s001.zip › Supplementary Tables/Supplementary Table 2. Differentially expressed genes of GO classification in forewing at 24 hAE..xlsx]

## Sheet: 1
Supplementary Table 2. Differentially expressed genes of GO classification in forewing at 24 hAE.
GO_accession	Description	Term type	Up_DEGs	Up_Gene_IDs	Down_DEGs	Down_Gene_IDs
GO:0009987	cellular process	Biological Process	259	Nl.chr01.0063,Nl.chr01.0131,Nl.chr01.0212,Nl.chr01.0298,Nl.chr01.0435,Nl.chr01.0479,Nl.chr01.0480,Nl.chr01.0668,Nl.chr01.0700,Nl.chr01.0701,Nl.chr01.0730,Nl.chr01.0763,Nl.chr01.0843,Nl.chr01.1087,Nl.chr01.1134,Nl.chr01.1377,Nl.chr01.1423,Nl.chr01.1541,Nl.chr01.1659,Nl.chr01.1710,Nl.chr02.0053,Nl.chr02.0170,Nl.chr02.0197,Nl.chr02.0365,Nl.chr02.0387,Nl.chr02.0459,Nl.chr02.0494,Nl.chr02.0508,Nl.chr0…	534	Nl.chr01.0067,Nl.chr01.0101,Nl.chr01.0108,Nl.chr01.0132,Nl.chr01.0193,Nl.chr01.0219,Nl.chr01.0234,Nl.chr01.0287,Nl.chr01.0303,Nl.chr01.0359,Nl.chr01.0366,Nl.chr01.0368,Nl.chr01.0531,Nl.chr01.0544,Nl.chr01.0548,Nl.chr01.0566,Nl.chr01.0592,Nl.chr01.0756,Nl.chr01.0825,Nl.chr01.0839,Nl.chr01.0902,Nl.chr01.0970,Nl.chr01.0997,Nl.chr01.1056,Nl.chr01.1061,Nl.chr01.1171,Nl.chr01.1172,Nl.chr01.1272,Nl.chr0…
GO:0044699	single-organism process	Biological Process	217	Nl.chr01.0435,Nl.chr01.0479,Nl.chr01.0480,Nl.chr01.0668,Nl.chr01.0700,Nl.chr01.0701,Nl.chr01.0730,Nl.chr01.0763,Nl.chr01.1011,Nl.chr01.1087,Nl.chr01.1322,Nl.chr01.1377,Nl.chr01.1423,Nl.chr01.1541,Nl.chr01.1710,Nl.chr02.0170,Nl.chr02.0197,Nl.chr02.0365,Nl.chr02.0494,Nl.chr02.0508,Nl.chr02.0556,Nl.chr02.0563,Nl.chr02.0633,Nl.chr02.0638,Nl.chr02.0674,Nl.chr02.0992,Nl.chr02.1004,Nl.chr02.1153,Nl.chr0…	510	Nl.chr01.0067,Nl.chr01.0108,Nl.chr01.0132,Nl.chr01.0219,Nl.chr01.0234,Nl.chr01.0287,Nl.chr01.0303,Nl.chr01.0359,Nl.chr01.0366,Nl.chr01.0368,Nl.chr01.0394,Nl.chr01.0422,Nl.chr01.0430,Nl.chr01.0531,Nl.chr01.0544,Nl.chr01.0548,Nl.chr01.0566,Nl.chr01.0592,Nl.chr01.0756,Nl.chr01.0825,Nl.chr01.0839,Nl.chr01.0902,Nl.chr01.0997,Nl.chr01.1061,Nl.chr01.1171,Nl.chr01.1172,Nl.chr01.1272,Nl.chr01.1314,Nl.chr0…
GO:0008152	metabolic process	Biological Process	244	Nl.chr01.0063,Nl.chr01.0131,Nl.chr01.0212,Nl.chr01.0298,Nl.chr01.0435,Nl.chr01.0479,Nl.chr01.0668,Nl.chr01.0700,Nl.chr01.0701,Nl.chr01.0730,Nl.chr01.0760,Nl.chr01.0763,Nl.chr01.0843,Nl.chr01.1087,Nl.chr01.1110,Nl.chr01.1134,Nl.chr01.1377,Nl.chr01.1381,Nl.chr01.1541,Nl.chr01.1659,Nl.chr01.1710,Nl.chr02.0053,Nl.chr02.0170,Nl.chr02.0365,Nl.chr02.0387,Nl.chr02.0438,Nl.chr02.0459,Nl.chr02.0508,Nl.chr0…	400	Nl.chr01.0067,Nl.chr01.0101,Nl.chr01.0117,Nl.chr01.0132,Nl.chr01.0193,Nl.chr01.0219,Nl.chr01.0234,Nl.chr01.0287,Nl.chr01.0303,Nl.chr01.0359,Nl.chr01.0368,Nl.chr01.0531,Nl.chr01.0544,Nl.chr01.0592,Nl.chr01.0825,Nl.chr01.0839,Nl.chr01.0902,Nl.chr01.0970,Nl.chr01.0997,Nl.chr01.1056,Nl.chr01.1061,Nl.chr01.1124,Nl.chr01.1172,Nl.chr01.1315,Nl.chr01.1366,Nl.chr01.1384,Nl.chr01.1435,Nl.chr01.1482,Nl.chr0…
GO:0065007	biological regulation	Biological Process	117	Nl.chr01.0212,Nl.chr01.0435,Nl.chr01.0701,Nl.chr01.0730,Nl.chr01.0763,Nl.chr01.1087,Nl.chr01.1377,Nl.chr01.1541,Nl.chr01.1710,Nl.chr02.0197,Nl.chr02.0365,Nl.chr02.0508,Nl.chr02.0556,Nl.chr02.0563,Nl.chr02.0674,Nl.chr02.0992,Nl.chr02.1004,Nl.chr02.1460,Nl.chr02.1479,Nl.chr02.1552,Nl.chr02.1676,Nl.chr02.1690,Nl.chr02.1813,Nl.chr03.0105,Nl.chr03.0344,Nl.chr03.0508,Nl.chr03.0596,Nl.chr03.1146,Nl.chr0…	290	Nl.chr01.0101,Nl.chr01.0132,Nl.chr01.0193,Nl.chr01.0219,Nl.chr01.0234,Nl.chr01.0303,Nl.chr01.0422,Nl.chr01.0548,Nl.chr01.0566,Nl.chr01.0592,Nl.chr01.0756,Nl.chr01.0839,Nl.chr01.0902,Nl.chr01.0970,Nl.chr01.0997,Nl.chr01.1061,Nl.chr01.1314,Nl.chr01.1421,Nl.chr01.1435,Nl.chr01.1482,Nl.chr01.1505,Nl.chr01.1544,Nl.chr01.1564,Nl.chr02.0040,Nl.chr02.0117,Nl.chr02.0169,Nl.chr02.0171,Nl.chr02.0182,Nl.chr0…
GO:0032502	developmental process	Biological Process	102	Nl.chr01.0435,Nl.chr01.0480,Nl.chr01.0763,Nl.chr01.1087,Nl.chr01.1322,Nl.chr02.0197,Nl.chr02.0365,Nl.chr02.0556,Nl.chr02.0563,Nl.chr02.0633,Nl.chr02.1004,Nl.chr02.1479,Nl.chr02.1552,Nl.chr02.1602,Nl.chr02.1676,Nl.chr02.1690,Nl.chr02.1813,Nl.chr03.0003,Nl.chr03.0105,Nl.chr03.0344,Nl.chr03.0404,Nl.chr03.0508,Nl.chr03.1111,Nl.chr03.1146,Nl.chr03.1240,Nl.chr03.1244,Nl.chr03.1280,Nl.chr03.1604,Nl.chr0…	262	Nl.chr01.0117,Nl.chr01.0132,Nl.chr01.0219,Nl.chr01.0234,Nl.chr01.0287,Nl.chr01.0303,Nl.chr01.0366,Nl.chr01.0368,Nl.chr01.0394,Nl.chr01.0430,Nl.chr01.0566,Nl.chr01.0592,Nl.chr01.0756,Nl.chr01.0825,Nl.chr01.0839,Nl.chr01.0902,Nl.chr01.0997,Nl.chr01.1366,Nl.chr01.1421,Nl.chr01.1505,Nl.chr01.1544,Nl.chr02.0117,Nl.chr02.0169,Nl.chr02.0185,Nl.chr02.0207,Nl.chr02.0278,Nl.chr02.0287,Nl.chr02.0352,Nl.chr0…
GO:0050789	regulation of biological process	Biological Process	108	Nl.chr01.0212,Nl.chr01.0435,Nl.chr01.0701,Nl.chr01.0730,Nl.chr01.0763,Nl.chr01.1087,Nl.chr01.1377,Nl.chr01.1541,Nl.chr01.1710,Nl.chr02.0197,Nl.chr02.0365,Nl.chr02.0508,Nl.chr02.0556,Nl.chr02.0563,Nl.chr02.0674,Nl.chr02.0992,Nl.chr02.1004,Nl.chr02.1479,Nl.chr02.1552,Nl.chr02.1676,Nl.chr02.1690,Nl.chr02.1813,Nl.chr03.0105,Nl.chr03.0344,Nl.chr03.0508,Nl.chr03.0596,Nl.chr03.1146,Nl.chr03.1172,Nl.chr0…	256	Nl.chr01.0101,Nl.chr01.0132,Nl.chr01.0193,Nl.chr01.0234,Nl.chr01.0303,Nl.chr01.0422,Nl.chr01.0548,Nl.chr01.0566,Nl.chr01.0592,Nl.chr01.0756,Nl.chr01.0902,Nl.chr01.0970,Nl.chr01.0997,Nl.chr01.1061,Nl.chr01.1421,Nl.chr01.1435,Nl.chr01.1482,Nl.chr01.1505,Nl.chr01.1544,Nl.chr01.1564,Nl.chr02.0040,Nl.chr02.0117,Nl.chr02.0169,Nl.chr02.0171,Nl.chr02.0182,Nl.chr02.0206,Nl.chr02.0207,Nl.chr02.0287,Nl.chr0…
GO:0032501	multicellular organismal process	Biological Process	106	Nl.chr01.0763,Nl.chr01.0864,Nl.chr01.1087,Nl.chr01.1377,Nl.chr02.0197,Nl.chr02.0365,Nl.chr02.0556,Nl.chr02.0563,Nl.chr02.0633,Nl.chr02.1004,Nl.chr02.1479,Nl.chr02.1602,Nl.chr02.1676,Nl.chr02.1690,Nl.chr02.1813,Nl.chr03.0003,Nl.chr03.0105,Nl.chr03.0344,Nl.chr03.0404,Nl.chr03.0723,Nl.chr03.1111,Nl.chr03.1146,Nl.chr03.1240,Nl.chr03.1244,Nl.chr03.1280,Nl.chr03.1604,Nl.chr03.1636,Nl.chr03.1653,Nl.chr0…	255	Nl.chr01.0132,Nl.chr01.0219,Nl.chr01.0287,Nl.chr01.0303,Nl.chr01.0366,Nl.chr01.0368,Nl.chr01.0394,Nl.chr01.0422,Nl.chr01.0430,Nl.chr01.0566,Nl.chr01.0592,Nl.chr01.0756,Nl.chr01.0825,Nl.chr01.0902,Nl.chr01.0914,Nl.chr01.0997,Nl.chr01.1505,Nl.chr01.1544,Nl.chr02.0117,Nl.chr02.0169,Nl.chr02.0185,Nl.chr02.0206,Nl.chr02.0207,Nl.chr02.0287,Nl.chr02.0352,Nl.chr02.0393,Nl.chr02.0474,Nl.chr02.0571,Nl.chr0…
GO:0071840	cellular component organization or biogenesis	Biological Process	102	Nl.chr01.0063,Nl.chr01.0435,Nl.chr01.0479,Nl.chr01.0480,Nl.chr01.0701,Nl.chr01.0730,Nl.chr01.0763,Nl.chr01.1011,Nl.chr01.1134,Nl.chr01.1377,Nl.chr01.1423,Nl.chr01.1659,Nl.chr02.0053,Nl.chr02.0170,Nl.chr02.0387,Nl.chr02.0563,Nl.chr02.0929,Nl.chr02.0992,Nl.chr02.1004,Nl.chr02.1460,Nl.chr02.1552,Nl.chr02.1690,Nl.chr02.1813,Nl.chr03.0088,Nl.chr03.0105,Nl.chr03.0344,Nl.chr03.0363,Nl.chr03.0508,Nl.chr0…	201	Nl.chr01.0108,Nl.chr01.0303,Nl.chr01.0368,Nl.chr01.0566,Nl.chr01.0592,Nl.chr01.0756,Nl.chr01.0825,Nl.chr01.0902,Nl.chr01.0997,Nl.chr01.1314,Nl.chr01.1366,Nl.chr01.1421,Nl.chr01.1516,Nl.chr01.1544,Nl.chr01.1564,Nl.chr02.0040,Nl.chr02.0182,Nl.chr02.0185,Nl.chr02.0571,Nl.chr02.0608,Nl.chr02.0609,Nl.chr02.0665,Nl.chr02.0705,Nl.chr02.0713,Nl.chr02.0731,Nl.chr02.0899,Nl.chr02.0999,Nl.chr02.1007,Nl.chr0…
GO:0050896	response to stimulus	Biological Process	92	Nl.chr01.0435,Nl.chr01.0701,Nl.chr01.0730,Nl.chr01.1322,Nl.chr01.1377,Nl.chr01.1541,Nl.chr01.1710,Nl.chr02.0197,Nl.chr02.0508,Nl.chr02.0556,Nl.chr02.0633,Nl.chr02.0674,Nl.chr02.1004,Nl.chr02.1552,Nl.chr02.1676,Nl.chr02.1690,Nl.chr03.0003,Nl.chr03.0153,Nl.chr03.0173,Nl.chr03.0344,Nl.chr03.0508,Nl.chr03.0704,Nl.chr03.1146,Nl.chr03.1244,Nl.chr03.1315,Nl.chr03.1604,Nl.chr03.1636,Nl.chr03.1653,Nl.chr0…	193	Nl.chr01.0067,Nl.chr01.0132,Nl.chr01.0234,Nl.chr01.0287,Nl.chr01.0303,Nl.chr01.0366,Nl.chr01.0422,Nl.chr01.0531,Nl.chr01.0548,Nl.chr01.0566,Nl.chr01.0592,Nl.chr01.0997,Nl.chr01.1061,Nl.chr01.1435,Nl.chr01.1482,Nl.chr01.1500,Nl.chr01.1505,Nl.chr01.1544,Nl.chr01.1564,Nl.chr02.0169,Nl.chr02.0185,Nl.chr02.0206,Nl.chr02.0207,Nl.chr02.0278,Nl.chr02.0352,Nl.chr02.0461,Nl.chr02.0474,Nl.chr02.0571,Nl.chr0…
GO:0051179	localization	Biological Process	50	Nl.chr01.0281,Nl.chr01.0480,Nl.chr01.0763,Nl.chr01.1011,Nl.chr01.1423,Nl.chr02.0494,Nl.chr02.1004,Nl.chr02.1306,Nl.chr02.1460,Nl.chr02.1690,Nl.chr03.0022,Nl.chr03.0105,Nl.chr03.0344,Nl.chr03.0542,Nl.chr03.1244,Nl.chr03.1604,Nl.chr03.1653,Nl.chr03.1666,Nl.chr04.0079,Nl.chr04.0772,Nl.chr04.1040,Nl.chr04.1194,Nl.chr05.0790,Nl.chr05.0835,Nl.chr06.0326,Nl.chr06.0606,Nl.chr07.0139,Nl.chr07.0383,Nl.chr0…	211	Nl.chr01.0132,Nl.chr01.0359,Nl.chr01.0366,Nl.chr01.0422,Nl.chr01.0566,Nl.chr01.1061,Nl.chr01.1171,Nl.chr01.1272,Nl.chr01.1366,Nl.chr01.1421,Nl.chr01.1500,Nl.chr01.1564,Nl.chr01.1668,Nl.chr02.0133,Nl.chr02.0169,Nl.chr02.0185,Nl.chr02.0347,Nl.chr02.0352,Nl.chr02.0393,Nl.chr02.0571,Nl.chr02.0615,Nl.chr02.0707,Nl.chr02.0713,Nl.chr02.0716,Nl.chr02.0731,Nl.chr02.0806,Nl.chr02.0899,Nl.chr02.0930,Nl.chr0…
GO:0023052	signaling	Biological Process	49	Nl.chr01.0730,Nl.chr01.1541,Nl.chr01.1710,Nl.chr02.0197,Nl.chr02.0508,Nl.chr02.0674,Nl.chr02.1676,Nl.chr02.1690,Nl.chr03.0344,Nl.chr03.1146,Nl.chr03.1244,Nl.chr03.1636,Nl.chr03.1653,Nl.chr04.0173,Nl.chr04.0420,Nl.chr04.1370,Nl.chr05.0251,Nl.chr05.0253,Nl.chr05.0464,Nl.chr05.0520,Nl.chr05.0542,Nl.chr05.0742,Nl.chr05.0790,Nl.chr05.0835,Nl.chr05.0855,Nl.chr05.0856,Nl.chr05.0859,Nl.chr05.0900,Nl.chr0…	120	Nl.chr01.0303,Nl.chr01.0359,Nl.chr01.0548,Nl.chr01.0566,Nl.chr01.0592,Nl.chr01.0839,Nl.chr01.1061,Nl.chr01.1435,Nl.chr01.1482,Nl.chr01.1544,Nl.chr01.1564,Nl.chr02.0169,Nl.chr02.0206,Nl.chr02.0207,Nl.chr02.0352,Nl.chr02.0461,Nl.chr02.0474,Nl.chr02.0571,Nl.chr02.0713,Nl.chr02.0731,Nl.chr02.1209,Nl.chr02.1569,Nl.chr02.1619,Nl.chr02.1630,Nl.chr03.0128,Nl.chr03.0202,Nl.chr03.0497,Nl.chr03.0597,Nl.chr0…
GO:0051704	multi-organism process	Biological Process	40	Nl.chr01.0763,Nl.chr01.1322,Nl.chr01.1541,Nl.chr01.1710,Nl.chr02.0508,Nl.chr02.1479,Nl.chr02.1690,Nl.chr03.0344,Nl.chr03.1244,Nl.chr04.0173,Nl.chr04.0203,Nl.chr04.0614,Nl.chr04.1370,Nl.chr05.0251,Nl.chr05.0253,Nl.chr05.0520,Nl.chr05.0742,Nl.chr05.0835,Nl.chr05.0855,Nl.chr05.0856,Nl.chr05.0859,Nl.chr05.0900,Nl.chr05.0928,Nl.chr05.0935,Nl.chr05.1140,Nl.chr06.0326,Nl.chr07.0934,Nl.chr08.256,Nl.chr10…	99	Nl.chr01.0067,Nl.chr01.0132,Nl.chr01.0219,Nl.chr01.0303,Nl.chr01.0366,Nl.chr01.0368,Nl.chr01.0422,Nl.chr01.0531,Nl.chr01.0756,Nl.chr01.0825,Nl.chr01.0902,Nl.chr01.1544,Nl.chr02.0571,Nl.chr02.0713,Nl.chr02.0731,Nl.chr02.0899,Nl.chr02.0999,Nl.chr02.1364,Nl.chr03.0060,Nl.chr03.0091,Nl.chr03.0497,Nl.chr03.0660,Nl.chr03.0863,Nl.chr03.0987,Nl.chr03.1257,Nl.chr03.1487,Nl.chr03.1543,Nl.chr03.1654,Nl.chr0…
GO:0048518	positive regulation of biological process	Biological Process	39	Nl.chr01.0701,Nl.chr01.0730,Nl.chr02.0365,Nl.chr02.0556,Nl.chr02.0563,Nl.chr02.1004,Nl.chr02.1690,Nl.chr02.1813,Nl.chr03.0105,Nl.chr03.0344,Nl.chr03.1244,Nl.chr03.1604,Nl.chr03.1636,Nl.chr04.0079,Nl.chr05.0520,Nl.chr05.0790,Nl.chr05.0835,Nl.chr05.1309,Nl.chr06.0197,Nl.chr06.0692,Nl.chr07.0269,Nl.chr07.0807,Nl.chr07.0864,Nl.chr07.0934,Nl.chr08.256,Nl.chr09.076,Nl.chr10.102,Nl.chr10.275,Nl.chr10.41…	99	Nl.chr01.0234,Nl.chr01.0303,Nl.chr01.0566,Nl.chr01.0592,Nl.chr01.0902,Nl.chr01.1482,Nl.chr01.1544,Nl.chr01.1564,Nl.chr02.0169,Nl.chr02.0287,Nl.chr02.0461,Nl.chr02.0474,Nl.chr02.0530,Nl.chr02.0713,Nl.chr02.0731,Nl.chr02.1006,Nl.chr02.1209,Nl.chr02.1630,Nl.chr02.1640,Nl.chr03.0597,Nl.chr03.0660,Nl.chr03.0863,Nl.chr03.1257,Nl.chr03.1287,Nl.chr03.1958,Nl.chr04.0010,Nl.chr04.0125,Nl.chr04.0556,Nl.chr0…
GO:0000003	reproduction	Biological Process	30	Nl.chr01.0701,Nl.chr01.0763,Nl.chr02.1479,Nl.chr03.0344,Nl.chr03.1244,Nl.chr04.0203,Nl.chr04.0614,Nl.chr04.1370,Nl.chr05.0835,Nl.chr05.1140,Nl.chr06.0326,Nl.chr07.0934,Nl.chr08.256,Nl.chr09.804,Nl.chr10.539,Nl.chr10.761,Nl.chr10.762,Nl.chr10.764,Nl.chr10.766,Nl.chr11.057,Nl.chr11.390,Nl.chr11.424,Nl.chr11.761,Nl.chr13.123,Nl.chr13.298,Nl.chr14.281,Nl.chrX.1128,Nl.scaffold.0100,Nl.scaffold.0404,Nl…	100	Nl.chr01.0132,Nl.chr01.0219,Nl.chr01.0303,Nl.chr01.0366,Nl.chr01.0368,Nl.chr01.0422,Nl.chr01.0756,Nl.chr01.0825,Nl.chr01.0902,Nl.chr01.1544,Nl.chr02.0713,Nl.chr02.0731,Nl.chr02.0899,Nl.chr02.0999,Nl.chr02.1364,Nl.chr03.0060,Nl.chr03.0091,Nl.chr03.0497,Nl.chr03.0516,Nl.chr03.0660,Nl.chr03.0863,Nl.chr03.0987,Nl.chr03.1257,Nl.chr03.1487,Nl.chr03.1543,Nl.chr03.1654,Nl.chr03.1660,Nl.chr03.1863,Nl.chr0…
GO:0048519	negative regulation of biological process	Biological Process	33	Nl.chr01.0730,Nl.chr01.0763,Nl.chr02.0563,Nl.chr02.1004,Nl.chr02.1690,Nl.chr02.1813,Nl.chr03.0344,Nl.chr03.0596,Nl.chr03.1244,Nl.chr03.1604,Nl.chr04.1040,Nl.chr04.1370,Nl.chr05.0520,Nl.chr05.0790,Nl.chr05.0835,Nl.chr06.0197,Nl.chr06.0535,Nl.chr06.0557,Nl.chr06.0844,Nl.chr07.0269,Nl.chr07.0807,Nl.chr07.0864,Nl.chr08.256,Nl.chr10.275,Nl.chr10.414,Nl.chr10.761,Nl.chr11.424,Nl.chr12.323,Nl.chr14.281,…	97	Nl.chr01.0132,Nl.chr01.0234,Nl.chr01.0303,Nl.chr01.0592,Nl.chr01.0902,Nl.chr01.1482,Nl.chr01.1505,Nl.chr01.1544,Nl.chr01.1564,Nl.chr02.0040,Nl.chr02.0182,Nl.chr02.0352,Nl.chr02.0474,Nl.chr02.0731,Nl.chr02.0899,Nl.chr02.1364,Nl.chr03.0091,Nl.chr03.0128,Nl.chr03.0459,Nl.chr03.0516,Nl.chr03.0597,Nl.chr03.0605,Nl.chr03.0844,Nl.chr03.1257,Nl.chr03.1545,Nl.chr03.1660,Nl.chr03.1958,Nl.chr04.0010,Nl.chr0…
GO:0022414	reproductive process	Biological Process	27	Nl.chr01.0701,Nl.chr01.0763,Nl.chr02.1479,Nl.chr03.0344,Nl.chr03.1244,Nl.chr04.0203,Nl.chr04.0614,Nl.chr04.1370,Nl.chr05.0835,Nl.chr05.1140,Nl.chr06.0326,Nl.chr07.0934,Nl.chr08.256,Nl.chr10.539,Nl.chr10.761,Nl.chr10.762,Nl.chr10.764,Nl.chr10.766,Nl.chr11.057,Nl.chr11.390,Nl.chr11.424,Nl.chr11.761,Nl.chr14.281,Nl.chrX.1128,Nl.scaffold.0100,Nl.scaffold.0404,Nl.scaffold.0793	95	Nl.chr01.0132,Nl.chr01.0219,Nl.chr01.0303,Nl.chr01.0366,Nl.chr01.0368,Nl.chr01.0422,Nl.chr01.0756,Nl.chr01.0825,Nl.chr01.0902,Nl.chr01.1544,Nl.chr02.0713,Nl.chr02.0731,Nl.chr02.0899,Nl.chr02.0999,Nl.chr02.1364,Nl.chr03.0060,Nl.chr03.0091,Nl.chr03.0497,Nl.chr03.0516,Nl.chr03.0660,Nl.chr03.0863,Nl.chr03.0987,Nl.chr03.1257,Nl.chr03.1487,Nl.chr03.1543,Nl.chr03.1654,Nl.chr03.1660,Nl.chr04.0010,Nl.chr0…
GO:0040011	locomotion	Biological Process	15	Nl.chr01.0763,Nl.chr02.1004,Nl.chr03.0344,Nl.chr03.1244,Nl.chr03.1653,Nl.chr04.1040,Nl.chr04.1194,Nl.chr04.1370,Nl.chr05.0790,Nl.chr05.0835,Nl.chr06.0326,Nl.chr06.0357,Nl.chr07.0934,Nl.chr12.323,Nl.chr14.281	65	Nl.chr01.0132,Nl.chr01.0303,Nl.chr01.0366,Nl.chr01.0548,Nl.chr01.0566,Nl.chr01.0592,Nl.chr01.0997,Nl.chr02.0185,Nl.chr02.0571,Nl.chr02.0665,Nl.chr02.0731,Nl.chr02.1007,Nl.chr03.0571,Nl.chr03.0863,Nl.chr03.1257,Nl.chr04.0010,Nl.chr04.0098,Nl.chr04.0441,Nl.chr04.0899,Nl.chr04.1087,Nl.chr04.1088,Nl.chr04.1089,Nl.chr04.1301,Nl.chr05.0212,Nl.chr05.0975,Nl.chr05.1015,Nl.chr05.1061,Nl.chr06.0105,Nl.chr0…
GO:0002376	immune system process	Biological Process	28	Nl.chr01.1541,Nl.chr01.1710,Nl.chr02.0508,Nl.chr02.1004,Nl.chr02.1690,Nl.chr03.0344,Nl.chr03.1240,Nl.chr03.1244,Nl.chr04.0173,Nl.chr05.0251,Nl.chr05.0253,Nl.chr05.0520,Nl.chr05.0742,Nl.chr05.0790,Nl.chr05.0835,Nl.chr05.0855,Nl.chr05.0856,Nl.chr05.0859,Nl.chr05.0900,Nl.chr05.0928,Nl.chr05.0935,Nl.chr05.1076,Nl.chr05.1185,Nl.chr06.0357,Nl.chr07.0934,Nl.chr10.777,Nl.chr11.144,Nl.scaffold.0100	38	Nl.chr01.0132,Nl.chr01.0287,Nl.chr01.0366,Nl.chr01.0531,Nl.chr01.0592,Nl.chr01.1505,Nl.chr01.1544,Nl.chr02.0352,Nl.chr02.0474,Nl.chr02.0571,Nl.chr02.0731,Nl.chr03.0128,Nl.chr03.0660,Nl.chr03.1958,Nl.chr04.0899,Nl.chr05.0350,Nl.chr05.1015,Nl.chr06.0361,Nl.chr06.0928,Nl.chr06.0929,Nl.chr07.0306,Nl.chr07.0307,Nl.chr07.1156,Nl.chr10.373,Nl.chr11.425,Nl.chr12.189,Nl.chr12.474,Nl.chr12.578,Nl.chr12.594…
GO:0007610	behavior	Biological Process	20	Nl.chr02.1479,Nl.chr04.0614,Nl.chr04.0721,Nl.chr05.0790,Nl.chr06.0326,Nl.chr07.0686,Nl.chr08.256,Nl.chr10.102,Nl.chr10.761,Nl.chr12.382,Nl.chr13.192,Nl.chr14.281,Nl.chrX.0959,Nl.chrX.0960,Nl.chrX.1103,Nl.chrX.1128,Nl.scaffold.0100,Nl.scaffold.0233,Nl.scaffold.0404,Nl.scaffold.0793	41	Nl.chr01.0067,Nl.chr01.0219,Nl.chr01.0422,Nl.chr01.0548,Nl.chr01.0997,Nl.chr02.0474,Nl.chr02.0608,Nl.chr02.0609,Nl.chr02.0665,Nl.chr02.0731,Nl.chr03.1257,Nl.chr03.1654,Nl.chr04.0010,Nl.chr04.1087,Nl.chr04.1088,Nl.chr04.1089,Nl.chr05.0789,Nl.chr05.1015,Nl.chr06.0999,Nl.chr07.0707,Nl.chr07.0914,Nl.chr07.1156,Nl.chr08.219,Nl.chr08.226,Nl.chr09.866,Nl.chr09.897,Nl.chr10.104,Nl.chr12.189,Nl.chr12.453,…
GO:0040007	growth	Biological Process	21	Nl.chr02.0556,Nl.chr02.0563,Nl.chr04.0801,Nl.chr05.0520,Nl.chr05.0790,Nl.chr05.0835,Nl.chr06.0012,Nl.chr06.0692,Nl.chr07.0441,Nl.chr07.0807,Nl.chr10.102,Nl.chr10.761,Nl.chr10.762,Nl.chr10.764,Nl.chr12.323,Nl.chr13.098,Nl.chr13.342,Nl.chrX.0410,Nl.chrX.0684,Nl.chrX.1128,Nl.scaffold.0100	33	Nl.chr01.1544,Nl.chr02.0713,Nl.chr02.0731,Nl.chr02.1006,Nl.chr02.1619,Nl.chr03.0597,Nl.chr03.1257,Nl.chr04.0010,Nl.chr04.0556,Nl.chr04.0899,Nl.chr05.0101,Nl.chr05.0116,Nl.chr05.0212,Nl.chr05.0789,Nl.chr06.0725,Nl.chr06.0928,Nl.chr06.0929,Nl.chr07.0622,Nl.chr07.0624,Nl.chr09.628,Nl.chr10.151,Nl.chr10.421,Nl.chr11.391,Nl.chr12.571,Nl.chr13.088,Nl.chr13.258,Nl.chr13.317,Nl.chr14.120,Nl.chr14.123,Nl.…
GO:0022610	biological adhesion	Biological Process	7	Nl.chr03.1636,Nl.chr04.1010,Nl.chr05.0835,Nl.chr06.0012,Nl.chr07.0934,Nl.chr13.098,Nl.scaffold.0639	31	Nl.chr01.0394,Nl.chr02.0185,Nl.chr02.0608,Nl.chr02.0609,Nl.chr02.0705,Nl.chr02.0713,Nl.chr02.0731,Nl.chr03.0597,Nl.chr03.0660,Nl.chr03.1717,Nl.chr03.1880,Nl.chr04.0010,Nl.chr04.0860,Nl.chr06.0378,Nl.chr06.0928,Nl.chr06.0929,Nl.chr07.0163,Nl.chr07.0306,Nl.chr07.0307,Nl.chr10.007,Nl.chr11.167,Nl.chr11.337,Nl.chr11.480,Nl.chr13.258,Nl.chr14.223,Nl.chrX.0175,Nl.chrX.0738,Nl.chrX.0881,Nl.chrX.0963,Nl.…
GO:0048511	rhythmic process	Biological Process	6	Nl.chr01.0763,Nl.chr07.0686,Nl.chr10.761,Nl.chr13.123,Nl.chr13.298,Nl.chrX.1128	5	Nl.chr01.0997,Nl.chr05.1061,Nl.chr09.897,Nl.chr13.066,Nl.chrX.0532
GO:0098754	detoxification	Biological Process	2	Nl.chr03.1315,Nl.chr09.542	7	Nl.chr01.0234,Nl.chr01.1500,Nl.chr01.1505,Nl.chr02.0930,Nl.chr05.0266,Nl.chr07.0917,Nl.chr11.480
GO:0099531	presynaptic process involved in synaptic transmission	Biological Process	0	--	9	Nl.chr02.0713,Nl.chr03.0497,Nl.chr04.1293,Nl.chr06.0216,Nl.chr06.0793,Nl.chr08.219,Nl.chr11.042,Nl.chr12.055,Nl.chrX.0547
GO:0005488	binding	Molecular Function	239	Nl.chr01.0063,Nl.chr01.0212,Nl.chr01.0298,Nl.chr01.0435,Nl.chr01.0479,Nl.chr01.0653,Nl.chr01.0700,Nl.chr01.0701,Nl.chr01.0725,Nl.chr01.0760,Nl.chr01.0763,Nl.chr01.0864,Nl.chr01.1011,Nl.chr01.1087,Nl.chr01.1110,Nl.chr01.1659,Nl.chr02.0053,Nl.chr02.0170,Nl.chr02.0197,Nl.chr02.0365,Nl.chr02.0387,Nl.chr02.0528,Nl.chr02.0612,Nl.chr02.0633,Nl.chr02.0674,Nl.chr02.0737,Nl.chr02.0980,Nl.chr02.1004,Nl.chr0…	462	Nl.chr01.0067,Nl.chr01.0087,Nl.chr01.0108,Nl.chr01.0117,Nl.chr01.0132,Nl.chr01.0194,Nl.chr01.0219,Nl.chr01.0234,Nl.chr01.0256,Nl.chr01.0303,Nl.chr01.0359,Nl.chr01.0366,Nl.chr01.0394,Nl.chr01.0414,Nl.chr01.0430,Nl.chr01.0431,Nl.chr01.0544,Nl.chr01.0548,Nl.chr01.0566,Nl.chr01.0573,Nl.chr01.0592,Nl.chr01.0614,Nl.chr01.0706,Nl.chr01.0756,Nl.chr01.0839,Nl.chr01.0902,Nl.chr01.0970,Nl.chr01.0997,Nl.chr0…
GO:0003824	catalytic activity	Molecular Function	129	Nl.chr01.0668,Nl.chr01.0700,Nl.chr01.0763,Nl.chr01.1110,Nl.chr01.1381,Nl.chr01.1541,Nl.chr01.1710,Nl.chr02.0438,Nl.chr02.0508,Nl.chr02.0638,Nl.chr02.1153,Nl.chr02.1267,Nl.chr02.1415,Nl.chr02.1602,Nl.chr02.1690,Nl.chr02.1711,Nl.chr03.0003,Nl.chr03.0088,Nl.chr03.0153,Nl.chr03.0159,Nl.chr03.0233,Nl.chr03.0344,Nl.chr03.0363,Nl.chr03.0553,Nl.chr03.0704,Nl.chr03.1244,Nl.chr03.1315,Nl.chr03.1559,Nl.chr0…	335	Nl.chr01.0067,Nl.chr01.0075,Nl.chr01.0101,Nl.chr01.0117,Nl.chr01.0132,Nl.chr01.0219,Nl.chr01.0234,Nl.chr01.0287,Nl.chr01.0303,Nl.chr01.0531,Nl.chr01.0544,Nl.chr01.0566,Nl.chr01.0825,Nl.chr01.0839,Nl.chr01.1124,Nl.chr01.1172,Nl.chr01.1199,Nl.chr01.1272,Nl.chr01.1315,Nl.chr01.1366,Nl.chr01.1384,Nl.chr01.1421,Nl.chr01.1435,Nl.chr01.1505,Nl.chr01.1545,Nl.chr01.1564,Nl.chr01.1584,Nl.chr01.1660,Nl.chr0…
GO:0005198	structural molecule activity	Molecular Function	92	Nl.chr01.0063,Nl.chr01.0131,Nl.chr01.0843,Nl.chr01.1087,Nl.chr01.1134,Nl.chr01.1659,Nl.chr02.0053,Nl.chr02.0387,Nl.chr02.0528,Nl.chr02.0562,Nl.chr02.0754,Nl.chr03.0328,Nl.chr03.0404,Nl.chr03.1099,Nl.chr03.1111,Nl.chr03.1280,Nl.chr03.1521,Nl.chr03.1588,Nl.chr03.1645,Nl.chr04.0482,Nl.chr04.1102,Nl.chr04.1116,Nl.chr04.1298,Nl.chr05.0159,Nl.chr05.0425,Nl.chr05.1079,Nl.chr05.1115,Nl.chr05.1200,Nl.chr0…	31	Nl.chr01.0108,Nl.chr02.0421,Nl.chr02.0422,Nl.chr02.0713,Nl.chr02.1619,Nl.chr04.0052,Nl.chr04.0098,Nl.chr04.0441,Nl.chr05.0064,Nl.chr05.0101,Nl.chr05.1248,Nl.chr06.0025,Nl.chr06.0027,Nl.chr06.0028,Nl.chr06.0361,Nl.chr06.0670,Nl.chr07.0306,Nl.chr07.0307,Nl.chr07.0768,Nl.chr08.462,Nl.chr08.468,Nl.chr09.030,Nl.chr09.843,Nl.chr10.172,Nl.chr11.434,Nl.chr12.206,Nl.chr12.571,Nl.chr12.593,Nl.chrX.0270,Nl.…
GO:0005215	transporter activity	Molecular Function	11	Nl.chr02.0494,Nl.chr02.1306,Nl.chr02.1690,Nl.chr03.0022,Nl.chr03.0542,Nl.chr04.0772,Nl.chr07.0139,Nl.chr07.0686,Nl.chr11.763,Nl.chr14.269,Nl.chrX.0107	89	Nl.chr01.0422,Nl.chr01.1061,Nl.chr01.1171,Nl.chr01.1272,Nl.chr01.1500,Nl.chr01.1668,Nl.chr02.0133,Nl.chr02.0352,Nl.chr02.0393,Nl.chr02.0615,Nl.chr02.0707,Nl.chr02.0716,Nl.chr02.0930,Nl.chr02.0999,Nl.chr02.1006,Nl.chr02.1796,Nl.chr03.0202,Nl.chr03.0290,Nl.chr03.0371,Nl.chr03.0408,Nl.chr03.0459,Nl.chr03.0905,Nl.chr03.0954,Nl.chr03.1161,Nl.chr03.1531,Nl.chr03.1596,Nl.chr03.1741,Nl.chr03.1937,Nl.chr0…
GO:0004871	signal transducer activity	Molecular Function	16	Nl.chr02.1306,Nl.chr03.0344,Nl.chr03.1244,Nl.chr03.1636,Nl.chr04.0420,Nl.chr04.0909,Nl.chr05.0542,Nl.chr05.0742,Nl.chr07.0101,Nl.chr08.063,Nl.chr09.390,Nl.chr10.057,Nl.chr10.058,Nl.chr10.178,Nl.chr11.197,Nl.chr13.192	20	Nl.chr01.1061,Nl.chr02.0352,Nl.chr02.0571,Nl.chr02.0707,Nl.chr02.0731,Nl.chr02.1209,Nl.chr03.1030,Nl.chr04.0010,Nl.chr04.0899,Nl.chr04.1293,Nl.chr06.0946,Nl.chr09.442,Nl.chr09.901,Nl.chr10.213,Nl.chr10.373,Nl.chr10.421,Nl.chr10.691,Nl.chr12.578,Nl.scaffold.0913,Nl.scaffold.1018
GO:0060089	molecular transducer activity	Molecular Function	16	Nl.chr02.1306,Nl.chr03.0344,Nl.chr03.1244,Nl.chr03.1636,Nl.chr04.0420,Nl.chr04.0909,Nl.chr05.0542,Nl.chr05.0742,Nl.chr07.0101,Nl.chr08.063,Nl.chr09.390,Nl.chr10.057,Nl.chr10.058,Nl.chr10.178,Nl.chr11.197,Nl.chr13.192	19	Nl.chr01.1061,Nl.chr02.0352,Nl.chr02.0571,Nl.chr02.0707,Nl.chr02.0731,Nl.chr02.1209,Nl.chr03.1030,Nl.chr04.0010,Nl.chr04.0899,Nl.chr04.1293,Nl.chr06.0946,Nl.chr09.442,Nl.chr10.213,Nl.chr10.373,Nl.chr10.421,Nl.chr10.691,Nl.chr12.578,Nl.scaffold.0599,Nl.scaffold.1018
GO:0001071	nucleic acid binding transcription factor activity	Molecular Function	9	Nl.chr01.1087,Nl.chr02.1004,Nl.chr02.1690,Nl.chr03.1604,Nl.chr05.0525,Nl.chr09.076,Nl.chr12.583,Nl.chrX.0684,Nl.scaffold.0274	21	Nl.chr01.0592,Nl.chr01.0970,Nl.chr01.1544,Nl.chr02.0474,Nl.chr02.1209,Nl.chr04.1156,Nl.chr05.0197,Nl.chr05.1015,Nl.chr05.1061,Nl.chr06.0205,Nl.chr06.0709,Nl.chr06.0823,Nl.chr06.0946,Nl.chr10.026,Nl.chr10.373,Nl.chr11.399,Nl.chr13.433,Nl.chrX.0532,Nl.chrX.1253,Nl.chrX.1306,Nl.scaffold.0092
GO:0098772	molecular function regulator	Molecular Function	9	Nl.chr01.0372,Nl.chr02.1489,Nl.chr02.1813,Nl.chr03.0105,Nl.chr03.0596,Nl.chr04.0365,Nl.chr11.178,Nl.chr13.247,Nl.scaffold.0827	17	Nl.chr01.0997,Nl.chr02.0182,Nl.chr02.0530,Nl.chr03.1287,Nl.chr03.1505,Nl.chr03.1741,Nl.chr04.0556,Nl.chr05.0459,Nl.chr07.1156,Nl.chr10.151,Nl.chr10.378,Nl.chr11.042,Nl.chr12.036,Nl.chr12.055,Nl.chr12.542,Nl.chrX.0363,Nl.scaffold.0609
GO:0009055	electron carrier activity	Molecular Function	3	Nl.chr01.0700,Nl.chr01.0725,Nl.scaffold.0096	11	Nl.chr01.0067,Nl.chr03.0459,Nl.chr03.1144,Nl.chr03.1741,Nl.chr03.1937,Nl.chr04.0166,Nl.chr04.1141,Nl.chr06.0817,Nl.chr10.447,Nl.chr12.316,Nl.scaffold.0931
GO:0016209	antioxidant activity	Molecular Function	3	Nl.chr03.1315,Nl.chr09.542,Nl.chr09.603	5	Nl.chr01.0234,Nl.chr01.1505,Nl.chr07.0917,Nl.chr09.780,Nl.chr11.480
GO:0000988	transcription factor activity, protein binding	Molecular Function	3	Nl.chr03.1604,Nl.chr04.1370,Nl.chr10.761	4	Nl.chr01.1544,Nl.chr03.0844,Nl.chr12.571,Nl.scaffold.1149
GO:0031386	protein tag	Molecular Function	2	Nl.chr02.1676,Nl.chr07.0281	0	--
GO:0016530	metallochaperone activity	Molecular Function	1	Nl.chr03.1666	0	--
GO:0045182	translation regulator activity	Molecular Function	0	--	1	Nl.chr09.118
GO:0044464	cell part	Cellular Component	211	Nl.chr01.0063,Nl.chr01.0131,Nl.chr01.0281,Nl.chr01.0435,Nl.chr01.0668,Nl.chr01.0700,Nl.chr01.0701,Nl.chr01.0730,Nl.chr01.0843,Nl.chr01.1011,Nl.chr01.1087,Nl.chr01.1134,Nl.chr01.1158,Nl.chr01.1377,Nl.chr01.1423,Nl.chr01.1659,Nl.chr02.0053,Nl.chr02.0090,Nl.chr02.0170,Nl.chr02.0365,Nl.chr02.0387,Nl.chr02.0459,Nl.chr02.0528,Nl.chr02.0556,Nl.chr02.0563,Nl.chr02.0633,Nl.chr02.0638,Nl.chr02.0929,Nl.chr0…	438	Nl.chr01.0036,Nl.chr01.0067,Nl.chr01.0101,Nl.chr01.0108,Nl.chr01.0117,Nl.chr01.0132,Nl.chr01.0193,Nl.chr01.0219,Nl.chr01.0234,Nl.chr01.0287,Nl.chr01.0359,Nl.chr01.0366,Nl.chr01.0414,Nl.chr01.0422,Nl.chr01.0548,Nl.chr01.0566,Nl.chr01.0592,Nl.chr01.0756,Nl.chr01.0825,Nl.chr01.0839,Nl.chr01.0902,Nl.chr01.0997,Nl.chr01.1061,Nl.chr01.1172,Nl.chr01.1314,Nl.chr01.1315,Nl.chr01.1366,Nl.chr01.1421,Nl.chr0…
GO:0005623	cell	Cellular Component	211	Nl.chr01.0063,Nl.chr01.0131,Nl.chr01.0281,Nl.chr01.0435,Nl.chr01.0668,Nl.chr01.0700,Nl.chr01.0701,Nl.chr01.0730,Nl.chr01.0843,Nl.chr01.1011,Nl.chr01.1087,Nl.chr01.1134,Nl.chr01.1158,Nl.chr01.1377,Nl.chr01.1423,Nl.chr01.1659,Nl.chr02.0053,Nl.chr02.0090,Nl.chr02.0170,Nl.chr02.0365,Nl.chr02.0387,Nl.chr02.0459,Nl.chr02.0528,Nl.chr02.0556,Nl.chr02.0563,Nl.chr02.0633,Nl.chr02.0638,Nl.chr02.0929,Nl.chr0…	438	Nl.chr01.0036,Nl.chr01.0067,Nl.chr01.0101,Nl.chr01.0108,Nl.chr01.0117,Nl.chr01.0132,Nl.chr01.0193,Nl.chr01.0219,Nl.chr01.0234,Nl.chr01.0287,Nl.chr01.0359,Nl.chr01.0366,Nl.chr01.0414,Nl.chr01.0422,Nl.chr01.0548,Nl.chr01.0566,Nl.chr01.0592,Nl.chr01.0756,Nl.chr01.0825,Nl.chr01.0839,Nl.chr01.0902,Nl.chr01.0997,Nl.chr01.1061,Nl.chr01.1172,Nl.chr01.1314,Nl.chr01.1315,Nl.chr01.1366,Nl.chr01.1421,Nl.chr0…
GO:0043226	organelle	Cellular Component	175	Nl.chr01.0063,Nl.chr01.0131,Nl.chr01.0281,Nl.chr01.0435,Nl.chr01.0668,Nl.chr01.0701,Nl.chr01.0730,Nl.chr01.0843,Nl.chr01.1087,Nl.chr01.1134,Nl.chr01.1158,Nl.chr01.1377,Nl.chr01.1423,Nl.chr01.1659,Nl.chr02.0053,Nl.chr02.0090,Nl.chr02.0170,Nl.chr02.0365,Nl.chr02.0387,Nl.chr02.0528,Nl.chr02.0556,Nl.chr02.0563,Nl.chr02.0633,Nl.chr02.0638,Nl.chr02.0929,Nl.chr02.0992,Nl.chr02.1004,Nl.chr02.1469,Nl.chr0…	300	Nl.chr01.0036,Nl.chr01.0067,Nl.chr01.0101,Nl.chr01.0108,Nl.chr01.0132,Nl.chr01.0193,Nl.chr01.0234,Nl.chr01.0287,Nl.chr01.0359,Nl.chr01.0366,Nl.chr01.0422,Nl.chr01.0566,Nl.chr01.0592,Nl.chr01.0756,Nl.chr01.0825,Nl.chr01.0839,Nl.chr01.0902,Nl.chr01.1061,Nl.chr01.1172,Nl.chr01.1314,Nl.chr01.1366,Nl.chr01.1421,Nl.chr01.1435,Nl.chr01.1505,Nl.chr01.1516,Nl.chr01.1544,Nl.chr01.1564,Nl.chr01.1584,Nl.chr0…
GO:0044422	organelle part	Cellular Component	132	Nl.chr01.0063,Nl.chr01.0281,Nl.chr01.0435,Nl.chr01.0701,Nl.chr01.0730,Nl.chr01.0843,Nl.chr01.1134,Nl.chr01.1158,Nl.chr01.1377,Nl.chr01.1423,Nl.chr01.1659,Nl.chr02.0053,Nl.chr02.0090,Nl.chr02.0170,Nl.chr02.0365,Nl.chr02.0387,Nl.chr02.0528,Nl.chr02.0556,Nl.chr02.0563,Nl.chr02.0638,Nl.chr02.0929,Nl.chr02.0992,Nl.chr02.1469,Nl.chr02.1552,Nl.chr02.1690,Nl.chr02.1813,Nl.chr03.0022,Nl.chr03.0153,Nl.chr0…	183	Nl.chr01.0067,Nl.chr01.0132,Nl.chr01.0193,Nl.chr01.0287,Nl.chr01.0566,Nl.chr01.0756,Nl.chr01.0825,Nl.chr01.0839,Nl.chr01.0902,Nl.chr01.1314,Nl.chr01.1366,Nl.chr01.1421,Nl.chr01.1544,Nl.chr01.1564,Nl.chr01.1584,Nl.chr02.0040,Nl.chr02.0133,Nl.chr02.0171,Nl.chr02.0182,Nl.chr02.0206,Nl.chr02.0393,Nl.chr02.0461,Nl.chr02.0615,Nl.chr02.0713,Nl.chr02.0888,Nl.chr02.0999,Nl.chr02.1006,Nl.chr02.1461,Nl.chr0…
GO:0032991	macromolecular complex	Cellular Component	118	Nl.chr01.0063,Nl.chr01.0131,Nl.chr01.0281,Nl.chr01.0480,Nl.chr01.0701,Nl.chr01.0730,Nl.chr01.0843,Nl.chr01.1011,Nl.chr01.1134,Nl.chr01.1158,Nl.chr01.1423,Nl.chr01.1659,Nl.chr02.0053,Nl.chr02.0090,Nl.chr02.0170,Nl.chr02.0197,Nl.chr02.0365,Nl.chr02.0387,Nl.chr02.0459,Nl.chr02.0528,Nl.chr02.0556,Nl.chr02.0638,Nl.chr02.0929,Nl.chr02.0992,Nl.chr02.1460,Nl.chr02.1469,Nl.chr02.1813,Nl.chr03.0014,Nl.chr0…	149	Nl.chr01.0193,Nl.chr01.0394,Nl.chr01.0566,Nl.chr01.0756,Nl.chr01.0902,Nl.chr01.0997,Nl.chr01.1061,Nl.chr01.1421,Nl.chr01.1516,Nl.chr01.1544,Nl.chr01.1564,Nl.chr01.1584,Nl.chr02.0040,Nl.chr02.0117,Nl.chr02.0155,Nl.chr02.0182,Nl.chr02.0278,Nl.chr02.0393,Nl.chr02.0421,Nl.chr02.0422,Nl.chr02.0474,Nl.chr02.0515,Nl.chr02.0713,Nl.chr02.0899,Nl.chr02.1016,Nl.chr02.1073,Nl.chr02.1537,Nl.chr02.1640,Nl.chr0…
GO:0016020	membrane	Cellular Component	54	Nl.chr01.0730,Nl.chr01.1423,Nl.chr02.0494,Nl.chr02.0638,Nl.chr02.1306,Nl.chr02.1460,Nl.chr02.1690,Nl.chr03.0144,Nl.chr03.0248,Nl.chr03.0344,Nl.chr03.0465,Nl.chr03.0466,Nl.chr03.0542,Nl.chr03.1244,Nl.chr03.1588,Nl.chr03.1636,Nl.chr04.0259,Nl.chr04.0420,Nl.chr04.0772,Nl.chr04.0909,Nl.chr04.1010,Nl.chr04.1102,Nl.chr04.1330,Nl.chr05.0542,Nl.chr05.0742,Nl.chr05.0748,Nl.chr05.0835,Nl.chr05.1140,Nl.chr0…	213	Nl.chr01.0067,Nl.chr01.0132,Nl.chr01.0219,Nl.chr01.0287,Nl.chr01.0359,Nl.chr01.0422,Nl.chr01.0548,Nl.chr01.0566,Nl.chr01.0825,Nl.chr01.0902,Nl.chr01.1061,Nl.chr01.1068,Nl.chr01.1171,Nl.chr01.1272,Nl.chr01.1314,Nl.chr01.1421,Nl.chr01.1500,Nl.chr01.1564,Nl.chr01.1668,Nl.chr02.0133,Nl.chr02.0182,Nl.chr02.0352,Nl.chr02.0393,Nl.chr02.0461,Nl.chr02.0571,Nl.chr02.0608,Nl.chr02.0609,Nl.chr02.0615,Nl.chr0…
GO:0044425	membrane part	Cellular Component	35	Nl.chr01.1423,Nl.chr02.0638,Nl.chr02.1306,Nl.chr02.1690,Nl.chr03.0144,Nl.chr03.0248,Nl.chr03.0465,Nl.chr03.0466,Nl.chr03.1588,Nl.chr03.1636,Nl.chr04.0259,Nl.chr04.0420,Nl.chr04.0772,Nl.chr04.1102,Nl.chr04.1330,Nl.chr05.0542,Nl.chr05.0835,Nl.chr05.1140,Nl.chr05.1266,Nl.chr06.0012,Nl.chr07.0139,Nl.chr07.0686,Nl.chr10.178,Nl.chr10.275,Nl.chr10.801,Nl.chr11.763,Nl.chr12.382,Nl.chr13.096,Nl.chr13.098,…	167	Nl.chr01.0067,Nl.chr01.0132,Nl.chr01.0359,Nl.chr01.0422,Nl.chr01.0548,Nl.chr01.0825,Nl.chr01.0902,Nl.chr01.1061,Nl.chr01.1068,Nl.chr01.1272,Nl.chr01.1314,Nl.chr01.1500,Nl.chr01.1564,Nl.chr01.1668,Nl.chr02.0352,Nl.chr02.0393,Nl.chr02.0461,Nl.chr02.0571,Nl.chr02.0608,Nl.chr02.0609,Nl.chr02.0707,Nl.chr02.0713,Nl.chr02.0716,Nl.chr02.0731,Nl.chr02.0930,Nl.chr02.1006,Nl.chr02.1076,Nl.chr02.1461,Nl.chr0…
GO:0005576	extracellular region	Cellular Component	49	Nl.chr01.0479,Nl.chr01.0760,Nl.chr01.1087,Nl.chr01.1110,Nl.chr01.1322,Nl.chr01.1327,Nl.chr02.0197,Nl.chr02.0612,Nl.chr02.1479,Nl.chr02.1489,Nl.chr02.1690,Nl.chr02.1711,Nl.chr03.0003,Nl.chr03.0404,Nl.chr03.0596,Nl.chr03.1111,Nl.chr03.1146,Nl.chr03.1280,Nl.chr03.1646,Nl.chr03.1904,Nl.chr07.0249,Nl.chr07.0441,Nl.chr07.0525,Nl.chr07.0527,Nl.chr07.0531,Nl.chr07.0537,Nl.chr07.0541,Nl.chr07.0542,Nl.chr0…	75	Nl.chr01.0101,Nl.chr01.0132,Nl.chr01.0234,Nl.chr01.0303,Nl.chr01.0394,Nl.chr01.0531,Nl.chr01.1482,Nl.chr02.0705,Nl.chr02.1630,Nl.chr03.0142,Nl.chr03.0146,Nl.chr03.0571,Nl.chr03.0776,Nl.chr03.0931,Nl.chr03.1204,Nl.chr03.1402,Nl.chr03.1863,Nl.chr04.0351,Nl.chr04.1016,Nl.chr04.1017,Nl.chr04.1018,Nl.chr04.1087,Nl.chr04.1088,Nl.chr04.1089,Nl.chr05.0212,Nl.chr05.0445,Nl.chr05.0963,Nl.chr05.0984,Nl.chr0…
GO:0031974	membrane-enclosed lumen	Cellular Component	61	Nl.chr01.0701,Nl.chr01.0730,Nl.chr01.0843,Nl.chr01.1158,Nl.chr01.1377,Nl.chr02.0170,Nl.chr02.0387,Nl.chr02.0528,Nl.chr02.0556,Nl.chr02.0563,Nl.chr02.0929,Nl.chr02.0992,Nl.chr02.1469,Nl.chr02.1690,Nl.chr03.0153,Nl.chr03.0534,Nl.chr03.1521,Nl.chr03.1604,Nl.chr03.1666,Nl.chr03.1726,Nl.chr04.0079,Nl.chr04.0417,Nl.chr04.0736,Nl.chr04.0765,Nl.chr04.1040,Nl.chr04.1370,Nl.chr05.0824,Nl.chr05.1079,Nl.chr0…	37	Nl.chr01.0132,Nl.chr01.0902,Nl.chr01.1544,Nl.chr01.1564,Nl.chr02.0040,Nl.chr02.0171,Nl.chr02.0182,Nl.chr03.0844,Nl.chr03.1210,Nl.chr03.1660,Nl.chr03.1878,Nl.chr04.0125,Nl.chr04.0715,Nl.chr05.0101,Nl.chr05.0720,Nl.chr05.0929,Nl.chr06.0140,Nl.chr06.0361,Nl.chr06.0477,Nl.chr06.0646,Nl.chr06.1011,Nl.chr07.0746,Nl.chr07.0747,Nl.chr09.294,Nl.chr09.628,Nl.chr10.447,Nl.chr11.338,Nl.chr13.007,Nl.chr13.087…
GO:0044421	extracellular region part	Cellular Component	15	Nl.chr01.1110,Nl.chr01.1322,Nl.chr02.0197,Nl.chr02.1489,Nl.chr03.0003,Nl.chr03.0596,Nl.chr03.1146,Nl.chr03.1904,Nl.chr07.0441,Nl.chr11.144,Nl.chr13.123,Nl.chr13.298,Nl.chrX.0410,Nl.chrX.1114,Nl.scaffold.0827	41	Nl.chr01.0101,Nl.chr01.0132,Nl.chr01.0234,Nl.chr01.0531,Nl.chr02.0705,Nl.chr02.1630,Nl.chr03.0571,Nl.chr03.0931,Nl.chr03.1204,Nl.chr03.1402,Nl.chr03.1863,Nl.chr04.0351,Nl.chr05.0212,Nl.chr05.0445,Nl.chr05.0984,Nl.chr05.1073,Nl.chr05.1074,Nl.chr06.0928,Nl.chr06.0929,Nl.chr07.1154,Nl.chr07.1156,Nl.chr09.783,Nl.chr09.787,Nl.chr11.425,Nl.chr12.189,Nl.chr12.343,Nl.chr12.594,Nl.chr13.066,Nl.chr13.201,N…
GO:0031012	extracellular matrix	Cellular Component	23	Nl.chr01.1087,Nl.chr02.1690,Nl.chr03.0404,Nl.chr03.1111,Nl.chr03.1280,Nl.chr07.0525,Nl.chr07.0527,Nl.chr07.0531,Nl.chr07.0537,Nl.chr07.0541,Nl.chr07.0542,Nl.chr10.847,Nl.chr11.268,Nl.chr11.455,Nl.chr11.627,Nl.chr11.635,Nl.chr11.642,Nl.chr13.098,Nl.scaffold.0067,Nl.scaffold.0113,Nl.scaffold.0181,Nl.scaffold.0458,Nl.scaffold.0547	8	Nl.chr04.1087,Nl.chr04.1088,Nl.chr04.1089,Nl.chr06.0928,Nl.chr06.0929,Nl.chr10.657,Nl.chrX.0738,Nl.chrX.0860
GO:0045202	synapse	Cellular Component	3	Nl.chr05.0790,Nl.chr05.0835,Nl.chrX.1103	28	Nl.chr01.0548,Nl.chr01.1061,Nl.chr02.1006,Nl.chr02.1619,Nl.chr02.1630,Nl.chr04.0556,Nl.chr04.1293,Nl.chr05.0101,Nl.chr06.0793,Nl.chr06.0928,Nl.chr06.0929,Nl.chr07.0600,Nl.chr07.0884,Nl.chr07.0990,Nl.chr08.219,Nl.chr09.118,Nl.chr09.122,Nl.chr09.442,Nl.chr10.691,Nl.chr11.042,Nl.chr12.005,Nl.chr12.055,Nl.chr13.088,Nl.chr13.258,Nl.chr14.223,Nl.chrX.0537,Nl.chrX.0547,Nl.scaffold.0921
GO:0044456	synapse part	Cellular Component	2	Nl.chr05.0790,Nl.chr05.0835	21	Nl.chr01.0548,Nl.chr01.1061,Nl.chr02.1006,Nl.chr02.1619,Nl.chr04.1293,Nl.chr05.0101,Nl.chr06.0793,Nl.chr06.0928,Nl.chr06.0929,Nl.chr07.0600,Nl.chr07.0990,Nl.chr08.219,Nl.chr09.442,Nl.chr10.691,Nl.chr11.042,Nl.chr12.055,Nl.chr13.088,Nl.chr13.258,Nl.chr14.223,Nl.chrX.0537,Nl.chrX.0547
GO:0030054	cell junction	Cellular Component	3	Nl.chr05.0835,Nl.chr06.0971,Nl.chr14.028	15	Nl.chr01.0366,Nl.chr01.0394,Nl.chr01.0566,Nl.chr02.0608,Nl.chr02.0609,Nl.chr03.0597,Nl.chr04.0010,Nl.chr07.0871,Nl.chr11.337,Nl.chr11.604,Nl.chr12.571,Nl.chr14.223,Nl.chrX.0676,Nl.chrX.0881,Nl.chrX.0963
GO:0099512	supramolecular fiber	Cellular Component	2	Nl.chr10.539,Nl.chr14.281	12	Nl.chr04.0052,Nl.chr05.0064,Nl.chr05.1248,Nl.chr06.0766,Nl.chr07.0768,Nl.chr08.462,Nl.chr08.468,Nl.chr09.030,Nl.chr09.843,Nl.chrX.0676,Nl.scaffold.0034,Nl.scaffold.0835
GO:0044420	extracellular matrix component	Cellular Component	0	--	3	Nl.chr06.0928,Nl.chr06.0929,Nl.chrX.0738
