# Supplementary material for: Transcriptome Analysis of the Regulatory Mechanism of FoxO on Wing Dimorphism in the Brown Planthopper, Nilaparvata lugens (Hemiptera: Delphacidae)
Source: Insects. 2021 May 4;12(5):413. doi: 10.3390/insects12050413 (PMC8148023; doi:10.3390/insects12050413)
Supplement: Supplementary file 1 [file insects-12-00413-s001.zip › Supplementary Tables/Supplementary Table 3. KEGG enrichment of differentially expressed genes in forewing and hindwing buds at 24, 36, and 48 hAE.xlsm]

## Sheet: Supplementary Table 3
Supplementary Table 3. KEGG enrichment of differentially expressed genes in forewing and hindwing buds at 24, 36, and 48 hAE.
Age	DEGs	Tissue	KEGG pathway	KEGG_subclass	KEGG_class	Out	All of DEGs number	Qvalue	Pathway ID	Input gene ID	KO_IDs
24hAE-fifth-instar	Upregulated	Forewing	Ribosome	Translation	Genetic Information Processing	48	120	5.2454e-32	ko03010	Nl.chr01.0063;Nl.chr01.0131;Nl.chr01.0843;Nl.chr01.1134;Nl.chr01.1659;Nl.chr02.0053;Nl.chr02.0387;Nl.chr02.0528;Nl.chr02.1526;Nl.chr03.0328;Nl.chr03.1521;Nl.chr03.1588;Nl.chr03.1645;Nl.chr04.1102;Nl.chr04.1116;Nl.chr04.1298;Nl.chr05.0159;Nl.chr05.0425;Nl.chr05.1079;Nl.chr05.1115;Nl.chr05.1200;Nl.chr05.1278;Nl.chr06.0590;Nl.chr06.0844;Nl.chr07.0078;Nl.chr07.0281;Nl.chr07.0582;Nl.chr07.0745;Nl.chr0…	K02955+K02959+K02949+K02974+K02896+K02918+K02964+K02981+K02947+K02885+K02912+K02976+K02915+K02979+K02927+K02929+K02894+K02898+K02961+K02975+K02978+K02943+K02903+K02875+K02973+K02977+K02983+K02953+K02958+K02896+K02920+K02877+K02923+K02980+K02957+K02971+K02905+K02866+K02987+K02910+K02921+K02969+K02889+K02942+K02908+K02938+K02922+K02900
			Base excision repair	Replication and repair	Genetic Information Processing	6	21	0.0325095	ko03410	Nl.chr03.0153;Nl.chr03.0704;Nl.chr04.0780;Nl.chr06.0004;Nl.chr09.584;Nl.chrX.0125	K03504+K03648+K10803+K02326+K03506+K20813
		Hindwing	Ribosome	Translation	Genetic Information Processing	84	120	4.01895e-62	ko03010	Nl.chr01.0063;Nl.chr01.0131;Nl.chr01.0261;Nl.chr01.0843;Nl.chr01.1134;Nl.chr01.1550;Nl.chr01.1659;Nl.chr01.1731;Nl.chr02.0053;Nl.chr02.0239;Nl.chr02.0387;Nl.chr02.0528;Nl.chr02.1224;Nl.chr02.1432;Nl.chr02.1526;Nl.chr03.0247;Nl.chr03.0275;Nl.chr03.0326;Nl.chr03.0328;Nl.chr03.1453;Nl.chr03.1521;Nl.chr03.1588;Nl.chr03.1645;Nl.chr03.1719;Nl.chr04.0048;Nl.chr04.0138;Nl.chr04.0890;Nl.chr04.1098;Nl.chr0…	K02955+K02959+K02870+K02949+K02974+K02948+K02896+K02873+K02918+K02934+K02964+K02981+K02887+K02913+K02947+K02984+K02937+K02868+K02885+K02891+K02912+K02976+K02915+K02901+K02883+K02993+K02919+K02940+K02979+K02927+K02929+K02894+K02898+K02914+K02961+K02975+K02978+K02943+K02941+K02989+K02903+K02875+K02973+K02932+K02977+K02970+K02872+K02936+K02983+K02953+K02882+K02884+K02991+K02958+K02896+K02920+K02880+…
			Spliceosome	Transcription	Genetic Information Processing	38	123	7.78814e-11	ko03040	Nl.chr01.0060;Nl.chr01.0378;Nl.chr01.0466;Nl.chr01.0563;Nl.chr02.0937;Nl.chr02.0978;Nl.chr02.1110;Nl.chr02.1152;Nl.chr02.1680;Nl.chr03.0034;Nl.chr03.0415;Nl.chr03.0875;Nl.chr04.0197;Nl.chr04.0968;Nl.chr04.1029;Nl.chr04.1311;Nl.chr05.0160;Nl.chr05.0578;Nl.chr05.0753;Nl.chr05.1076;Nl.chr06.0269;Nl.chr06.0291;Nl.chr06.0801;Nl.chr06.0942;Nl.chr06.0976;Nl.chr07.0068;Nl.chr07.0484;Nl.chr09.267;Nl.chr09…	K12849+K12625+K12886+K12876+K12623+K12822+K11086+K12834+K12890+K12626+K12839+K12842+K12896+K09567+K12845+K12836+K12838+K11098+K11095+K12846+K11093+K12832+K11091+K12621+K12624+K11099+K12850+K11088+K11088+K12741+K12873+K11096+K12891+K12877+K12881+K12859+K12865+K12831
			DNA replication	Replication and repair	Genetic Information Processing	19	35	3.97574e-10	ko03030	Nl.chr01.1685;Nl.chr02.0436;Nl.chr02.0459;Nl.chr02.0633;Nl.chr02.1512;Nl.chr03.0153;Nl.chr03.1014;Nl.chr04.0257;Nl.chr05.0077;Nl.chr05.0246;Nl.chr05.0471;Nl.chr05.0474;Nl.chr05.0635;Nl.chr06.0004;Nl.chr09.584;Nl.chr10.568;Nl.chr10.596;Nl.chr11.013;Nl.chr13.208	K10756+K02685+K10745+K10740+K10739+K03504+K02541+K02212+K10755+K02325+K02209+K10743+K02321+K02326+K03506+K02684+K10755+K04802+K02210
			Pyrimidine metabolism	Nucleotide metabolism	Metabolism	24	97	9.06622e-05	ko00240	Nl.chr01.0482;Nl.chr01.1517;Nl.chr02.0266;Nl.chr02.0436;Nl.chr03.0153;Nl.chr03.0233;Nl.chr03.1103;Nl.chr03.1799;Nl.chr04.0727;Nl.chr04.1142;Nl.chr05.0164;Nl.chr05.0246;Nl.chr05.0635;Nl.chr05.1118;Nl.chr06.0004;Nl.chr06.0741;Nl.chr07.0282;Nl.chr09.584;Nl.chr10.568;Nl.chr11.550;Nl.chr12.481;Nl.chr12.500;Nl.scaffold.0490;Nl.scaffold.0818	K03022+K01518+K03017+K02685+K03504+K01520+K03009+K00940+K03020+K03000+K00943+K02325+K02321+K03027+K02326+K03007+K03019+K03506+K02684+K03014+K00560+K00761+K03002+K10808
			Systemic lupus erythematosus	Immune diseases	Human Diseases	8	14	0.000294108	ko05322	Nl.chr01.0938;Nl.chr02.1110;Nl.chr04.0736;Nl.chr08.420;Nl.chr09.267;Nl.chr09.269;Nl.chr09.544;Nl.chrX.0190	K11251+K11086+K11251+K11253+K11088+K11088+K11253+K11252
			Cell cycle - yeast	Cell growth and death	Cellular Processes	19	73	0.000355328	ko04111	Nl.chr01.0372;Nl.chr01.1443;Nl.chr02.0170;Nl.chr02.0811;Nl.chr02.0886;Nl.chr03.0414;Nl.chr03.0685;Nl.chr03.1014;Nl.chr04.0257;Nl.chr05.0471;Nl.chr07.0919;Nl.chr07.0997;Nl.chr10.595;Nl.chr10.761;Nl.chr10.762;Nl.chr10.764;Nl.chr13.208;Nl.scaffold.0037;Nl.scaffold.0497	K02219+K02219+K02607+K02603+K03868+K02604+K06677+K02541+K02212+K02209+K03363+K02605+K02537+K02516+K02516+K02516+K02210+K06676+K02606
			Base excision repair	Replication and repair	Genetic Information Processing	8	21	0.00723808	ko03410	Nl.chr03.0153;Nl.chr03.0704;Nl.chr04.0780;Nl.chr05.0246;Nl.chr06.0004;Nl.chr07.0047;Nl.chr09.584;Nl.chr11.013	K03504+K03648+K10803+K02325+K02326+K01142+K03506+K04802
			Mismatch repair	Replication and repair	Genetic Information Processing	8	21	0.00723808	ko03430	Nl.chr01.1685;Nl.chr02.0633;Nl.chr02.1512;Nl.chr03.0153;Nl.chr05.0077;Nl.chr07.0256;Nl.chr10.596;Nl.chr11.013	K10756+K10740+K10739+K03504+K10755+K10746+K10755+K04802
			RNA transport	Translation	Genetic Information Processing	24	132	0.00848084	ko03013	Nl.chr01.0356;Nl.chr01.0563;Nl.chr02.0787;Nl.chr02.1381;Nl.chr02.1460;Nl.chr02.1702;Nl.chr03.0536;Nl.chr03.1664;Nl.chr03.1665;Nl.chr06.0518;Nl.chr07.0197;Nl.chr07.0218;Nl.chr10.015;Nl.chr10.127;Nl.chr10.438;Nl.chr10.487;Nl.chr10.539;Nl.chr10.761;Nl.chr10.762;Nl.chr10.764;Nl.chr11.754;Nl.chr13.044;Nl.chrX.0928;Nl.scaffold.1116	K14306+K12876+K14302+K14527+K05019+K03539+K13129+K14320+K13135+K14285+K14324+K03242+K03538+K12877+K10577+K12881+K07936+K02516+K02516+K02516+K03249+K14313+K03242+K03246
			Nucleotide excision repair	Replication and repair	Genetic Information Processing	11	39	0.00848084	ko03420	Nl.chr01.1685;Nl.chr02.0633;Nl.chr02.0886;Nl.chr02.1512;Nl.chr03.0153;Nl.chr05.0077;Nl.chr05.0246;Nl.chr06.0004;Nl.chr09.584;Nl.chr10.596;Nl.chr11.013	K10756+K10740+K03868+K10739+K03504+K10755+K02325+K02326+K03506+K10755+K04802
			Meiosis - yeast	Cell growth and death	Cellular Processes	14	59	0.00889942	ko04113	Nl.chr02.0170;Nl.chr02.0811;Nl.chr03.0414;Nl.chr03.1014;Nl.chr04.0257;Nl.chr04.0700;Nl.chr04.1031;Nl.chr04.1032;Nl.chr05.0471;Nl.chr07.0919;Nl.chr07.0997;Nl.chr10.595;Nl.chr13.208;Nl.scaffold.0497	K02607+K02603+K02604+K02541+K02212+K01768+K10872+K10872+K02209+K03363+K02605+K02537+K02210+K02606
			Ribosome biogenesis in eukaryotes	Translation	Genetic Information Processing	16	75	0.0115205	ko03008	Nl.chr01.0837;Nl.chr01.1130;Nl.chr02.1381;Nl.chr02.1702;Nl.chr03.0715;Nl.chr03.1710;Nl.chr04.0079;Nl.chr04.0240;Nl.chr04.0417;Nl.chr04.0765;Nl.chr04.1029;Nl.chr06.0518;Nl.chr10.015;Nl.chr10.539;Nl.chr10.871;Nl.chr11.207	K18532+K11128+K14527+K03539+K14538+K11129+K11130+K14557+K06943+K14545+K12845+K14285+K03538+K07936+K13288+K14568
			Purine metabolism	Nucleotide metabolism	Metabolism	27	165	0.0156607	ko00230	Nl.chr01.0482;Nl.chr01.0837;Nl.chr01.1517;Nl.chr02.0266;Nl.chr02.0436;Nl.chr03.0153;Nl.chr03.1103;Nl.chr03.1145;Nl.chr03.1799;Nl.chr04.0700;Nl.chr04.0727;Nl.chr04.1142;Nl.chr05.0246;Nl.chr05.0464;Nl.chr05.0635;Nl.chr05.1118;Nl.chr06.0004;Nl.chr06.0741;Nl.chr07.0282;Nl.chr07.0516;Nl.chr07.0980;Nl.chr09.584;Nl.chr10.568;Nl.chr11.550;Nl.chr13.242;Nl.scaffold.0490;Nl.scaffold.0818	K03022+K18532+K01518+K03017+K02685+K03504+K03009+K00106+K00940+K01768+K03020+K03000+K02325+K13298+K02321+K03027+K02326+K03007+K03019+K00764+K13988+K03506+K02684+K03014+K21138+K03002+K10808
	Downregulated	Forewing	Glycolysis / Gluconeogenesis	Carbohydrate metabolism	Metabolism	20	69	0.0001868	ko00010	Nl.chr01.0839;Nl.chr01.1707;Nl.chr02.0278;Nl.chr02.0888;Nl.chr02.1537;Nl.chr03.1147;Nl.chr04.0281;Nl.chr05.0370;Nl.chr06.0209;Nl.chr06.0998;Nl.chr06.0999;Nl.chr07.0051;Nl.chr07.0670;Nl.chr07.0973;Nl.chr08.235;Nl.chr09.569;Nl.chr10.447;Nl.chr12.295;Nl.scaffold.0015;Nl.scaffold.0436	K00927+K00161+K00873+K00134+K00873+K00162+K01810+K00002+K00873+K01895+K01895+K03103+K01623+K01623+K00927+K00161+K00121+K01785+K00627+K01785
			Microbial metabolism in diverse environments	Global and overview maps	Metabolism	38	200	0.000204936	ko01120	Nl.chr01.0839;Nl.chr01.1707;Nl.chr02.0278;Nl.chr02.0888;Nl.chr02.1537;Nl.chr03.0884;Nl.chr03.1022;Nl.chr03.1101;Nl.chr03.1147;Nl.chr03.1210;Nl.chr03.1372;Nl.chr04.0166;Nl.chr04.0281;Nl.chr04.0993;Nl.chr05.0370;Nl.chr05.0871;Nl.chr05.1054;Nl.chr06.0209;Nl.chr06.0998;Nl.chr06.0999;Nl.chr07.0322;Nl.chr07.0670;Nl.chr07.0717;Nl.chr07.0746;Nl.chr07.0747;Nl.chr07.0856;Nl.chr07.0973;Nl.chr08.235;Nl.chr09…	K00927+K00161+K00873+K00134+K00873+K00049+K00451+K00030+K00162+K00261+K00026+K00106+K01810+K00814+K00002+K01580+K01800+K00873+K01895+K01895+K00863+K01623+K01053+K00164+K00164+K00626+K01623+K00927+K00161+K00025+K00121+K00106+K01785+K00632+K01900+K00627+K01785+K00164
			Carbon metabolism	Global and overview maps	Metabolism	28	135	0.000648961	ko01200	Nl.chr01.0839;Nl.chr01.1707;Nl.chr02.0278;Nl.chr02.0888;Nl.chr02.1537;Nl.chr03.1101;Nl.chr03.1147;Nl.chr03.1210;Nl.chr03.1372;Nl.chr04.0281;Nl.chr04.0993;Nl.chr06.0209;Nl.chr06.0998;Nl.chr06.0999;Nl.chr07.0322;Nl.chr07.0670;Nl.chr07.0717;Nl.chr07.0746;Nl.chr07.0747;Nl.chr07.0856;Nl.chr07.0973;Nl.chr08.235;Nl.chr09.569;Nl.chr09.787;Nl.chr10.447;Nl.chr14.017;Nl.scaffold.0015;Nl.scaffold.0689	K00927+K00161+K00873+K00134+K00873+K00030+K00162+K00261+K00026+K01810+K00814+K00873+K01895+K01895+K00863+K01623+K01053+K00164+K00164+K00626+K01623+K00927+K00161+K00025+K00121+K01900+K00627+K00164
			Dilated cardiomyopathy (DCM)	Cardiovascular diseases	Human Diseases	15	53	0.00170559	ko05414	Nl.chr01.0142;Nl.chr02.0352;Nl.chr04.1292;Nl.chr06.0025;Nl.chr06.0356;Nl.chr06.0361;Nl.chr08.462;Nl.chr08.468;Nl.chr09.752;Nl.chr10.104;Nl.chr10.172;Nl.chr14.223;Nl.chrX.0619;Nl.scaffold.0366;Nl.scaffold.0737	K04861+K04962+K04851+K12567+K12567+K12567+K10373+K10374+K04345+K05853+K17751+K05719+K04851+K04345+K12564
			Biosynthesis of secondary metabolites	Global and overview maps	Metabolism	55	378	0.00209088	ko01110	Nl.chr01.0531;Nl.chr01.0839;Nl.chr01.1707;Nl.chr02.0278;Nl.chr02.0888;Nl.chr02.0925;Nl.chr02.1537;Nl.chr03.0446;Nl.chr03.0765;Nl.chr03.0884;Nl.chr03.1101;Nl.chr03.1147;Nl.chr03.1372;Nl.chr03.1769;Nl.chr04.0039;Nl.chr04.0166;Nl.chr04.0281;Nl.chr04.0715;Nl.chr05.0370;Nl.chr05.0871;Nl.chr05.0955;Nl.chr05.1045;Nl.chr05.1218;Nl.chr06.0209;Nl.chr06.0543;Nl.chr06.0998;Nl.chr06.0999;Nl.chr07.0670;Nl.chr0…	K00505+K00927+K00161+K00873+K00134+K00815+K00873+K13513+K00286+K00049+K00030+K00162+K00026+K00232+K00111+K00106+K01810+K00944+K00002+K01580+K00939+K12657+K01772+K00873+K00232+K01895+K01895+K01623+K01053+K00164+K00164+K00626+K01623+K00927+K00161+K00025+K00699+K00121+K00106+K01196+K01904+K19970+K00505+K10203+K00318+K01785+K10250+K10250+K00632+K01900+K01952+K00627+K00699+K01785+K00164
			Human papillomavirus infection	Infectious diseases	Human Diseases	32	181	0.00227738	ko05165	Nl.chr01.0394;Nl.chr02.0278;Nl.chr02.0393;Nl.chr02.0421;Nl.chr02.0422;Nl.chr02.0474;Nl.chr02.0731;Nl.chr02.1537;Nl.chr03.0202;Nl.chr03.0905;Nl.chr03.1030;Nl.chr03.1257;Nl.chr03.1617;Nl.chr04.0899;Nl.chr05.0350;Nl.chr05.1234;Nl.chr06.0209;Nl.chr06.0928;Nl.chr06.0929;Nl.chr07.0434;Nl.chr09.441;Nl.chr09.442;Nl.chr09.752;Nl.chr11.391;Nl.chr12.571;Nl.chr14.085;Nl.chr14.223;Nl.chrX.0738;Nl.scaffold.032…	K04659+K00873+K03661+K06237+K06237+K06053+K02432+K00873+K02146+K02152+K02354+K07203+K12076+K02375+K06052+K03900+K00873+K06240+K06240+K02150+K02154+K02154+K04345+K02145+K05631+K11643+K05719+K05636+K11643+K04345+K02144+K06069
			Protein digestion and absorption	Digestive system	Organismal Systems	17	72	0.00315929	ko04974	Nl.chr02.0133;Nl.chr02.0376;Nl.chr02.0421;Nl.chr02.0422;Nl.chr02.0615;Nl.chr03.0789;Nl.chr04.0355;Nl.chr04.1111;Nl.chr05.1069;Nl.chr05.1070;Nl.chr05.1072;Nl.chr05.1073;Nl.chr05.1074;Nl.chr06.0386;Nl.chr06.0455;Nl.chr07.0565;Nl.chr07.0939	K14209+K01312+K06237+K06237+K14209+K01285+K06823+K14209+K01312+K01312+K01312+K01312+K01312+K14209+K14209+K13868+K01539
			Biosynthesis of antibiotics	Global and overview maps	Metabolism	36	221	0.00315929	ko01130	Nl.chr01.0839;Nl.chr01.1707;Nl.chr02.0278;Nl.chr02.0888;Nl.chr02.0925;Nl.chr02.1537;Nl.chr03.0765;Nl.chr03.1101;Nl.chr03.1147;Nl.chr03.1372;Nl.chr04.0281;Nl.chr04.0715;Nl.chr05.0370;Nl.chr05.0955;Nl.chr06.0209;Nl.chr06.0998;Nl.chr06.0999;Nl.chr07.0670;Nl.chr07.0717;Nl.chr07.0746;Nl.chr07.0747;Nl.chr07.0856;Nl.chr07.0973;Nl.chr08.235;Nl.chr09.569;Nl.chr09.787;Nl.chr10.447;Nl.chr12.007;Nl.chr12.295…	K00927+K00161+K00873+K00134+K00815+K00873+K00286+K00030+K00162+K00026+K01810+K00944+K00002+K00939+K00873+K01895+K01895+K01623+K01053+K00164+K00164+K00626+K01623+K00927+K00161+K00025+K00121+K00318+K01785+K00632+K01900+K01952+K00627+K01785+K00164+K00820
			Glutathione metabolism	Metabolism of other amino acids	Metabolism	14	53	0.00315929	ko00480	Nl.chr01.0117;Nl.chr02.0518;Nl.chr03.0205;Nl.chr03.0511;Nl.chr03.1875;Nl.chr05.1166;Nl.chr07.0199;Nl.chr09.225;Nl.chr09.890;Nl.chr11.088;Nl.chr13.515;Nl.scaffold.0183;Nl.scaffold.0316;Nl.scaffold.0802	K01255+K11142+K11142+K11142+K00797+K00681+K01255+K11140+K11140+K00802+K11204+K01255+K11140+K11142
			Cardiac muscle contraction	Circulatory system	Organismal Systems	13	47	0.00315929	ko04260	Nl.chr01.0142;Nl.chr02.0352;Nl.chr03.0459;Nl.chr03.1596;Nl.chr03.1741;Nl.chr03.1937;Nl.chr04.1292;Nl.chr07.0939;Nl.chr08.462;Nl.chr08.468;Nl.chr10.104;Nl.chr10.172;Nl.chrX.0619	K04861+K04962+K02263+K00416+K02266+K02264+K04851+K01539+K10373+K10374+K05853+K17751+K04851
			Rheumatoid arthritis	Immune diseases	Human Diseases	10	30	0.00333559	ko05323	Nl.chr01.1544;Nl.chr02.0393;Nl.chr03.0202;Nl.chr03.0905;Nl.chr07.0434;Nl.chr09.441;Nl.chr09.442;Nl.chr11.391;Nl.scaffold.0463;Nl.scaffold.0679	K04448+K03661+K02146+K02152+K02150+K02154+K02154+K02145+K02144+K05475
			Hypertrophic cardiomyopathy (HCM)	Cardiovascular diseases	Human Diseases	13	48	0.00333649	ko05410	Nl.chr01.0142;Nl.chr02.0352;Nl.chr04.1292;Nl.chr06.0025;Nl.chr06.0356;Nl.chr06.0361;Nl.chr08.462;Nl.chr08.468;Nl.chr10.104;Nl.chr10.172;Nl.chr14.223;Nl.chrX.0619;Nl.scaffold.0737	K04861+K04962+K04851+K12567+K12567+K12567+K10373+K10374+K05853+K17751+K05719+K04851+K12564
			Pyruvate metabolism	Carbohydrate metabolism	Metabolism	13	49	0.00387385	ko00620	Nl.chr01.1707;Nl.chr02.0278;Nl.chr02.1537;Nl.chr03.0884;Nl.chr03.1147;Nl.chr03.1372;Nl.chr06.0209;Nl.chr06.0998;Nl.chr06.0999;Nl.chr07.0856;Nl.chr09.569;Nl.chr09.787;Nl.scaffold.0015	K00161+K00873+K00873+K00049+K00162+K00026+K00873+K01895+K01895+K00626+K00161+K00025+K00627
			Phagosome	Transport and catabolism	Cellular Processes	16	70	0.00411997	ko04145	Nl.chr01.0394;Nl.chr02.0393;Nl.chr03.0202;Nl.chr03.0905;Nl.chr04.0052;Nl.chr05.0064;Nl.chr05.1248;Nl.chr06.0708;Nl.chr07.0434;Nl.chr07.0768;Nl.chr09.030;Nl.chr09.441;Nl.chr09.442;Nl.chr11.391;Nl.chr14.223;Nl.scaffold.0463	K04659+K03661+K02146+K02152+K07375+K07374+K07374+K08488+K02150+K07375+K07375+K02154+K02154+K02145+K05719+K02144
			Metabolic pathways	Global and overview maps	Metabolism	124	1106	0.00411997	ko01100	Nl.chr01.0075;Nl.chr01.0117;Nl.chr01.0287;Nl.chr01.0531;Nl.chr01.0839;Nl.chr01.1660;Nl.chr01.1707;Nl.chr02.0278;Nl.chr02.0393;Nl.chr02.0409;Nl.chr02.0426;Nl.chr02.0518;Nl.chr02.0650;Nl.chr02.0888;Nl.chr02.0925;Nl.chr02.1364;Nl.chr02.1537;Nl.chr03.0202;Nl.chr03.0205;Nl.chr03.0446;Nl.chr03.0459;Nl.chr03.0511;Nl.chr03.0765;Nl.chr03.0769;Nl.chr03.0884;Nl.chr03.0905;Nl.chr03.0931;Nl.chr03.1022;Nl.chr0…	K01077+K01255+K01230+K00505+K00927+K13247+K00161+K00873+K03661+K08729+K01201+K11142+K01793+K00134+K00815+K11155+K00873+K02146+K11142+K13513+K02263+K11142+K00286+K00665+K00049+K02152+K14410+K00451+K00030+K00162+K00261+K00026+K00416+K02266+K01611+K00232+K00797+K01640+K00710+K02264+K01187+K00106+K01810+K00814+K00710+K11352+K13711+K00002+K01580+K00939+K12657+K01800+K00681+K01772+K16055+K00873+K00232+…
			Arginine and proline metabolism	Amino acid metabolism	Metabolism	12	45	0.00534228	ko00330	Nl.chr02.0518;Nl.chr02.0555;Nl.chr03.0205;Nl.chr03.0511;Nl.chr03.0526;Nl.chr03.0765;Nl.chr03.1751;Nl.chr03.1875;Nl.chr05.1045;Nl.chr11.088;Nl.chr12.007;Nl.scaffold.0802	K11142+K12259+K11142+K11142+K00934+K00286+K01611+K00797+K12657+K00802+K00318+K11142
			ECM-receptor interaction	Signaling molecules and interaction	Environmental Information Processing	10	34	0.00690356	ko04512	Nl.chr01.0394;Nl.chr02.0421;Nl.chr02.0422;Nl.chr05.1234;Nl.chr06.0928;Nl.chr06.0929;Nl.chr08.385;Nl.chr14.223;Nl.chrX.0738;Nl.scaffold.0676	K04659+K06237+K06237+K03900+K06240+K06240+K06258+K05719+K05636+K06254
			Synaptic vesicle cycle	Nervous system	Organismal Systems	12	50	0.0135444	ko04721	Nl.chr02.0393;Nl.chr02.0713;Nl.chr03.0202;Nl.chr03.0905;Nl.chr05.1328;Nl.chr06.0089;Nl.chr07.0434;Nl.chr09.441;Nl.chr09.442;Nl.chr11.391;Nl.chr14.307;Nl.scaffold.0463	K03661+K04646+K02146+K02152+K11827+K15015+K02150+K02154+K02154+K02145+K11826+K02144
			Nitrogen metabolism	Energy metabolism	Metabolism	6	15	0.0160069	ko00910	Nl.chr03.1210;Nl.chr03.1643;Nl.chr09.244;Nl.chr09.432;Nl.chr09.922;Nl.scaffold.1135	K00261+K01672+K01672+K01672+K01672+K01672
			Focal adhesion	Cellular community - eukaryotes	Cellular Processes	18	100	0.0267675	ko04510	Nl.chr01.0394;Nl.chr01.1544;Nl.chr02.0421;Nl.chr02.0422;Nl.chr03.0829;Nl.chr04.0556;Nl.chr05.1234;Nl.chr06.0670;Nl.chr06.0928;Nl.chr06.0929;Nl.chr11.604;Nl.chr11.656;Nl.chr12.282;Nl.chr13.522;Nl.chr14.223;Nl.chrX.0738;Nl.chrX.0975;Nl.chrX.0976	K04659+K04448+K06237+K06237+K12757+K06276+K03900+K00907+K06240+K06240+K05699+K06269+K00907+K04437+K05719+K05636+K04437+K04437
			Carbon fixation in photosynthetic organisms	Energy metabolism	Metabolism	8	28	0.0267675	ko00710	Nl.chr01.0839;Nl.chr02.0888;Nl.chr03.1372;Nl.chr04.0993;Nl.chr07.0670;Nl.chr07.0973;Nl.chr08.235;Nl.chr09.787	K00927+K00134+K00026+K00814+K01623+K01623+K00927+K00025
			Citrate cycle (TCA cycle)	Carbohydrate metabolism	Metabolism	11	48	0.0273788	ko00020	Nl.chr01.1707;Nl.chr03.1101;Nl.chr03.1147;Nl.chr03.1372;Nl.chr07.0746;Nl.chr07.0747;Nl.chr09.569;Nl.chr09.787;Nl.chr14.017;Nl.scaffold.0015;Nl.scaffold.0689	K00161+K00030+K00162+K00026+K00164+K00164+K00161+K00025+K01900+K00627+K00164
			Biosynthesis of amino acids	Global and overview maps	Metabolism	13	63	0.0290218	ko01230	Nl.chr01.0839;Nl.chr02.0278;Nl.chr02.0888;Nl.chr02.0925;Nl.chr02.1537;Nl.chr03.0765;Nl.chr03.1101;Nl.chr04.0993;Nl.chr05.1045;Nl.chr06.0209;Nl.chr07.0670;Nl.chr07.0973;Nl.chr08.235	K00927+K00873+K00134+K00815+K00873+K00286+K00030+K00814+K12657+K00873+K01623+K01623+K00927
			Vibrio cholerae infection	Infectious diseases	Human Diseases	10	43	0.0354899	ko05110	Nl.chr02.0393;Nl.chr03.0202;Nl.chr03.0905;Nl.chr07.0434;Nl.chr09.441;Nl.chr09.442;Nl.chr09.752;Nl.chr11.391;Nl.scaffold.0366;Nl.scaffold.0463	K03661+K02146+K02152+K02150+K02154+K02154+K04345+K02145+K04345+K02144
			Lysosome	Transport and catabolism	Cellular Processes	22	138	0.0354899	ko04142	Nl.chr01.0101;Nl.chr01.0132;Nl.chr01.0544;Nl.chr02.0393;Nl.chr02.0426;Nl.chr02.0713;Nl.chr02.1161;Nl.chr03.0202;Nl.chr03.0931;Nl.chr04.0415;Nl.chr05.0526;Nl.chr07.0259;Nl.chr07.0990;Nl.chr09.441;Nl.chr09.442;Nl.chr10.283;Nl.chr12.576;Nl.chr13.303;Nl.chrX.0948;Nl.chrX.0949;Nl.scaffold.0046;Nl.scaffold.0463	K01275+K01275+K12311+K03661+K01201+K04646+K13289+K02146+K14410+K13444+K01369+K01379+K12307+K02154+K02154+K06497+K01204+K01363+K12384+K12384+K06497+K02144
			Viral carcinogenesis	Cancers	Human Diseases	18	105	0.0363914	ko05203	Nl.chr01.1544;Nl.chr02.0278;Nl.chr02.0474;Nl.chr02.1537;Nl.chr03.0202;Nl.chr03.1617;Nl.chr04.1156;Nl.chr05.0212;Nl.chr05.1015;Nl.chr06.0209;Nl.chr07.0707;Nl.chr09.752;Nl.chr11.604;Nl.chr13.427;Nl.chr14.085;Nl.scaffold.0321;Nl.scaffold.0366;Nl.scaffold.0538	K04448+K00873+K06053+K00873+K02146+K12076+K09254+K06630+K11224+K00873+K04378+K04345+K05699+K09504+K11643+K11643+K04345+K04378
			Collecting duct acid secretion	Excretory system	Organismal Systems	6	19	0.0440493	ko04966	Nl.chr03.0202;Nl.chr03.0905;Nl.chr07.0434;Nl.chr09.441;Nl.chr09.442;Nl.chr11.391	K02146+K02152+K02150+K02154+K02154+K02145
			Tyrosine metabolism	Amino acid metabolism	Metabolism	7	25	0.0440493	ko00350	Nl.chr01.0531;Nl.chr02.0925;Nl.chr03.1022;Nl.chr05.1054;Nl.chr10.265;Nl.chr10.447;Nl.chr11.425	K00505+K00815+K00451+K01800+K00457+K00121+K00505
		Hindwing	Dilated cardiomyopathy (DCM)	Cardiovascular diseases	Human Diseases	23	53	0.000302097	ko05414	Nl.chr01.0142;Nl.chr01.0218;Nl.chr02.0352;Nl.chr02.1369;Nl.chr04.1105;Nl.chr04.1292;Nl.chr05.0876;Nl.chr06.0025;Nl.chr06.0356;Nl.chr06.0357;Nl.chr06.0358;Nl.chr06.0361;Nl.chr07.0667;Nl.chr08.053;Nl.chr08.462;Nl.chr08.468;Nl.chr09.752;Nl.chr10.104;Nl.chr10.172;Nl.chr14.223;Nl.chrX.0619;Nl.scaffold.0366;Nl.scaffold.0737	K04861+K06265+K04962+K08043+K05849+K04851+K05849+K12567+K12567+K12567+K12567+K12567+K04345+K10373+K10373+K10374+K04345+K05853+K17751+K05719+K04851+K04345+K12564
			Protein digestion and absorption	Digestive system	Organismal Systems	28	72	0.000302097	ko04974	Nl.chr02.0133;Nl.chr02.0376;Nl.chr02.0421;Nl.chr02.0422;Nl.chr02.0615;Nl.chr02.0616;Nl.chr02.1456;Nl.chr03.0789;Nl.chr04.0355;Nl.chr04.1093;Nl.chr04.1105;Nl.chr04.1111;Nl.chr05.0654;Nl.chr05.0876;Nl.chr05.1069;Nl.chr05.1070;Nl.chr05.1072;Nl.chr05.1073;Nl.chr05.1074;Nl.chr06.0156;Nl.chr06.0386;Nl.chr06.0455;Nl.chr06.0931;Nl.chr07.0235;Nl.chr07.0565;Nl.chr07.0939;Nl.chr13.084;Nl.scaffold.0451	K14209+K01312+K06237+K06237+K14209+K14209+K01540+K01285+K06823+K06823+K05849+K14209+K01312+K05849+K01312+K01312+K01312+K01312+K01312+K14209+K14209+K14209+K14206+K08187+K13868+K01539+K14210+K14209
			Biosynthesis of secondary metabolites	Global and overview maps	Metabolism	91	378	0.0011025	ko01110	Nl.chr01.0198;Nl.chr01.0199;Nl.chr01.0391;Nl.chr01.0487;Nl.chr01.0531;Nl.chr01.0839;Nl.chr01.1128;Nl.chr01.1707;Nl.chr01.1723;Nl.chr02.0278;Nl.chr02.0888;Nl.chr02.0925;Nl.chr02.1475;Nl.chr02.1537;Nl.chr02.1609;Nl.chr02.1730;Nl.chr03.0210;Nl.chr03.0446;Nl.chr03.0676;Nl.chr03.0686;Nl.chr03.0765;Nl.chr03.0804;Nl.chr03.0884;Nl.chr03.1101;Nl.chr03.1147;Nl.chr03.1196;Nl.chr03.1372;Nl.chr03.1769;Nl.chr0…	K00699+K00699+K00021+K00248+K00505+K00927+K10249+K00161+K18533+K00873+K00134+K00815+K01593+K00873+K00106+K00939+K13517+K13513+K15728+K00699+K00286+K01835+K00049+K00030+K00162+K00227+K00026+K00232+K00927+K00111+K00274+K00274+K00106+K01810+K00688+K00944+K10250+K00002+K01580+K00939+K12657+K10249+K01772+K00873+K00249+K01895+K01895+K04093+K01623+K01053+K00164+K00626+K01053+K10245+K01623+K00927+K00901+…
			Hypertrophic cardiomyopathy (HCM)	Cardiovascular diseases	Human Diseases	20	48	0.00139903	ko05410	Nl.chr01.0142;Nl.chr01.0218;Nl.chr02.0352;Nl.chr04.1105;Nl.chr04.1292;Nl.chr05.0876;Nl.chr06.0025;Nl.chr06.0356;Nl.chr06.0357;Nl.chr06.0358;Nl.chr06.0361;Nl.chr08.053;Nl.chr08.462;Nl.chr08.468;Nl.chr10.104;Nl.chr10.172;Nl.chr14.223;Nl.chrX.0619;Nl.scaffold.0352;Nl.scaffold.0737	K04861+K06265+K04962+K05849+K04851+K05849+K12567+K12567+K12567+K12567+K12567+K10373+K10373+K10374+K05853+K17751+K05719+K04851+K07200+K12564
			T cell receptor signaling pathway	Immune system	Organismal Systems	17	39	0.00241673	ko04660	Nl.chr01.1544;Nl.chr02.0942;Nl.chr03.0877;Nl.chr03.1617;Nl.chr03.1619;Nl.chr03.1706;Nl.chr04.0556;Nl.chr04.1061;Nl.chr06.0022;Nl.chr09.479;Nl.chr11.042;Nl.chr11.081;Nl.chr11.113;Nl.chr11.298;Nl.chr12.189;Nl.chr12.190;Nl.chr12.191	K04448+K19862+K04427+K12076+K12076+K04440+K06276+K04734+K01116+K04364+K06268+K04456+K03083+K04513+K07364+K07364+K07364
			Microbial metabolism in diverse environments	Global and overview maps	Metabolism	53	200	0.0030691	ko01120	Nl.chr01.0487;Nl.chr01.0839;Nl.chr01.1707;Nl.chr02.0278;Nl.chr02.0888;Nl.chr02.1537;Nl.chr02.1606;Nl.chr02.1609;Nl.chr03.0804;Nl.chr03.0884;Nl.chr03.1022;Nl.chr03.1042;Nl.chr03.1101;Nl.chr03.1147;Nl.chr03.1210;Nl.chr03.1372;Nl.chr03.1827;Nl.chr04.0166;Nl.chr04.0281;Nl.chr04.0993;Nl.chr04.1059;Nl.chr05.0028;Nl.chr05.0370;Nl.chr05.0871;Nl.chr05.1054;Nl.chr06.0209;Nl.chr06.0523;Nl.chr06.0895;Nl.chr0…	K00248+K00927+K00161+K00873+K00134+K00873+K00365+K00106+K01835+K00049+K00451+K00029+K00030+K00162+K00261+K00026+K00927+K00106+K01810+K00814+K00814+K01082+K00002+K01580+K01800+K00873+K07127+K01915+K01895+K01895+K00863+K01623+K01053+K00164+K00626+K01053+K01623+K00927+K00161+K01079+K00121+K00106+K14085+K01679+K01785+K01623+K00632+K01900+K00030+K00627+K01785+K00164+K11529
			Metabolic pathways	Global and overview maps	Metabolism	217	1106	0.0030691	ko01100	Nl.chr01.0075;Nl.chr01.0117;Nl.chr01.0127;Nl.chr01.0180;Nl.chr01.0198;Nl.chr01.0199;Nl.chr01.0287;Nl.chr01.0391;Nl.chr01.0487;Nl.chr01.0531;Nl.chr01.0839;Nl.chr01.1128;Nl.chr01.1290;Nl.chr01.1368;Nl.chr01.1660;Nl.chr01.1707;Nl.chr01.1723;Nl.chr02.0278;Nl.chr02.0393;Nl.chr02.0409;Nl.chr02.0426;Nl.chr02.0518;Nl.chr02.0650;Nl.chr02.0888;Nl.chr02.0925;Nl.chr02.1264;Nl.chr02.1364;Nl.chr02.1445;Nl.chr0…	K01077+K01255+K00750+K05288+K00699+K00699+K01230+K00021+K00248+K00505+K00927+K10249+K00772+K20730+K13247+K00161+K18533+K00873+K03661+K08729+K01201+K11142+K01793+K00134+K00815+K01201+K11155+K00864+K01593+K00873+K00365+K00106+K13990+K00939+K01135+K00472+K02146+K11142+K13517+K13513+K02263+K11142+K15728+K00699+K00286+K00665+K01835+K00049+K14410+K00451+K00029+K00030+K00162+K00227+K00261+K00026+K01183+…
			Arginine and proline metabolism	Amino acid metabolism	Metabolism	18	45	0.00355781	ko00330	Nl.chr02.0518;Nl.chr02.0555;Nl.chr03.0074;Nl.chr03.0205;Nl.chr03.0511;Nl.chr03.0526;Nl.chr03.0765;Nl.chr03.1751;Nl.chr03.1875;Nl.chr04.0127;Nl.chr04.0129;Nl.chr05.1045;Nl.chr10.858;Nl.chr11.088;Nl.chr12.007;Nl.chrX.0320;Nl.scaffold.0802;Nl.scaffold.0843	K11142+K12259+K00472+K11142+K11142+K00934+K00286+K01611+K00797+K00274+K00274+K12657+K14085+K00802+K00318+K01581+K11142+K00934
			Adrenergic signaling in cardiomyocytes	Circulatory system	Organismal Systems	25	74	0.00392745	ko04261	Nl.chr01.0142;Nl.chr02.0352;Nl.chr02.1369;Nl.chr02.1456;Nl.chr04.0104;Nl.chr04.1105;Nl.chr04.1292;Nl.chr05.0876;Nl.chr07.0667;Nl.chr07.0939;Nl.chr08.053;Nl.chr08.462;Nl.chr08.468;Nl.chr08.505;Nl.chr09.476;Nl.chr09.752;Nl.chr10.104;Nl.chr10.172;Nl.chr11.081;Nl.chr11.656;Nl.chr13.447;Nl.chrX.0392;Nl.chrX.0619;Nl.chrX.1250;Nl.scaffold.0366	K04861+K04962+K08043+K01540+K06269+K05849+K04851+K05849+K04345+K01539+K10373+K10373+K10374+K09048+K04634+K04345+K05853+K17751+K04456+K06269+K11583+K04630+K04851+K05850+K04345
			Glycolysis / Gluconeogenesis	Carbohydrate metabolism	Metabolism	23	69	0.00784062	ko00010	Nl.chr01.0839;Nl.chr01.1707;Nl.chr02.0278;Nl.chr02.0888;Nl.chr02.1537;Nl.chr03.0804;Nl.chr03.1147;Nl.chr03.1827;Nl.chr04.0281;Nl.chr05.0370;Nl.chr06.0209;Nl.chr06.0998;Nl.chr06.0999;Nl.chr07.0670;Nl.chr07.0973;Nl.chr08.235;Nl.chr09.569;Nl.chr10.447;Nl.chr10.858;Nl.chr12.295;Nl.chr12.559;Nl.scaffold.0015;Nl.scaffold.0436	K00927+K00161+K00873+K00134+K00873+K01835+K00162+K00927+K01810+K00002+K00873+K01895+K01895+K01623+K01623+K00927+K00161+K00121+K14085+K01785+K01623+K00627+K01785
			Insulin signaling pathway	Endocrine system	Organismal Systems	30	100	0.00784062	ko04910	Nl.chr01.0430;Nl.chr01.0997;Nl.chr03.0250;Nl.chr03.0366;Nl.chr03.0769;Nl.chr03.1257;Nl.chr03.1706;Nl.chr03.1864;Nl.chr04.0008;Nl.chr04.0010;Nl.chr04.0104;Nl.chr04.0545;Nl.chr04.0556;Nl.chr04.0682;Nl.chr07.0306;Nl.chr07.0307;Nl.chr07.0667;Nl.chr09.479;Nl.chr09.752;Nl.chr10.488;Nl.chr11.081;Nl.chr11.113;Nl.chr11.656;Nl.chr12.150;Nl.chr12.566;Nl.chr13.464;Nl.chrX.1081;Nl.scaffold.0352;Nl.scaffold.03…	K06086+K04739+K07192+K06069+K00665+K07203+K04440+K07190+K05695+K05695+K06269+K04739+K06276+K00688+K07192+K07192+K04345+K04364+K04345+K04688+K04456+K03083+K06269+K07197+K04526+K04372+K00665+K07200+K04345+K06069
			Endocrine and other factor-regulated calcium reabsorption	Excretory system	Organismal Systems	14	34	0.0100266	ko04961	Nl.chr02.0713;Nl.chr02.1456;Nl.chr04.1105;Nl.chr05.0876;Nl.chr05.1328;Nl.chr07.0667;Nl.chr07.0939;Nl.chr09.476;Nl.chr09.752;Nl.chr12.153;Nl.chr14.307;Nl.chrX.0391;Nl.chrX.1250;Nl.scaffold.0366	K04646+K01540+K05849+K05849+K11827+K04345+K01539+K04634+K04345+K11824+K11826+K04646+K05850+K04345
			Carbon metabolism	Global and overview maps	Metabolism	37	135	0.0100266	ko01200	Nl.chr01.0487;Nl.chr01.0839;Nl.chr01.1707;Nl.chr02.0278;Nl.chr02.0888;Nl.chr02.1537;Nl.chr03.1042;Nl.chr03.1101;Nl.chr03.1147;Nl.chr03.1210;Nl.chr03.1372;Nl.chr03.1827;Nl.chr04.0281;Nl.chr04.0993;Nl.chr04.1059;Nl.chr06.0209;Nl.chr06.0481;Nl.chr06.0998;Nl.chr06.0999;Nl.chr07.0322;Nl.chr07.0670;Nl.chr07.0717;Nl.chr07.0747;Nl.chr07.0856;Nl.chr07.0869;Nl.chr07.0973;Nl.chr08.235;Nl.chr09.569;Nl.chr10.…	K00248+K00927+K00161+K00873+K00134+K00873+K00029+K00030+K00162+K00261+K00026+K00927+K01810+K00814+K00814+K00873+K00249+K01895+K01895+K00863+K01623+K01053+K00164+K00626+K01053+K01623+K00927+K00161+K01079+K00121+K01679+K01623+K01900+K00030+K00627+K00164+K11529
			Platelet activation	Immune system	Organismal Systems	20	59	0.0117544	ko04611	Nl.chr02.0479;Nl.chr02.1369;Nl.chr03.0366;Nl.chr04.0104;Nl.chr04.1365;Nl.chr06.0670;Nl.chr07.0667;Nl.chr09.476;Nl.chr09.752;Nl.chr11.081;Nl.chr11.298;Nl.chr11.656;Nl.chr12.233;Nl.chr12.282;Nl.chr12.315;Nl.chr14.223;Nl.chrX.0392;Nl.chrX.0891;Nl.scaffold.0366;Nl.scaffold.0495	K07532+K08043+K06069+K06269+K05704+K00907+K04345+K04634+K04345+K04456+K04513+K06269+K16059+K00907+K12319+K05719+K04630+K06271+K04345+K06069
			Focal adhesion	Cellular community - eukaryotes	Cellular Processes	29	100	0.0132432	ko04510	Nl.chr01.0394;Nl.chr01.1544;Nl.chr02.0421;Nl.chr02.0422;Nl.chr03.1706;Nl.chr04.0104;Nl.chr04.0556;Nl.chr04.1365;Nl.chr06.0506;Nl.chr06.0670;Nl.chr06.0818;Nl.chr06.0928;Nl.chr06.0929;Nl.chr09.479;Nl.chr11.081;Nl.chr11.113;Nl.chr11.298;Nl.chr11.604;Nl.chr11.656;Nl.chr12.282;Nl.chr13.522;Nl.chr13.523;Nl.chr14.223;Nl.chrX.0738;Nl.chrX.0739;Nl.chrX.0891;Nl.chrX.0975;Nl.chrX.0976;Nl.chrX.0977	K04659+K04448+K06237+K06237+K04440+K06269+K06276+K05704+K06272+K00907+K05700+K06240+K06240+K04364+K04456+K03083+K04513+K05699+K06269+K00907+K04437+K04437+K05719+K05636+K05636+K06271+K04437+K04437+K04437
			Starch and sucrose metabolism	Carbohydrate metabolism	Metabolism	12	28	0.0132432	ko00500	Nl.chr01.0127;Nl.chr03.0804;Nl.chr03.1941;Nl.chr04.0281;Nl.chr04.0682;Nl.chr05.1317;Nl.chr08.078;Nl.chr10.597;Nl.chr13.221;Nl.chr13.222;Nl.chr13.507;Nl.chrX.0574	K00750+K01835+K01187+K01810+K00688+K16055+K01187+K01196+K01187+K01226+K01187+K01194
			Tyrosine metabolism	Amino acid metabolism	Metabolism	11	25	0.0152966	ko00350	Nl.chr01.0531;Nl.chr02.0925;Nl.chr02.1475;Nl.chr03.1022;Nl.chr04.0127;Nl.chr04.0129;Nl.chr05.1054;Nl.chr10.265;Nl.chr10.447;Nl.chr11.425;Nl.chr14.310	K00505+K00815+K01593+K00451+K00274+K00274+K01800+K00457+K00121+K00505+K22329
			Biosynthesis of antibiotics	Global and overview maps	Metabolism	53	221	0.0152966	ko01130	Nl.chr01.0391;Nl.chr01.0839;Nl.chr01.1707;Nl.chr01.1723;Nl.chr02.0278;Nl.chr02.0888;Nl.chr02.0925;Nl.chr02.1537;Nl.chr02.1730;Nl.chr03.0140;Nl.chr03.0765;Nl.chr03.0804;Nl.chr03.1101;Nl.chr03.1147;Nl.chr03.1196;Nl.chr03.1372;Nl.chr03.1827;Nl.chr04.0281;Nl.chr04.0715;Nl.chr05.0028;Nl.chr05.0370;Nl.chr05.0955;Nl.chr06.0209;Nl.chr06.0481;Nl.chr06.0998;Nl.chr06.0999;Nl.chr07.0277;Nl.chr07.0670;Nl.chr0…	K00021+K00927+K00161+K18533+K00873+K00134+K00815+K00873+K00939+K15890+K00286+K01835+K00030+K00162+K00227+K00026+K00927+K01810+K00944+K01082+K00002+K00939+K00873+K00249+K01895+K01895+K04093+K01623+K01053+K00164+K00972+K00626+K01053+K01623+K00927+K00161+K01079+K00121+K14085+K01679+K00318+K01785+K01623+K00632+K01900+K01581+K01952+K00030+K00627+K01785+K00164+K11529+K00820
			Glutathione metabolism	Metabolism of other amino acids	Metabolism	18	53	0.0152966	ko00480	Nl.chr01.0117;Nl.chr02.0518;Nl.chr03.0205;Nl.chr03.0511;Nl.chr03.1747;Nl.chr03.1875;Nl.chr05.1166;Nl.chr07.0199;Nl.chr09.225;Nl.chr09.806;Nl.chr09.890;Nl.chr10.105;Nl.chr11.088;Nl.chr13.515;Nl.chrX.0320;Nl.scaffold.0183;Nl.scaffold.0316;Nl.scaffold.0802	K01255+K11142+K11142+K11142+K11205+K00797+K00681+K01255+K11140+K11140+K11140+K18592+K00802+K11204+K01581+K01255+K11140+K11142
			Nitrogen metabolism	Energy metabolism	Metabolism	8	15	0.0152966	ko00910	Nl.chr03.1210;Nl.chr03.1643;Nl.chr06.0895;Nl.chr06.1019;Nl.chr09.244;Nl.chr09.432;Nl.chr09.922;Nl.scaffold.1135	K00261+K01672+K01915+K01672+K01672+K01672+K01672+K01672
			GABAergic synapse	Nervous system	Organismal Systems	17	49	0.0152966	ko04727	Nl.chr01.0548;Nl.chr02.0707;Nl.chr02.1305;Nl.chr02.1369;Nl.chr03.1879;Nl.chr04.1292;Nl.chr04.1365;Nl.chr05.0871;Nl.chr06.0089;Nl.chr06.0895;Nl.chr07.0667;Nl.chr09.752;Nl.chr10.421;Nl.chrX.0392;Nl.chrX.0619;Nl.scaffold.0366;Nl.scaffold.0742	K05181+K05175+K05181+K08043+K15376+K04851+K05704+K01580+K15015+K01915+K04345+K04345+K05039+K04630+K04851+K04345+K05039
			Biosynthesis of amino acids	Global and overview maps	Metabolism	20	63	0.019248	ko01230	Nl.chr01.0839;Nl.chr02.0278;Nl.chr02.0888;Nl.chr02.0925;Nl.chr02.1537;Nl.chr03.0765;Nl.chr03.1101;Nl.chr03.1827;Nl.chr04.0993;Nl.chr04.1059;Nl.chr05.1045;Nl.chr06.0209;Nl.chr06.0895;Nl.chr07.0277;Nl.chr07.0670;Nl.chr07.0973;Nl.chr08.235;Nl.chr10.014;Nl.chr12.559;Nl.chrX.1083	K00927+K00873+K00134+K00815+K00873+K00286+K00030+K00927+K00814+K00814+K12657+K00873+K01915+K04093+K01623+K01623+K00927+K01079+K01623+K00030
			ECM-receptor interaction	Signaling molecules and interaction	Environmental Information Processing	13	34	0.0200166	ko04512	Nl.chr01.0218;Nl.chr01.0394;Nl.chr02.0421;Nl.chr02.0422;Nl.chr02.1664;Nl.chr06.0928;Nl.chr06.0929;Nl.chr08.385;Nl.chr09.619;Nl.chr14.223;Nl.chrX.0738;Nl.chrX.0739;Nl.scaffold.0676	K06265+K04659+K06237+K06237+K06255+K06240+K06240+K06258+K06258+K05719+K05636+K05636+K06254
			Cardiac muscle contraction	Circulatory system	Organismal Systems	16	47	0.0236777	ko04260	Nl.chr01.0142;Nl.chr02.0352;Nl.chr02.1456;Nl.chr03.0459;Nl.chr03.1741;Nl.chr03.1937;Nl.chr04.1105;Nl.chr04.1292;Nl.chr05.0876;Nl.chr07.0939;Nl.chr08.053;Nl.chr08.462;Nl.chr08.468;Nl.chr10.104;Nl.chr10.172;Nl.chrX.0619	K04861+K04962+K01540+K02263+K02266+K02264+K05849+K04851+K05849+K01539+K10373+K10373+K10374+K05853+K17751+K04851
			Isoquinoline alkaloid biosynthesis	Biosynthesis of other secondary metabolites	Metabolism	6	10	0.025977	ko00950	Nl.chr01.0531;Nl.chr02.0925;Nl.chr02.1475;Nl.chr04.0127;Nl.chr04.0129;Nl.chr11.425	K00505+K00815+K01593+K00274+K00274+K00505
			Carbon fixation in photosynthetic organisms	Energy metabolism	Metabolism	11	28	0.0321635	ko00710	Nl.chr01.0839;Nl.chr02.0888;Nl.chr03.1042;Nl.chr03.1372;Nl.chr03.1827;Nl.chr04.0993;Nl.chr04.1059;Nl.chr07.0670;Nl.chr07.0973;Nl.chr08.235;Nl.chr12.559	K00927+K00134+K00029+K00026+K00927+K00814+K00814+K01623+K01623+K00927+K01623
			Phenylalanine metabolism	Amino acid metabolism	Metabolism	7	14	0.0394461	ko00360	Nl.chr02.0925;Nl.chr02.1475;Nl.chr04.0127;Nl.chr04.0129;Nl.chr10.265;Nl.chr11.200;Nl.chr11.302	K00815+K01593+K00274+K00274+K00457+K01904+K01904
			Synaptic vesicle cycle	Nervous system	Organismal Systems	16	50	0.041734	ko04721	Nl.chr02.0393;Nl.chr02.0713;Nl.chr03.0202;Nl.chr05.1328;Nl.chr06.0089;Nl.chr07.0405;Nl.chr07.0434;Nl.chr07.1008;Nl.chr09.440;Nl.chr09.441;Nl.chr09.442;Nl.chr11.391;Nl.chr12.153;Nl.chr14.307;Nl.chrX.0391;Nl.scaffold.0463	K03661+K04646+K02146+K11827+K15015+K15296+K02150+K15292+K02154+K02154+K02154+K02145+K11824+K11826+K04646+K02144
			Mucin type O-glycan biosynthesis	Glycan biosynthesis and metabolism	Metabolism	6	11	0.0426957	ko00512	Nl.chr03.1880;Nl.chr03.1983;Nl.chr04.1037;Nl.chr04.1259;Nl.chr14.077;Nl.chr14.237	K00710+K00710+K00710+K00710+K00731+K00710
			Proteoglycans in cancer	Cancers	Human Diseases	32	127	0.0457194	ko05205	Nl.chr01.0299;Nl.chr01.0442;Nl.chr02.0479;Nl.chr02.0660;Nl.chr02.0731;Nl.chr02.1664;Nl.chr03.1030;Nl.chr03.1257;Nl.chr04.0104;Nl.chr04.0556;Nl.chr04.0899;Nl.chr04.1365;Nl.chr06.0022;Nl.chr07.0667;Nl.chr09.479;Nl.chr09.752;Nl.chr10.283;Nl.chr10.488;Nl.chr11.081;Nl.chr11.298;Nl.chr11.656;Nl.chr12.578;Nl.chr13.522;Nl.chr13.523;Nl.chr14.223;Nl.chr14.303;Nl.chrX.0975;Nl.chrX.0976;Nl.chrX.0977;Nl.scaff…	K10380+K04362+K07532+K09069+K02432+K06255+K02354+K07203+K06269+K06276+K02375+K05704+K01116+K04345+K04364+K04345+K06497+K04688+K04456+K04513+K06269+K04362+K04437+K04437+K05719+K06497+K04437+K04437+K04437+K06497+K04345+K06226
			Bile secretion	Digestive system	Organismal Systems	20	69	0.0457194	ko04976	Nl.chr01.0198;Nl.chr01.0199;Nl.chr01.0391;Nl.chr01.1272;Nl.chr02.1369;Nl.chr02.1456;Nl.chr03.0686;Nl.chr07.0667;Nl.chr07.0939;Nl.chr09.752;Nl.chr10.087;Nl.chr10.310;Nl.chr10.631;Nl.chr10.818;Nl.chr11.026;Nl.chr12.517;Nl.chr13.290;Nl.scaffold.0312;Nl.scaffold.0366;Nl.scaffold.0844	K00699+K00699+K00021+K05658+K08043+K01540+K00699+K04345+K01539+K04345+K00699+K00699+K00699+K07299+K14360+K05658+K05673+K00699+K04345+K07299
			Oxytocin signaling pathway	Endocrine system	Organismal Systems	21	74	0.0470727	ko04921	Nl.chr01.0142;Nl.chr01.1544;Nl.chr02.0352;Nl.chr02.1369;Nl.chr04.0104;Nl.chr04.1292;Nl.chr04.1365;Nl.chr06.0670;Nl.chr07.0667;Nl.chr09.476;Nl.chr09.752;Nl.chr11.042;Nl.chr11.298;Nl.chr11.656;Nl.chr12.282;Nl.chr12.315;Nl.chrX.0392;Nl.chrX.0619;Nl.chrX.0920;Nl.scaffold.0352;Nl.scaffold.0366	K04861+K04448+K04962+K08043+K06269+K04851+K05704+K00907+K04345+K04634+K04345+K06268+K04513+K06269+K00907+K12319+K04630+K04851+K08794+K07200+K04345
36hAE-fifth-instar	Upregulated	Forewing	DNA replication	Replication and repair	Genetic Information Processing	28	35	2.02067e-19	ko03030	Nl.chr01.0838;Nl.chr01.1685;Nl.chr02.0436;Nl.chr02.0459;Nl.chr02.0633;Nl.chr02.1512;Nl.chr02.1584;Nl.chr03.0153;Nl.chr03.1014;Nl.chr04.0257;Nl.chr04.1320;Nl.chr05.0077;Nl.chr05.0244;Nl.chr05.0246;Nl.chr05.0471;Nl.chr05.0474;Nl.chr05.1039;Nl.chr06.0004;Nl.chr07.1122;Nl.chr09.584;Nl.chr10.032;Nl.chr10.358;Nl.chr10.370;Nl.chr10.568;Nl.chr10.596;Nl.chr11.013;Nl.chr13.208;Nl.chr13.248	K07466+K10756+K02685+K10745+K10740+K10739+K02327+K03504+K02541+K02212+K04799+K10755+K10742+K02325+K02209+K10743+K02324+K02326+K02540+K03506+K02542+K10747+K10756+K02684+K10755+K04802+K02210+K02320
			Cell cycle - yeast	Cell growth and death	Cellular Processes	29	73	6.75725e-09	ko04111	Nl.chr01.0372;Nl.chr01.0609;Nl.chr01.0893;Nl.chr02.0170;Nl.chr02.0811;Nl.chr03.0414;Nl.chr03.0455;Nl.chr03.0685;Nl.chr03.1014;Nl.chr04.0257;Nl.chr05.0471;Nl.chr06.0852;Nl.chr07.0221;Nl.chr07.0458;Nl.chr07.0919;Nl.chr07.0997;Nl.chr07.1122;Nl.chr10.032;Nl.chr10.515;Nl.chr10.761;Nl.chr10.762;Nl.chr10.764;Nl.chr13.208;Nl.chr13.392;Nl.chrX.0871;Nl.scaffold.0037;Nl.scaffold.0497;Nl.scaffold.1085;Nl.sca…	K02219+K06675+K06674+K02607+K02603+K02604+K06628+K06677+K02541+K02212+K02209+K02516+K02214+K08866+K03363+K02605+K02540+K02542+K02365+K02516+K02516+K02516+K02210+K02178+K18669+K06676+K02606+K06678+K06678
			Cell cycle	Cell growth and death	Cellular Processes	32	95	6.75234e-08	ko04110	Nl.chr01.1153;Nl.chr02.0170;Nl.chr02.0236;Nl.chr02.0811;Nl.chr03.0414;Nl.chr03.0455;Nl.chr03.0977;Nl.chr03.1014;Nl.chr04.0257;Nl.chr04.1371;Nl.chr05.0471;Nl.chr05.0804;Nl.chr06.0740;Nl.chr07.0221;Nl.chr07.0458;Nl.chr07.0919;Nl.chr07.0994;Nl.chr07.0997;Nl.chr07.1122;Nl.chr08.328;Nl.chr09.087;Nl.chr10.032;Nl.chr10.515;Nl.chr11.013;Nl.chr12.299;Nl.chr13.208;Nl.chr13.313;Nl.chr13.335;Nl.chr13.381;Nl.…	K06640+K02607+K21771+K02603+K02604+K06628+K04728+K02541+K02212+K06067+K02209+K06642+K06637+K02214+K08866+K03363+K06633+K02605+K02540+K02087+K02206+K02542+K02365+K04802+K06627+K02210+K06620+K03875+K06631+K02178+K10151+K02606
			MicroRNAs in cancer	Cancers	Human Diseases	29	90	7.87524e-07	ko05206	Nl.chr01.1016;Nl.chr01.1252;Nl.chr02.0227;Nl.chr03.0977;Nl.chr03.1946;Nl.chr04.0248;Nl.chr04.1371;Nl.chr05.0438;Nl.chr05.0439;Nl.chr06.0442;Nl.chr07.0001;Nl.chr07.0002;Nl.chr07.0003;Nl.chr07.0009;Nl.chr07.0462;Nl.chr08.478;Nl.chr09.229;Nl.chr09.883;Nl.chr13.313;Nl.chr14.240;Nl.chrX.0825;Nl.chrX.0826;Nl.chrX.0827;Nl.chrX.1049;Nl.chrX.1170;Nl.scaffold.0099;Nl.scaffold.0100;Nl.scaffold.0432;Nl.scaff…	K12035+K17387+K00558+K04728+K10149+K17387+K06067+K18050+K18050+K10605+K02599+K20994+K02599+K02599+K11592+K04368+K17399+K07204+K06620+K11406+K03099+K03099+K03099+K04671+K02649+K16172+K16172+K10151+K11459
			Base excision repair	Replication and repair	Genetic Information Processing	13	21	7.87524e-07	ko03410	Nl.chr02.1584;Nl.chr03.0153;Nl.chr03.0704;Nl.chr04.0780;Nl.chr04.1320;Nl.chr05.0246;Nl.chr05.1039;Nl.chr06.0004;Nl.chr07.0047;Nl.chr09.584;Nl.chr10.358;Nl.chr11.013;Nl.chrX.0125	K02327+K03504+K03648+K10803+K04799+K02325+K02324+K02326+K01142+K03506+K10747+K04802+K20813
			Mismatch repair	Replication and repair	Genetic Information Processing	13	21	7.87524e-07	ko03430	Nl.chr01.0838;Nl.chr01.1685;Nl.chr02.0633;Nl.chr02.1512;Nl.chr02.1584;Nl.chr03.0153;Nl.chr05.0077;Nl.chr06.0810;Nl.chr07.1130;Nl.chr10.358;Nl.chr10.370;Nl.chr10.596;Nl.chr11.013	K07466+K10756+K10740+K10739+K02327+K03504+K10755+K10858+K08735+K10747+K10756+K10755+K04802
			Homologous recombination	Replication and repair	Genetic Information Processing	17	38	2.79367e-06	ko03440	Nl.chr01.0169;Nl.chr01.0838;Nl.chr02.0633;Nl.chr02.0994;Nl.chr02.1512;Nl.chr02.1584;Nl.chr03.0153;Nl.chr03.0977;Nl.chr03.1097;Nl.chr04.1212;Nl.chr05.0141;Nl.chr05.0776;Nl.chr06.0442;Nl.chr06.0846;Nl.chr07.0927;Nl.chr10.280;Nl.chr11.741	K10877+K07466+K10740+K20773+K10739+K02327+K03504+K04728+K10865+K10728+K04482+K12173+K10605+K10875+K10683+K10871+K10866
			Nucleotide excision repair	Replication and repair	Genetic Information Processing	16	39	2.58037e-05	ko03420	Nl.chr01.0838;Nl.chr01.1685;Nl.chr02.0633;Nl.chr02.1512;Nl.chr02.1584;Nl.chr03.0153;Nl.chr05.0077;Nl.chr05.0246;Nl.chr05.1039;Nl.chr06.0004;Nl.chr09.584;Nl.chr10.358;Nl.chr10.370;Nl.chr10.596;Nl.chr11.013;Nl.chr12.592	K07466+K10756+K10740+K10739+K02327+K03504+K10755+K02325+K02324+K02326+K03506+K10747+K10756+K10755+K04802+K10838
			FoxO signaling pathway	Signal transduction	Environmental Information Processing	23	74	3.18331e-05	ko04068	Nl.chr01.0550;Nl.chr01.0551;Nl.chr01.1291;Nl.chr02.0236;Nl.chr02.1612;Nl.chr03.0977;Nl.chr08.478;Nl.chr09.087;Nl.chr10.076;Nl.chr11.197;Nl.chr11.198;Nl.chr11.199;Nl.chr13.335;Nl.chr13.381;Nl.chrX.0792;Nl.chrX.0825;Nl.chrX.0826;Nl.chrX.0827;Nl.chrX.1170;Nl.scaffold.0036;Nl.scaffold.0099;Nl.scaffold.0100;Nl.scaffold.0432	K04527+K04527+K15010+K21771+K08863+K04728+K04368+K02206+K04468+K04527+K04527+K04527+K03875+K06631+K17845+K03099+K03099+K03099+K02649+K04527+K16172+K16172+K10151
			PI3K-Akt signaling pathway	Signal transduction	Environmental Information Processing	32	126	3.67273e-05	ko04151	Nl.chr01.0550;Nl.chr01.0551;Nl.chr02.0020;Nl.chr02.0021;Nl.chr02.0022;Nl.chr02.0023;Nl.chr02.0024;Nl.chr02.0025;Nl.chr02.0026;Nl.chr02.0027;Nl.chr02.1419;Nl.chr03.0344;Nl.chr03.1244;Nl.chr05.0835;Nl.chr05.1235;Nl.chr06.0442;Nl.chr08.478;Nl.chr09.087;Nl.chr09.768;Nl.chr09.883;Nl.chr11.197;Nl.chr11.198;Nl.chr11.199;Nl.chrX.0825;Nl.chrX.0826;Nl.chrX.0827;Nl.chrX.1170;Nl.scaffold.0036;Nl.scaffold.009…	K04527+K04527+K05637+K05637+K05637+K06245+K05637+K05637+K05637+K05637+K08524+K05096+K04362+K05719+K03900+K10605+K04368+K02206+K03258+K07204+K04527+K04527+K04527+K03099+K03099+K03099+K02649+K04527+K16172+K16172+K10151+K06483
			Pathways in cancer	Cancers	Human Diseases	47	228	7.88949e-05	ko05200	Nl.chr01.0035;Nl.chr01.0372;Nl.chr01.1297;Nl.chr01.1544;Nl.chr01.1639;Nl.chr02.0020;Nl.chr02.0021;Nl.chr02.0022;Nl.chr02.0023;Nl.chr02.0024;Nl.chr02.0025;Nl.chr02.0026;Nl.chr02.0027;Nl.chr02.0135;Nl.chr02.0634;Nl.chr02.0816;Nl.chr02.1150;Nl.chr02.1419;Nl.chr03.1244;Nl.chr03.1765;Nl.chr04.1371;Nl.chr05.0141;Nl.chr05.0835;Nl.chr07.0001;Nl.chr07.0002;Nl.chr07.0003;Nl.chr07.0009;Nl.chr07.1130;Nl.chr0…	K04397+K02219+K04397+K04448+K00799+K05637+K05637+K05637+K06245+K05637+K05637+K05637+K05637+K04707+K00445+K09101+K03068+K08524+K04362+K02842+K06067+K04482+K05719+K02599+K20994+K02599+K02599+K08735+K08803+K04368+K02206+K02157+K01384+K06627+K08048+K06620+K03875+K08041+K07834+K04632+K03099+K03099+K03099+K02649+K00445+K10151+K04491
			Breast cancer	Cancers	Human Diseases	21	68	8.04713e-05	ko05224	Nl.chr01.1544;Nl.chr02.0634;Nl.chr02.0816;Nl.chr02.1150;Nl.chr03.1244;Nl.chr03.1765;Nl.chr06.0442;Nl.chr07.0001;Nl.chr07.0002;Nl.chr07.0003;Nl.chr07.0009;Nl.chr08.478;Nl.chr09.113;Nl.chr11.291;Nl.chr13.313;Nl.chrX.0825;Nl.chrX.0826;Nl.chrX.0827;Nl.chrX.1170;Nl.scaffold.0280;Nl.scaffold.0635	K04448+K00445+K09101+K03068+K04362+K02842+K10605+K02599+K20994+K02599+K02599+K04368+K02157+K01384+K06620+K03099+K03099+K03099+K02649+K00445+K04491
			Endocrine resistance	Drug resistance	Human Diseases	17	51	0.000208873	ko01522	Nl.chr01.1544;Nl.chr07.0001;Nl.chr07.0002;Nl.chr07.0003;Nl.chr07.0009;Nl.chr08.478;Nl.chr13.076;Nl.chr13.313;Nl.chr14.034;Nl.chrX.0046;Nl.chrX.0047;Nl.chrX.0339;Nl.chrX.0825;Nl.chrX.0826;Nl.chrX.0827;Nl.chrX.1170;Nl.scaffold.0777	K04448+K02599+K20994+K02599+K02599+K04368+K08048+K06620+K08041+K04650+K04650+K04632+K03099+K03099+K03099+K02649+K04650
			Hippo signaling pathway - multiple species	Signal transduction	Environmental Information Processing	11	24	0.000240709	ko04392	Nl.chr01.1063;Nl.chr04.1010;Nl.chr04.1011;Nl.chr04.1012;Nl.chr04.1235;Nl.chr04.1236;Nl.chr04.1237;Nl.chr04.1238;Nl.chr04.1239;Nl.chr12.489;Nl.scaffold.1155	K09851+K16669+K16669+K16669+K16507+K16507+K16507+K16507+K16507+K09448+K16507
			Human papillomavirus infection	Infectious diseases	Human Diseases	38	181	0.000353882	ko05165	Nl.chr01.1153;Nl.chr02.0020;Nl.chr02.0021;Nl.chr02.0022;Nl.chr02.0023;Nl.chr02.0024;Nl.chr02.0025;Nl.chr02.0026;Nl.chr02.0027;Nl.chr02.0634;Nl.chr03.0099;Nl.chr03.0977;Nl.chr03.1765;Nl.chr04.0468;Nl.chr04.1371;Nl.chr05.0835;Nl.chr05.1235;Nl.chr07.0001;Nl.chr07.0002;Nl.chr07.0003;Nl.chr07.0009;Nl.chr08.478;Nl.chr09.087;Nl.chr09.113;Nl.chr11.291;Nl.chr12.299;Nl.chr14.240;Nl.chr14.349;Nl.chrX.0182;N…	K06640+K05637+K05637+K05637+K06245+K05637+K05637+K05637+K05637+K00445+K10389+K04728+K02842+K03120+K06067+K05719+K03900+K02599+K20994+K02599+K02599+K04368+K02206+K02157+K01384+K06627+K11406+K04237+K06093+K04632+K03099+K03099+K03099+K02649+K00445+K10151+K04491+K06483
			Hippo signaling pathway -fly	Signal transduction	Environmental Information Processing	19	68	0.000868722	ko04391	Nl.chr01.0163;Nl.chr01.0164;Nl.chr01.1063;Nl.chr03.1946;Nl.chr04.1010;Nl.chr04.1011;Nl.chr04.1012;Nl.chr04.1235;Nl.chr04.1236;Nl.chr04.1237;Nl.chr04.1238;Nl.chr04.1239;Nl.chr07.0652;Nl.chr12.489;Nl.chr13.040;Nl.chr13.041;Nl.chr14.349;Nl.chrX.0182;Nl.scaffold.1155	K06095+K06095+K09851+K10149+K16669+K16669+K16669+K16507+K16507+K16507+K16507+K16507+K16681+K09448+K02306+K02306+K04237+K06093+K16507
			Meiosis - yeast	Cell growth and death	Cellular Processes	17	59	0.00133377	ko04113	Nl.chr02.0170;Nl.chr02.0811;Nl.chr03.0414;Nl.chr03.0455;Nl.chr03.1014;Nl.chr04.0257;Nl.chr04.1032;Nl.chr05.0471;Nl.chr07.0221;Nl.chr07.0919;Nl.chr07.0997;Nl.chr07.1122;Nl.chr10.032;Nl.chr10.515;Nl.chr13.208;Nl.chr13.392;Nl.scaffold.0497	K02607+K02603+K02604+K06628+K02541+K02212+K10872+K02209+K02214+K03363+K02605+K02540+K02542+K02365+K02210+K02178+K02606
			mTOR signaling pathway	Signal transduction	Environmental Information Processing	26	113	0.00133377	ko04150	Nl.chr01.0550;Nl.chr01.0551;Nl.chr02.0634;Nl.chr02.1150;Nl.chr02.1451;Nl.chr02.1452;Nl.chr02.1767;Nl.chr03.1765;Nl.chr08.478;Nl.chr09.768;Nl.chr09.883;Nl.chr11.197;Nl.chr11.198;Nl.chr11.199;Nl.chr11.291;Nl.chr11.351;Nl.chr13.335;Nl.chr13.529;Nl.chrX.0825;Nl.chrX.0826;Nl.chrX.0827;Nl.chrX.1170;Nl.scaffold.0036;Nl.scaffold.0099;Nl.scaffold.0100;Nl.scaffold.0280	K04527+K04527+K00445+K03068+K13780+K13780+K13780+K02842+K04368+K03258+K07204+K04527+K04527+K04527+K01384+K20401+K03875+K08267+K03099+K03099+K03099+K02649+K04527+K16172+K16172+K00445
			Small cell lung cancer	Cancers	Human Diseases	15	49	0.00148986	ko05222	Nl.chr01.0372;Nl.chr02.0020;Nl.chr02.0021;Nl.chr02.0022;Nl.chr02.0023;Nl.chr02.0024;Nl.chr02.0025;Nl.chr02.0026;Nl.chr02.0027;Nl.chr02.1419;Nl.chr05.0835;Nl.chr09.087;Nl.chr13.313;Nl.chr13.335;Nl.chrX.1170	K02219+K05637+K05637+K05637+K06245+K05637+K05637+K05637+K05637+K08524+K05719+K02206+K06620+K03875+K02649
			ECM-receptor interaction	Signaling molecules and interaction	Environmental Information Processing	12	34	0.0015547	ko04512	Nl.chr02.0020;Nl.chr02.0021;Nl.chr02.0022;Nl.chr02.0023;Nl.chr02.0024;Nl.chr02.0025;Nl.chr02.0026;Nl.chr02.0027;Nl.chr02.1614;Nl.chr05.0835;Nl.chr05.1235;Nl.scaffold.0639	K05637+K05637+K05637+K06245+K05637+K05637+K05637+K05637+K06267+K05719+K03900+K06483
			Transcriptional misregulation in cancers	Cancers	Human Diseases	21	84	0.00159584	ko05202	Nl.chr02.1419;Nl.chr03.0344;Nl.chr03.0557;Nl.chr03.0977;Nl.chr04.0437;Nl.chr04.0438;Nl.chr04.0801;Nl.chr04.1371;Nl.chr07.0268;Nl.chr07.0836;Nl.chr08.326;Nl.chr08.420;Nl.chr10.102;Nl.chr12.299;Nl.chr13.291;Nl.chrX.0032;Nl.chrX.0046;Nl.chrX.0047;Nl.scaffold.0432;Nl.scaffold.0674;Nl.scaffold.0777	K08524+K05096+K11424+K04728+K14970+K14970+K08821+K06067+K09355+K09186+K15187+K11253+K13098+K06627+K11644+K11644+K04650+K04650+K10151+K11459+K04650
			Regulation of lipolysis in adipocyte	Endocrine system	Organismal Systems	12	39	0.00589518	ko04923	Nl.chr01.0550;Nl.chr01.0551;Nl.chr11.197;Nl.chr11.198;Nl.chr11.199;Nl.chr13.076;Nl.chr14.034;Nl.chrX.0339;Nl.chrX.1170;Nl.scaffold.0036;Nl.scaffold.0099;Nl.scaffold.0100	K04527+K04527+K04527+K04527+K04527+K08048+K08041+K04632+K02649+K04527+K16172+K16172
			Amoebiasis	Infectious diseases	Human Diseases	12	39	0.00589518	ko05146	Nl.chr02.0020;Nl.chr02.0021;Nl.chr02.0022;Nl.chr02.0023;Nl.chr02.0024;Nl.chr02.0025;Nl.chr02.0026;Nl.chr02.0027;Nl.chr03.1904;Nl.chr14.034;Nl.chrX.0339;Nl.chrX.1170	K05637+K05637+K05637+K06245+K05637+K05637+K05637+K05637+K13963+K08041+K04632+K02649
			Longevity regulating pathway - multiple species	Aging	Organismal Systems	16	62	0.00624584	ko04213	Nl.chr01.0550;Nl.chr01.0551;Nl.chr03.0508;Nl.chr04.1371;Nl.chr09.493;Nl.chr09.883;Nl.chr11.197;Nl.chr11.198;Nl.chr11.199;Nl.chr11.284;Nl.chr13.076;Nl.chr14.034;Nl.chrX.1170;Nl.scaffold.0036;Nl.scaffold.0099;Nl.scaffold.0100	K04527+K04527+K09542+K06067+K03283+K07204+K04527+K04527+K04527+K09542+K08048+K08041+K02649+K04527+K16172+K16172
			Focal adhesion	Cellular community - eukaryotes	Cellular Processes	22	100	0.00664844	ko04510	Nl.chr01.1544;Nl.chr02.0020;Nl.chr02.0021;Nl.chr02.0022;Nl.chr02.0023;Nl.chr02.0024;Nl.chr02.0025;Nl.chr02.0026;Nl.chr02.0027;Nl.chr03.0344;Nl.chr05.0835;Nl.chr05.1235;Nl.chr07.0568;Nl.chr08.478;Nl.chr13.520;Nl.chr13.521;Nl.chrX.0825;Nl.chrX.0826;Nl.chrX.0827;Nl.chrX.1170;Nl.scaffold.0432;Nl.scaffold.0639	K04448+K05637+K05637+K05637+K06245+K05637+K05637+K05637+K05637+K05096+K05719+K03900+K06277+K04368+K04437+K04437+K03099+K03099+K03099+K02649+K10151+K06483
			Type II diabetes mellitus	Endocrine and metabolic diseases	Human Diseases	11	35	0.00732401	ko04930	Nl.chr01.0550;Nl.chr01.0551;Nl.chr05.0438;Nl.chr05.0439;Nl.chr11.197;Nl.chr11.198;Nl.chr11.199;Nl.chrX.1170;Nl.scaffold.0036;Nl.scaffold.0099;Nl.scaffold.0100	K04527+K04527+K18050+K18050+K04527+K04527+K04527+K02649+K04527+K16172+K16172
			Aldosterone-regulated sodium reabsorption	Excretory system	Organismal Systems	9	25	0.00732401	ko04960	Nl.chr01.0550;Nl.chr01.0551;Nl.chr11.197;Nl.chr11.198;Nl.chr11.199;Nl.chrX.1170;Nl.scaffold.0036;Nl.scaffold.0099;Nl.scaffold.0100	K04527+K04527+K04527+K04527+K04527+K02649+K04527+K16172+K16172
			Fanconi anemia pathway	Replication and repair	Genetic Information Processing	12	42	0.0102014	ko03460	Nl.chr01.0701;Nl.chr01.0838;Nl.chr01.1153;Nl.chr01.1255;Nl.chr02.0579;Nl.chr02.0633;Nl.chr02.1512;Nl.chr03.0212;Nl.chr03.1289;Nl.chr05.0141;Nl.chr06.0442;Nl.chr06.0810	K15360+K07466+K06640+K10895+K03509+K10740+K10739+K10891+K10990+K04482+K10605+K10858
			Rap1 signaling pathway	Signal transduction	Environmental Information Processing	21	98	0.0109804	ko04015	Nl.chr01.0550;Nl.chr01.0551;Nl.chr03.0344;Nl.chr03.1244;Nl.chr05.0835;Nl.chr06.0019;Nl.chr06.0020;Nl.chr07.0568;Nl.chr08.478;Nl.chr11.177;Nl.chr11.197;Nl.chr11.198;Nl.chr11.199;Nl.chr13.076;Nl.chr14.034;Nl.chr14.037;Nl.chr14.349;Nl.chrX.0182;Nl.chrX.0339;Nl.chrX.1170;Nl.scaffold.0036	K04527+K04527+K05096+K04362+K05719+K12490+K12490+K06277+K04368+K05731+K04527+K04527+K04527+K08048+K08041+K07834+K04237+K06093+K04632+K02649+K04527
			Gastric cancer	Cancers	Human Diseases	15	61	0.0128204	ko05226	Nl.chr02.0634;Nl.chr02.1150;Nl.chr02.1419;Nl.chr03.1765;Nl.chr08.478;Nl.chr09.087;Nl.chr09.113;Nl.chr11.291;Nl.chr13.313;Nl.chrX.0825;Nl.chrX.0826;Nl.chrX.0827;Nl.chrX.1170;Nl.scaffold.0280;Nl.scaffold.0635	K00445+K03068+K08524+K02842+K04368+K02206+K02157+K01384+K06620+K03099+K03099+K03099+K02649+K00445+K04491
			Ovarian Steroidogenesis	Endocrine system	Organismal Systems	10	34	0.0191987	ko04913	Nl.chr01.0550;Nl.chr01.0551;Nl.chr05.0542;Nl.chr11.197;Nl.chr11.198;Nl.chr11.199;Nl.chr13.076;Nl.chr14.034;Nl.chrX.0339;Nl.scaffold.0036	K04527+K04527+K04248+K04527+K04527+K04527+K08048+K08041+K04632+K04527
			Prolactin signaling pathway	Endocrine system	Organismal Systems	10	35	0.022826	ko04917	Nl.chr02.1009;Nl.chr05.0542;Nl.chr06.0326;Nl.chr08.478;Nl.chr09.913;Nl.chrX.0825;Nl.chrX.0826;Nl.chrX.0827;Nl.chrX.1170;Nl.scaffold.0432	K04698+K04248+K00501+K04368+K04701+K03099+K03099+K03099+K02649+K10151
			Arrhythmogenic right ventricular cardiomyopathy (ARVC)	Cardiovascular diseases	Human Diseases	10	35	0.022826	ko05412	Nl.chr02.0020;Nl.chr02.0021;Nl.chr02.0022;Nl.chr02.0024;Nl.chr02.0025;Nl.chr02.0026;Nl.chr02.0027;Nl.chr05.0835;Nl.scaffold.0635;Nl.scaffold.0639	K05637+K05637+K05637+K05637+K05637+K05637+K05637+K05719+K04491+K06483
			Longevity regulating pathway - worm	Aging	Organismal Systems	17	78	0.022826	ko04212	Nl.chr01.0550;Nl.chr01.0551;Nl.chr01.1639;Nl.chr03.0112;Nl.chr03.0551;Nl.chr03.1790;Nl.chr05.0230;Nl.chr11.197;Nl.chr11.198;Nl.chr11.199;Nl.chr11.687;Nl.chrX.0583;Nl.chrX.0585;Nl.chrX.0586;Nl.scaffold.0036;Nl.scaffold.0099;Nl.scaffold.0100	K04527+K04527+K00799+K19774+K00507+K00507+K14966+K04527+K04527+K04527+K13356+K14966+K14966+K14966+K04527+K16172+K16172
			Dilated cardiomyopathy (DCM)	Cardiovascular diseases	Human Diseases	13	53	0.0234619	ko05414	Nl.chr02.0020;Nl.chr02.0021;Nl.chr02.0022;Nl.chr02.0024;Nl.chr02.0025;Nl.chr02.0026;Nl.chr02.0027;Nl.chr05.0835;Nl.chr06.0357;Nl.chr13.076;Nl.chr14.034;Nl.chrX.0339;Nl.scaffold.0639	K05637+K05637+K05637+K05637+K05637+K05637+K05637+K05719+K12567+K08048+K08041+K04632+K06483
			Cushing syndrome	Endocrine and metabolic diseases	Human Diseases	20	99	0.0244422	ko04934	Nl.chr02.0634;Nl.chr03.1765;Nl.chr04.0437;Nl.chr04.0438;Nl.chr06.0467;Nl.chr07.0268;Nl.chr07.0836;Nl.chr08.478;Nl.chr09.087;Nl.chr09.113;Nl.chr11.291;Nl.chr13.076;Nl.chr13.313;Nl.chr14.034;Nl.chrX.0339;Nl.chrX.0485;Nl.chrX.0486;Nl.chrX.0944;Nl.scaffold.0280;Nl.scaffold.0635	K00445+K02842+K14970+K14970+K08560+K09355+K09186+K04368+K02206+K02157+K01384+K08048+K06620+K08041+K04632+K14961+K14961+K04958+K00445+K04491
			Signaling pathways regulating pluripotency of stem cells	Cellular community - eukaryotes	Cellular Processes	14	61	0.0299515	ko04550	Nl.chr02.0634;Nl.chr03.0369;Nl.chr03.1244;Nl.chr03.1573;Nl.chr03.1765;Nl.chr08.478;Nl.chr09.113;Nl.chr11.291;Nl.chrX.0419;Nl.chrX.1036;Nl.chrX.1049;Nl.chrX.1170;Nl.scaffold.0280;Nl.scaffold.0674	K00445+K18499+K04362+K11138+K02842+K04368+K02157+K01384+K08026+K04675+K04671+K02649+K00445+K11459
			HTLV-I infection	Infectious diseases	Human Diseases	25	137	0.0316715	ko05166	Nl.chr01.0505;Nl.chr01.1153;Nl.chr01.1544;Nl.chr02.0634;Nl.chr02.1584;Nl.chr03.0153;Nl.chr03.0977;Nl.chr03.1765;Nl.chr04.0468;Nl.chr05.0246;Nl.chr05.1039;Nl.chr06.0004;Nl.chr06.0740;Nl.chr07.0919;Nl.chr09.584;Nl.chr10.539;Nl.chr11.013;Nl.chr11.291;Nl.chr11.660;Nl.chr13.076;Nl.chr13.313;Nl.chr14.034;Nl.chrX.1170;Nl.scaffold.0280;Nl.scaffold.0432	K15309+K06640+K04448+K00445+K02327+K03504+K04728+K02842+K03120+K02325+K02324+K02326+K06637+K03363+K03506+K07936+K04802+K01384+K15308+K08048+K06620+K08041+K02649+K00445+K10151
			Viral myocarditis	Cardiovascular diseases	Human Diseases	7	21	0.0338153	ko05416	Nl.chr02.0020;Nl.chr02.0021;Nl.chr02.0022;Nl.chr02.0024;Nl.chr02.0025;Nl.chr02.0026;Nl.chr02.0027	K05637+K05637+K05637+K05637+K05637+K05637+K05637
			Cellular senescence	Cell growth and death	Cellular Processes	18	91	0.0442906	ko04218	Nl.chr01.1153;Nl.chr02.0236;Nl.chr03.0977;Nl.chr03.0982;Nl.chr03.1023;Nl.chr03.1097;Nl.chr08.328;Nl.chr08.478;Nl.chr09.087;Nl.chr11.048;Nl.chr11.424;Nl.chr11.741;Nl.chr12.299;Nl.chr12.323;Nl.chr13.313;Nl.chrX.0944;Nl.chrX.1170;Nl.scaffold.0432	K06640+K21771+K04728+K21776+K10752+K10865+K02087+K04368+K02206+K20858+K10903+K10866+K06627+K08826+K06620+K04958+K02649+K10151
			Progesterone-mediated oocyte maturation	Endocrine system	Organismal Systems	13	58	0.0459208	ko04914	Nl.chr02.0236;Nl.chr05.0801;Nl.chr06.0598;Nl.chr07.0994;Nl.chr08.328;Nl.chr08.478;Nl.chr09.087;Nl.chr12.299;Nl.chr13.076;Nl.chr13.381;Nl.chr13.392;Nl.chr14.034;Nl.chrX.1170	K21771+K02602+K11481+K06633+K02087+K04368+K02206+K06627+K08048+K06631+K02178+K08041+K02649
			Hepatocellular carcinoma	Cancers	Human Diseases	16	78	0.0459208	ko05225	Nl.chr01.1639;Nl.chr02.0634;Nl.chr02.1150;Nl.chr03.1765;Nl.chr07.0029;Nl.chr07.0030;Nl.chr08.478;Nl.chr09.113;Nl.chr11.291;Nl.chr13.313;Nl.chrX.0825;Nl.chrX.0826;Nl.chrX.0827;Nl.chrX.1170;Nl.scaffold.0280;Nl.scaffold.0635	K00799+K00445+K03068+K02842+K11647+K11647+K04368+K02157+K01384+K06620+K03099+K03099+K03099+K02649+K00445+K04491
			Dorso-ventral axis formation	Development	Organismal Systems	9	34	0.0499218	ko04320	Nl.chr05.0801;Nl.chr07.0001;Nl.chr07.0003;Nl.chr07.0009;Nl.chr08.478;Nl.chr12.520;Nl.chrX.0825;Nl.chrX.0826;Nl.chrX.0827	K02602+K02599+K02599+K02599+K04368+K02359+K03099+K03099+K03099
		Hindwing	DNA replication	Replication and repair	Genetic Information Processing	28	35	3.89377e-18	ko03030	Nl.chr01.0838;Nl.chr01.1685;Nl.chr02.0436;Nl.chr02.0459;Nl.chr02.0633;Nl.chr02.1512;Nl.chr02.1584;Nl.chr03.0153;Nl.chr03.1014;Nl.chr04.0257;Nl.chr04.1320;Nl.chr05.0077;Nl.chr05.0244;Nl.chr05.0246;Nl.chr05.0471;Nl.chr05.0474;Nl.chr05.1039;Nl.chr06.0004;Nl.chr07.1122;Nl.chr09.584;Nl.chr10.032;Nl.chr10.358;Nl.chr10.370;Nl.chr10.568;Nl.chr10.596;Nl.chr11.013;Nl.chr13.208;Nl.chr13.248	K07466+K10756+K02685+K10745+K10740+K10739+K02327+K03504+K02541+K02212+K04799+K10755+K10742+K02325+K02209+K10743+K02324+K02326+K02540+K03506+K02542+K10747+K10756+K02684+K10755+K04802+K02210+K02320
			Cell cycle - yeast	Cell growth and death	Cellular Processes	31	73	2.88048e-09	ko04111	Nl.chr01.0372;Nl.chr01.0609;Nl.chr01.0893;Nl.chr01.1443;Nl.chr02.0170;Nl.chr02.0811;Nl.chr03.0340;Nl.chr03.0414;Nl.chr03.0455;Nl.chr03.0685;Nl.chr03.1014;Nl.chr04.0257;Nl.chr05.0471;Nl.chr07.0221;Nl.chr07.0458;Nl.chr07.0919;Nl.chr07.0997;Nl.chr07.1122;Nl.chr10.032;Nl.chr10.515;Nl.chr10.595;Nl.chr10.761;Nl.chr10.762;Nl.chr10.764;Nl.chr13.208;Nl.chr13.392;Nl.chrX.0871;Nl.scaffold.0037;Nl.scaffold.0…	K02219+K06675+K06674+K02219+K02607+K02603+K06670+K02604+K06628+K06677+K02541+K02212+K02209+K02214+K08866+K03363+K02605+K02540+K02542+K02365+K02537+K02516+K02516+K02516+K02210+K02178+K18669+K06676+K02606+K06678+K06678
			Mismatch repair	Replication and repair	Genetic Information Processing	14	21	4.19749e-07	ko03430	Nl.chr01.0838;Nl.chr01.1685;Nl.chr02.0633;Nl.chr02.1512;Nl.chr02.1584;Nl.chr03.0153;Nl.chr05.0077;Nl.chr06.0810;Nl.chr07.0256;Nl.chr07.1130;Nl.chr10.358;Nl.chr10.370;Nl.chr10.596;Nl.chr11.013	K07466+K10756+K10740+K10739+K02327+K03504+K10755+K10858+K10746+K08735+K10747+K10756+K10755+K04802
			Cell cycle	Cell growth and death	Cellular Processes	32	95	7.50063e-07	ko04110	Nl.chr01.1153;Nl.chr02.0170;Nl.chr02.0236;Nl.chr02.0811;Nl.chr03.0340;Nl.chr03.0414;Nl.chr03.0455;Nl.chr03.1014;Nl.chr04.0257;Nl.chr04.0978;Nl.chr04.1370;Nl.chr05.0471;Nl.chr05.0804;Nl.chr06.0740;Nl.chr07.0221;Nl.chr07.0458;Nl.chr07.0919;Nl.chr07.0997;Nl.chr07.1122;Nl.chr08.328;Nl.chr09.087;Nl.chr10.032;Nl.chr10.515;Nl.chr10.595;Nl.chr11.013;Nl.chr13.208;Nl.chr13.313;Nl.chr13.335;Nl.chr13.381;Nl.…	K06640+K02607+K21771+K02603+K06670+K02604+K06628+K02541+K02212+K04377+K06067+K02209+K06642+K06637+K02214+K08866+K03363+K02605+K02540+K02087+K02206+K02542+K02365+K02537+K04802+K02210+K06620+K03875+K06631+K02178+K10151+K02606
			Pathways in cancer	Cancers	Human Diseases	56	228	1.18888e-06	ko05200	Nl.chr01.0019;Nl.chr01.0035;Nl.chr01.0372;Nl.chr01.1297;Nl.chr01.1443;Nl.chr02.0020;Nl.chr02.0021;Nl.chr02.0022;Nl.chr02.0023;Nl.chr02.0024;Nl.chr02.0025;Nl.chr02.0026;Nl.chr02.0027;Nl.chr02.0134;Nl.chr02.0135;Nl.chr02.0816;Nl.chr02.1150;Nl.chr02.1419;Nl.chr03.0152;Nl.chr03.1244;Nl.chr03.1765;Nl.chr04.0978;Nl.chr04.1370;Nl.chr05.0141;Nl.chr05.0350;Nl.chr07.0001;Nl.chr07.0002;Nl.chr07.0003;Nl.chr0…	K03871+K04397+K02219+K04397+K02219+K05637+K05637+K05637+K06245+K05637+K05637+K05637+K05637+K04707+K04707+K09101+K03068+K08524+K04392+K04362+K02842+K04377+K06067+K04482+K06052+K02599+K20994+K02599+K02599+K02084+K04345+K04392+K08735+K08803+K04368+K02206+K02157+K04456+K01384+K09288+K06620+K03875+K08041+K07834+K06485+K04632+K03099+K03099+K02649+K06051+K03209+K00445+K00445+K10151+K04491+K04491
			Base excision repair	Replication and repair	Genetic Information Processing	13	21	2.60908e-06	ko03410	Nl.chr02.1584;Nl.chr03.0153;Nl.chr03.0704;Nl.chr04.0780;Nl.chr04.1320;Nl.chr05.0246;Nl.chr05.1039;Nl.chr06.0004;Nl.chr07.0047;Nl.chr09.584;Nl.chr10.358;Nl.chr11.013;Nl.chrX.0125	K02327+K03504+K03648+K10803+K04799+K02325+K02324+K02326+K01142+K03506+K10747+K04802+K20813
			Breast cancer	Cancers	Human Diseases	25	68	2.60908e-06	ko05224	Nl.chr02.0816;Nl.chr02.1150;Nl.chr03.1244;Nl.chr03.1765;Nl.chr04.0978;Nl.chr05.0350;Nl.chr06.0442;Nl.chr07.0001;Nl.chr07.0002;Nl.chr07.0003;Nl.chr07.0009;Nl.chr08.478;Nl.chr09.113;Nl.chr11.081;Nl.chr11.291;Nl.chr13.313;Nl.chrX.0826;Nl.chrX.0827;Nl.chrX.1170;Nl.scaffold.0277;Nl.scaffold.0279;Nl.scaffold.0280;Nl.scaffold.0281;Nl.scaffold.0634;Nl.scaffold.0635	K09101+K03068+K04362+K02842+K04377+K06052+K10605+K02599+K20994+K02599+K02599+K04368+K02157+K04456+K01384+K06620+K03099+K03099+K02649+K06051+K03209+K00445+K00445+K04491+K04491
			PI3K-Akt signaling pathway	Signal transduction	Environmental Information Processing	36	126	5.67489e-06	ko04151	Nl.chr01.0551;Nl.chr01.1245;Nl.chr02.0020;Nl.chr02.0021;Nl.chr02.0022;Nl.chr02.0023;Nl.chr02.0024;Nl.chr02.0025;Nl.chr02.0026;Nl.chr02.0027;Nl.chr02.1419;Nl.chr03.0152;Nl.chr03.1244;Nl.chr04.0978;Nl.chr05.1235;Nl.chr06.0442;Nl.chr07.0934;Nl.chr08.478;Nl.chr08.505;Nl.chr09.087;Nl.chr09.883;Nl.chr11.081;Nl.chr11.197;Nl.chr11.198;Nl.chr11.199;Nl.chr12.082;Nl.chr13.447;Nl.chr14.107;Nl.chrX.0826;Nl.ch…	K04527+K06483+K05637+K05637+K05637+K06245+K05637+K05637+K05637+K05637+K08524+K04392+K04362+K04377+K03900+K10605+K04392+K04368+K09048+K02206+K07204+K04456+K04527+K04527+K04527+K09048+K11583+K06485+K03099+K03099+K02649+K04527+K16172+K16172+K10151+K06483
			Endocrine resistance	Drug resistance	Human Diseases	20	51	1.30425e-05	ko01522	Nl.chr05.0350;Nl.chr07.0001;Nl.chr07.0002;Nl.chr07.0003;Nl.chr07.0009;Nl.chr07.0667;Nl.chr08.478;Nl.chr11.081;Nl.chr13.313;Nl.chr14.034;Nl.chr14.276;Nl.chrX.0045;Nl.chrX.0046;Nl.chrX.0047;Nl.chrX.0339;Nl.chrX.0826;Nl.chrX.0827;Nl.chrX.1170;Nl.scaffold.0277;Nl.scaffold.0777	K06052+K02599+K20994+K02599+K02599+K04345+K04368+K04456+K06620+K08041+K15144+K04650+K04650+K04650+K04632+K03099+K03099+K02649+K06051+K04650
			Nucleotide excision repair	Replication and repair	Genetic Information Processing	17	39	1.48973e-05	ko03420	Nl.chr01.0838;Nl.chr01.1685;Nl.chr02.0633;Nl.chr02.1142;Nl.chr02.1512;Nl.chr02.1584;Nl.chr03.0153;Nl.chr05.0077;Nl.chr05.0246;Nl.chr05.1039;Nl.chr06.0004;Nl.chr09.584;Nl.chr10.358;Nl.chr10.370;Nl.chr10.596;Nl.chr11.013;Nl.chr12.592	K07466+K10756+K10740+K03141+K10739+K02327+K03504+K10755+K02325+K02324+K02326+K03506+K10747+K10756+K10755+K04802+K10838
			Small cell lung cancer	Cancers	Human Diseases	19	49	2.51076e-05	ko05222	Nl.chr01.0372;Nl.chr01.1443;Nl.chr02.0020;Nl.chr02.0021;Nl.chr02.0022;Nl.chr02.0023;Nl.chr02.0024;Nl.chr02.0025;Nl.chr02.0026;Nl.chr02.0027;Nl.chr02.1419;Nl.chr04.0978;Nl.chr07.0487;Nl.chr09.087;Nl.chr11.081;Nl.chr13.313;Nl.chr13.335;Nl.chr14.107;Nl.chrX.1170	K02219+K02219+K05637+K05637+K05637+K06245+K05637+K05637+K05637+K05637+K08524+K04377+K02084+K02206+K04456+K06620+K03875+K06485+K02649
			Human papillomavirus infection	Infectious diseases	Human Diseases	44	181	2.51076e-05	ko05165	Nl.chr01.1153;Nl.chr01.1245;Nl.chr02.0020;Nl.chr02.0021;Nl.chr02.0022;Nl.chr02.0023;Nl.chr02.0024;Nl.chr02.0025;Nl.chr02.0026;Nl.chr02.0027;Nl.chr03.0099;Nl.chr03.1765;Nl.chr04.1370;Nl.chr05.0350;Nl.chr05.1235;Nl.chr07.0001;Nl.chr07.0002;Nl.chr07.0003;Nl.chr07.0009;Nl.chr07.0667;Nl.chr08.478;Nl.chr08.505;Nl.chr09.087;Nl.chr09.113;Nl.chr11.081;Nl.chr11.291;Nl.chr12.082;Nl.chr12.513;Nl.chr13.447;Nl…	K06640+K06483+K05637+K05637+K05637+K06245+K05637+K05637+K05637+K05637+K10389+K02842+K06067+K06052+K03900+K02599+K20994+K02599+K02599+K04345+K04368+K09048+K02206+K02157+K04456+K01384+K09048+K06061+K11583+K06485+K11406+K04237+K06093+K04632+K03099+K03099+K02649+K03209+K00445+K00445+K10151+K04491+K04491+K06483
			MicroRNAs in cancer	Cancers	Human Diseases	27	90	4.68494e-05	ko05206	Nl.chr01.1252;Nl.chr02.0227;Nl.chr03.1946;Nl.chr04.0248;Nl.chr04.0978;Nl.chr04.1370;Nl.chr05.0438;Nl.chr05.0439;Nl.chr06.0442;Nl.chr07.0001;Nl.chr07.0002;Nl.chr07.0003;Nl.chr07.0009;Nl.chr07.0462;Nl.chr08.478;Nl.chr09.883;Nl.chr11.742;Nl.chr13.313;Nl.chr14.240;Nl.chrX.0826;Nl.chrX.0827;Nl.chrX.1049;Nl.chrX.1170;Nl.scaffold.0099;Nl.scaffold.0100;Nl.scaffold.0432;Nl.scaffold.0674	K17387+K00558+K10149+K17387+K04377+K06067+K18050+K18050+K10605+K02599+K20994+K02599+K02599+K11592+K04368+K07204+K05734+K06620+K11406+K03099+K03099+K04671+K02649+K16172+K16172+K10151+K11459
			Hippo signaling pathway - multiple species	Signal transduction	Environmental Information Processing	12	24	9.21766e-05	ko04392	Nl.chr01.1063;Nl.chr04.0686;Nl.chr04.1010;Nl.chr04.1012;Nl.chr04.1013;Nl.chr04.1235;Nl.chr04.1236;Nl.chr04.1237;Nl.chr04.1238;Nl.chr04.1239;Nl.chr12.489;Nl.scaffold.1155	K09851+K16683+K16669+K16669+K16669+K16507+K16507+K16507+K16507+K16507+K09448+K16507
			Hippo signaling pathway -fly	Signal transduction	Environmental Information Processing	22	68	9.32165e-05	ko04391	Nl.chr01.0163;Nl.chr01.0164;Nl.chr01.1063;Nl.chr03.1946;Nl.chr04.0686;Nl.chr04.0978;Nl.chr04.1010;Nl.chr04.1012;Nl.chr04.1013;Nl.chr04.1235;Nl.chr04.1236;Nl.chr04.1237;Nl.chr04.1238;Nl.chr04.1239;Nl.chr07.0652;Nl.chr12.489;Nl.chr13.040;Nl.chr13.041;Nl.chr14.349;Nl.chrX.0182;Nl.scaffold.0279;Nl.scaffold.1155	K06095+K06095+K09851+K10149+K16683+K04377+K16669+K16669+K16669+K16507+K16507+K16507+K16507+K16507+K16681+K09448+K02306+K02306+K04237+K06093+K03209+K16507
			Focal adhesion	Cellular community - eukaryotes	Cellular Processes	28	100	0.00011071	ko04510	Nl.chr01.1245;Nl.chr02.0020;Nl.chr02.0021;Nl.chr02.0022;Nl.chr02.0023;Nl.chr02.0024;Nl.chr02.0025;Nl.chr02.0026;Nl.chr02.0027;Nl.chr03.0152;Nl.chr05.1235;Nl.chr06.0506;Nl.chr07.0568;Nl.chr07.0934;Nl.chr08.478;Nl.chr11.081;Nl.chr11.742;Nl.chr13.520;Nl.chr13.521;Nl.chr13.522;Nl.chr14.107;Nl.chrX.0826;Nl.chrX.0827;Nl.chrX.0975;Nl.chrX.0976;Nl.chrX.1170;Nl.scaffold.0432;Nl.scaffold.0639	K06483+K05637+K05637+K05637+K06245+K05637+K05637+K05637+K05637+K04392+K03900+K06272+K06277+K04392+K04368+K04456+K05734+K04437+K04437+K04437+K06485+K03099+K03099+K04437+K04437+K02649+K10151+K06483
			ECM-receptor interaction	Signaling molecules and interaction	Environmental Information Processing	14	34	0.000206539	ko04512	Nl.chr01.0218;Nl.chr01.1245;Nl.chr02.0020;Nl.chr02.0021;Nl.chr02.0022;Nl.chr02.0023;Nl.chr02.0024;Nl.chr02.0025;Nl.chr02.0026;Nl.chr02.0027;Nl.chr02.1614;Nl.chr05.1235;Nl.chr14.107;Nl.scaffold.0639	K06265+K06483+K05637+K05637+K05637+K06245+K05637+K05637+K05637+K05637+K06267+K03900+K06485+K06483
			FoxO signaling pathway	Signal transduction	Environmental Information Processing	22	74	0.000357431	ko04068	Nl.chr01.0551;Nl.chr01.1291;Nl.chr02.0236;Nl.chr02.1612;Nl.chr08.478;Nl.chr09.087;Nl.chr10.076;Nl.chr11.081;Nl.chr11.197;Nl.chr11.198;Nl.chr11.199;Nl.chr13.335;Nl.chr13.381;Nl.chrX.0792;Nl.chrX.0826;Nl.chrX.0827;Nl.chrX.1170;Nl.scaffold.0036;Nl.scaffold.0099;Nl.scaffold.0100;Nl.scaffold.0352;Nl.scaffold.0432	K04527+K15010+K21771+K08863+K04368+K02206+K04468+K04456+K04527+K04527+K04527+K03875+K06631+K17845+K03099+K03099+K02649+K04527+K16172+K16172+K07200+K10151
			Meiosis - yeast	Cell growth and death	Cellular Processes	19	59	0.000357431	ko04113	Nl.chr02.0170;Nl.chr02.0811;Nl.chr03.0414;Nl.chr03.0455;Nl.chr03.1014;Nl.chr04.0257;Nl.chr04.1032;Nl.chr05.0471;Nl.chr07.0221;Nl.chr07.0667;Nl.chr07.0919;Nl.chr07.0997;Nl.chr07.1122;Nl.chr10.032;Nl.chr10.515;Nl.chr10.595;Nl.chr13.208;Nl.chr13.392;Nl.scaffold.0497	K02607+K02603+K02604+K06628+K02541+K02212+K10872+K02209+K02214+K04345+K03363+K02605+K02540+K02542+K02365+K02537+K02210+K02178+K02606
			Viral myocarditis	Cardiovascular diseases	Human Diseases	10	21	0.000724815	ko05416	Nl.chr01.0218;Nl.chr02.0020;Nl.chr02.0021;Nl.chr02.0022;Nl.chr02.0024;Nl.chr02.0025;Nl.chr02.0026;Nl.chr02.0027;Nl.chr03.0152;Nl.chr07.0934	K06265+K05637+K05637+K05637+K05637+K05637+K05637+K05637+K04392+K04392
			Notch signaling pathway	Signal transduction	Environmental Information Processing	12	30	0.00101106	ko04330	Nl.chr04.0633;Nl.chr04.1370;Nl.chr05.0350;Nl.chr05.1125;Nl.chr07.0001;Nl.chr07.0002;Nl.chr07.0003;Nl.chr07.0009;Nl.chr10.414;Nl.chr12.513;Nl.chr14.030;Nl.scaffold.0277	K06057+K06067+K06052+K06064+K02599+K20994+K02599+K02599+K06058+K06061+K06172+K06051
			Arrhythmogenic right ventricular cardiomyopathy (ARVC)	Cardiovascular diseases	Human Diseases	13	35	0.00119706	ko05412	Nl.chr01.0218;Nl.chr01.1245;Nl.chr02.0020;Nl.chr02.0021;Nl.chr02.0022;Nl.chr02.0024;Nl.chr02.0025;Nl.chr02.0026;Nl.chr02.0027;Nl.chr14.107;Nl.scaffold.0634;Nl.scaffold.0635;Nl.scaffold.0639	K06265+K06483+K05637+K05637+K05637+K05637+K05637+K05637+K05637+K06485+K04491+K04491+K06483
			Gastric cancer	Cancers	Human Diseases	18	61	0.00176068	ko05226	Nl.chr02.1150;Nl.chr02.1419;Nl.chr03.1765;Nl.chr04.0978;Nl.chr08.478;Nl.chr09.087;Nl.chr09.113;Nl.chr11.081;Nl.chr11.291;Nl.chr13.313;Nl.chrX.0826;Nl.chrX.0827;Nl.chrX.1170;Nl.scaffold.0279;Nl.scaffold.0280;Nl.scaffold.0281;Nl.scaffold.0634;Nl.scaffold.0635	K03068+K08524+K02842+K04377+K04368+K02206+K02157+K04456+K01384+K06620+K03099+K03099+K02649+K03209+K00445+K00445+K04491+K04491
			Transcriptional misregulation in cancers	Cancers	Human Diseases	22	84	0.00222215	ko05202	Nl.chr02.1419;Nl.chr03.0557;Nl.chr03.1316;Nl.chr04.0437;Nl.chr04.0438;Nl.chr04.0801;Nl.chr04.0978;Nl.chr04.1370;Nl.chr07.0268;Nl.chr07.0836;Nl.chr08.326;Nl.chr08.420;Nl.chr10.102;Nl.chrX.0032;Nl.chrX.0045;Nl.chrX.0046;Nl.chrX.0047;Nl.chrX.1264;Nl.scaffold.0432;Nl.scaffold.0674;Nl.scaffold.0777;Nl.scaffold.1052	K08524+K11424+K11447+K14970+K14970+K08821+K04377+K06067+K09355+K09186+K15187+K11253+K13098+K11644+K04650+K04650+K04650+K02211+K10151+K11459+K04650+K11447
			Homologous recombination	Replication and repair	Genetic Information Processing	13	38	0.00277042	ko03440	Nl.chr01.0838;Nl.chr02.0633;Nl.chr02.1512;Nl.chr02.1584;Nl.chr03.0153;Nl.chr04.1212;Nl.chr05.0141;Nl.chr05.0776;Nl.chr06.0442;Nl.chr06.0846;Nl.chr07.0927;Nl.chr10.280;Nl.chr11.741	K07466+K10740+K10739+K02327+K03504+K10728+K04482+K12173+K10605+K10875+K10683+K10871+K10866
			Regulation of lipolysis in adipocyte	Endocrine system	Organismal Systems	13	39	0.00344449	ko04923	Nl.chr01.0551;Nl.chr07.0667;Nl.chr10.601;Nl.chr11.081;Nl.chr11.197;Nl.chr11.198;Nl.chr11.199;Nl.chr14.034;Nl.chrX.0339;Nl.chrX.1170;Nl.scaffold.0036;Nl.scaffold.0099;Nl.scaffold.0100	K04527+K04345+K07376+K04456+K04527+K04527+K04527+K08041+K04632+K02649+K04527+K16172+K16172
			Amoebiasis	Infectious diseases	Human Diseases	13	39	0.00344449	ko05146	Nl.chr02.0020;Nl.chr02.0021;Nl.chr02.0022;Nl.chr02.0023;Nl.chr02.0024;Nl.chr02.0025;Nl.chr02.0026;Nl.chr02.0027;Nl.chr03.1904;Nl.chr07.0667;Nl.chr14.034;Nl.chrX.0339;Nl.chrX.1170	K05637+K05637+K05637+K06245+K05637+K05637+K05637+K05637+K13963+K04345+K08041+K04632+K02649
			Cushing syndrome	Endocrine and metabolic diseases	Human Diseases	24	99	0.00352703	ko04934	Nl.chr03.1765;Nl.chr04.0437;Nl.chr04.0438;Nl.chr06.0467;Nl.chr07.0268;Nl.chr07.0667;Nl.chr07.0836;Nl.chr08.478;Nl.chr08.505;Nl.chr09.087;Nl.chr09.113;Nl.chr11.291;Nl.chr12.082;Nl.chr13.313;Nl.chr14.034;Nl.chrX.0339;Nl.chrX.0485;Nl.chrX.0486;Nl.chrX.0944;Nl.scaffold.0279;Nl.scaffold.0280;Nl.scaffold.0281;Nl.scaffold.0634;Nl.scaffold.0635	K02842+K14970+K14970+K08560+K09355+K04345+K09186+K04368+K09048+K02206+K02157+K01384+K09048+K06620+K08041+K04632+K14961+K14961+K04958+K03209+K00445+K00445+K04491+K04491
			Wnt signaling pathway	Signal transduction	Environmental Information Processing	21	83	0.00431035	ko04310	Nl.chr02.1150;Nl.chr03.0152;Nl.chr03.1765;Nl.chr04.0978;Nl.chr05.1171;Nl.chr07.0050;Nl.chr07.0667;Nl.chr07.0934;Nl.chr09.113;Nl.chr10.076;Nl.chr11.091;Nl.chr11.291;Nl.chr13.040;Nl.chr13.041;Nl.chr13.514;Nl.scaffold.0279;Nl.scaffold.0280;Nl.scaffold.0281;Nl.scaffold.0432;Nl.scaffold.0634;Nl.scaffold.0635	K03068+K04392+K02842+K04377+K03362+K04510+K04345+K04392+K02157+K04468+K04512+K01384+K02306+K02306+K08110+K03209+K00445+K00445+K10151+K04491+K04491
			mTOR signaling pathway	Signal transduction	Environmental Information Processing	26	113	0.00453987	ko04150	Nl.chr01.0551;Nl.chr01.1677;Nl.chr02.1150;Nl.chr02.1451;Nl.chr02.1767;Nl.chr03.1765;Nl.chr07.0781;Nl.chr08.478;Nl.chr09.883;Nl.chr11.081;Nl.chr11.197;Nl.chr11.198;Nl.chr11.199;Nl.chr11.291;Nl.chr11.351;Nl.chr13.335;Nl.chr13.529;Nl.chrX.0826;Nl.chrX.0827;Nl.chrX.1170;Nl.scaffold.0036;Nl.scaffold.0099;Nl.scaffold.0100;Nl.scaffold.0279;Nl.scaffold.0280;Nl.scaffold.0281	K04527+K14004+K03068+K13780+K13780+K02842+K20410+K04368+K07204+K04456+K04527+K04527+K04527+K01384+K20401+K03875+K08267+K03099+K03099+K02649+K04527+K16172+K16172+K03209+K00445+K00445
			Thyroid hormone signaling pathway	Endocrine system	Organismal Systems	20	80	0.00631669	ko04919	Nl.chr02.0816;Nl.chr02.1419;Nl.chr04.0978;Nl.chr04.1370;Nl.chr07.0001;Nl.chr07.0002;Nl.chr07.0003;Nl.chr07.0009;Nl.chr07.0667;Nl.chr08.478;Nl.chr10.336;Nl.chr10.337;Nl.chr11.081;Nl.chr14.276;Nl.chrX.0032;Nl.chrX.0045;Nl.chrX.0046;Nl.chrX.0047;Nl.chrX.1170;Nl.scaffold.0777	K09101+K08524+K04377+K06067+K02599+K20994+K02599+K02599+K04345+K04368+K15164+K15164+K04456+K15144+K11644+K04650+K04650+K04650+K02649+K04650
			Fanconi anemia pathway	Replication and repair	Genetic Information Processing	13	42	0.00631669	ko03460	Nl.chr01.0701;Nl.chr01.0838;Nl.chr01.1153;Nl.chr01.1255;Nl.chr02.0579;Nl.chr02.0633;Nl.chr02.1512;Nl.chr03.0212;Nl.chr05.0141;Nl.chr05.1277;Nl.chr06.0442;Nl.chr06.0810;Nl.chr09.208	K15360+K07466+K06640+K10895+K03509+K10740+K10739+K10891+K04482+K03510+K10605+K10858+K11832
			Colorectal cancer	Cancers	Human Diseases	13	42	0.00631669	ko05210	Nl.chr03.0152;Nl.chr04.0978;Nl.chr07.0934;Nl.chr07.1130;Nl.chr08.478;Nl.chr09.113;Nl.chr11.081;Nl.chr14.037;Nl.chrX.0826;Nl.chrX.0827;Nl.chrX.1170;Nl.scaffold.0634;Nl.scaffold.0635	K04392+K04377+K04392+K08735+K04368+K02157+K04456+K07834+K03099+K03099+K02649+K04491+K04491
			Rap1 signaling pathway	Signal transduction	Environmental Information Processing	23	98	0.00631669	ko04015	Nl.chr01.0103;Nl.chr01.0551;Nl.chr03.0152;Nl.chr03.1244;Nl.chr06.0019;Nl.chr06.0020;Nl.chr07.0568;Nl.chr07.0934;Nl.chr08.478;Nl.chr11.081;Nl.chr11.177;Nl.chr11.197;Nl.chr11.198;Nl.chr11.199;Nl.chr11.263;Nl.chr14.034;Nl.chr14.037;Nl.chr14.349;Nl.chrX.0182;Nl.chrX.0339;Nl.chrX.1170;Nl.scaffold.0036;Nl.scaffold.0913	K08018+K04527+K04392+K04362+K12490+K12490+K06277+K04392+K04368+K04456+K05731+K04527+K04527+K04527+K05702+K08041+K07834+K04237+K06093+K04632+K02649+K04527+K04432
			Dilated cardiomyopathy (DCM)	Cardiovascular diseases	Human Diseases	15	53	0.00682479	ko05414	Nl.chr01.0218;Nl.chr01.1245;Nl.chr02.0020;Nl.chr02.0021;Nl.chr02.0022;Nl.chr02.0024;Nl.chr02.0025;Nl.chr02.0026;Nl.chr02.0027;Nl.chr06.0357;Nl.chr07.0667;Nl.chr14.034;Nl.chr14.107;Nl.chrX.0339;Nl.scaffold.0639	K06265+K06483+K05637+K05637+K05637+K05637+K05637+K05637+K05637+K12567+K04345+K08041+K06485+K04632+K06483
			Hepatocellular carcinoma	Cancers	Human Diseases	19	78	0.0102127	ko05225	Nl.chr02.1150;Nl.chr03.1765;Nl.chr04.0978;Nl.chr07.0029;Nl.chr07.0030;Nl.chr08.478;Nl.chr09.113;Nl.chr11.081;Nl.chr11.291;Nl.chr12.394;Nl.chr13.313;Nl.chrX.0826;Nl.chrX.0827;Nl.chrX.1170;Nl.scaffold.0279;Nl.scaffold.0280;Nl.scaffold.0281;Nl.scaffold.0634;Nl.scaffold.0635	K03068+K02842+K04377+K11647+K11647+K04368+K02157+K04456+K01384+K11765+K06620+K03099+K03099+K02649+K03209+K00445+K00445+K04491+K04491
			MAPK signaling pathway	Signal transduction	Environmental Information Processing	27	127	0.0102127	ko04010	Nl.chr01.0103;Nl.chr01.0551;Nl.chr02.1373;Nl.chr03.0152;Nl.chr03.1244;Nl.chr04.0978;Nl.chr07.0667;Nl.chr07.0934;Nl.chr08.016;Nl.chr08.478;Nl.chr10.076;Nl.chr11.081;Nl.chr11.197;Nl.chr11.198;Nl.chr11.199;Nl.chr13.055;Nl.chr13.056;Nl.chr13.520;Nl.chr13.521;Nl.chr13.522;Nl.chrX.0826;Nl.chrX.0827;Nl.chrX.0975;Nl.chrX.0976;Nl.chrY.203;Nl.scaffold.0036;Nl.scaffold.0913	K08018+K04527+K04429+K04392+K04362+K04377+K04345+K04392+K04352+K04368+K04468+K04456+K04527+K04527+K04527+K04459+K04459+K04437+K04437+K04437+K03099+K03099+K04437+K04437+K04730+K04527+K04432
			Proteoglycans in cancer	Cancers	Human Diseases	27	127	0.0102127	ko05205	Nl.chr01.0508;Nl.chr02.0134;Nl.chr02.0135;Nl.chr03.0152;Nl.chr03.1244;Nl.chr03.1765;Nl.chr04.0279;Nl.chr04.0280;Nl.chr04.0978;Nl.chr07.0667;Nl.chr07.0934;Nl.chr08.478;Nl.chr11.081;Nl.chr11.177;Nl.chr11.291;Nl.chr13.520;Nl.chr13.521;Nl.chr13.522;Nl.chrX.0826;Nl.chrX.0827;Nl.chrX.0944;Nl.chrX.0975;Nl.chrX.0976;Nl.chrX.1170;Nl.scaffold.0279;Nl.scaffold.0280;Nl.scaffold.0281	K16848+K04707+K04707+K04392+K04362+K02842+K09108+K09108+K04377+K04345+K04392+K04368+K04456+K05731+K01384+K04437+K04437+K04437+K03099+K03099+K04958+K04437+K04437+K02649+K03209+K00445+K00445
			Signaling pathways regulating pluripotency of stem cells	Cellular community - eukaryotes	Cellular Processes	16	61	0.0102127	ko04550	Nl.chr03.0369;Nl.chr03.1244;Nl.chr03.1573;Nl.chr03.1765;Nl.chr04.0978;Nl.chr08.478;Nl.chr09.113;Nl.chr11.081;Nl.chr11.291;Nl.chrX.1036;Nl.chrX.1049;Nl.chrX.1170;Nl.scaffold.0279;Nl.scaffold.0280;Nl.scaffold.0281;Nl.scaffold.0674	K18499+K04362+K11138+K02842+K04377+K04368+K02157+K04456+K01384+K04675+K04671+K02649+K03209+K00445+K00445+K11459
			Jak-STAT signaling pathway	Signal transduction	Environmental Information Processing	9	25	0.0107571	ko04630	Nl.chr02.1009;Nl.chr04.0978;Nl.chr06.0984;Nl.chr09.913;Nl.chr11.081;Nl.chrX.0826;Nl.chrX.0827;Nl.chrX.1170;Nl.scaffold.0432	K04698+K04377+K04699+K04701+K04456+K03099+K03099+K02649+K10151
			Endometrial cancer	Cancers	Human Diseases	10	30	0.0113083	ko05213	Nl.chr04.0978;Nl.chr06.0506;Nl.chr08.478;Nl.chr09.113;Nl.chr11.081;Nl.chrX.0826;Nl.chrX.0827;Nl.chrX.1170;Nl.scaffold.0634;Nl.scaffold.0635	K04377+K06272+K04368+K02157+K04456+K03099+K03099+K02649+K04491+K04491
			Adherens junction	Cellular community - eukaryotes	Cellular Processes	14	52	0.0143671	ko04520	Nl.chr01.0508;Nl.chr01.0551;Nl.chr03.0152;Nl.chr03.1244;Nl.chr07.0934;Nl.chr10.076;Nl.chr11.197;Nl.chr11.198;Nl.chr11.199;Nl.chr11.263;Nl.chr14.349;Nl.scaffold.0036;Nl.scaffold.0634;Nl.scaffold.0635	K16848+K04527+K04392+K04362+K04392+K04468+K04527+K04527+K04527+K05702+K04237+K04527+K04491+K04491
			Insulin signaling pathway	Endocrine system	Organismal Systems	22	100	0.0159544	ko04910	Nl.chr01.0551;Nl.chr02.0134;Nl.chr02.0135;Nl.chr04.0989;Nl.chr07.0568;Nl.chr07.0667;Nl.chr08.478;Nl.chr09.883;Nl.chr11.081;Nl.chr11.197;Nl.chr11.198;Nl.chr11.199;Nl.chr12.150;Nl.chrX.0826;Nl.chrX.0827;Nl.chrX.1170;Nl.chrX.1237;Nl.chrX.1369;Nl.scaffold.0036;Nl.scaffold.0099;Nl.scaffold.0100;Nl.scaffold.0352	K04527+K04707+K04707+K00665+K06277+K04345+K04368+K07204+K04456+K04527+K04527+K04527+K07197+K03099+K03099+K02649+K07193+K11262+K04527+K16172+K16172+K07200
			Hypertrophic cardiomyopathy (HCM)	Cardiovascular diseases	Human Diseases	13	48	0.018604	ko05410	Nl.chr01.0218;Nl.chr01.1245;Nl.chr02.0020;Nl.chr02.0021;Nl.chr02.0022;Nl.chr02.0024;Nl.chr02.0025;Nl.chr02.0026;Nl.chr02.0027;Nl.chr06.0357;Nl.chr14.107;Nl.scaffold.0352;Nl.scaffold.0639	K06265+K06483+K05637+K05637+K05637+K05637+K05637+K05637+K05637+K12567+K06485+K07200+K06483
			Hippo signaling pathway	Signal transduction	Environmental Information Processing	17	73	0.0253007	ko04390	Nl.chr03.1765;Nl.chr04.0978;Nl.chr04.1210;Nl.chr05.1171;Nl.chr07.0652;Nl.chr09.113;Nl.chr11.291;Nl.chr12.489;Nl.chr14.349;Nl.chrX.0182;Nl.chrX.1049;Nl.scaffold.0279;Nl.scaffold.0280;Nl.scaffold.0281;Nl.scaffold.0432;Nl.scaffold.0634;Nl.scaffold.0635	K02842+K04377+K08959+K03362+K16681+K02157+K01384+K09448+K04237+K06093+K04671+K03209+K00445+K00445+K10151+K04491+K04491
			AMPK signaling pathway	Signal transduction	Environmental Information Processing	18	80	0.02837	ko04152	Nl.chr01.0551;Nl.chr04.0989;Nl.chr08.505;Nl.chr09.883;Nl.chr11.081;Nl.chr11.197;Nl.chr11.198;Nl.chr11.199;Nl.chr12.082;Nl.chr12.150;Nl.chr13.447;Nl.chrX.1170;Nl.chrX.1369;Nl.scaffold.0036;Nl.scaffold.0099;Nl.scaffold.0100;Nl.scaffold.0352;Nl.scaffold.1010	K04527+K00665+K09048+K07204+K04456+K04527+K04527+K04527+K09048+K07197+K11583+K02649+K11262+K04527+K16172+K16172+K07200+K04135
			Prolactin signaling pathway	Endocrine system	Organismal Systems	10	35	0.0336722	ko04917	Nl.chr02.1009;Nl.chr06.0326;Nl.chr06.0984;Nl.chr08.478;Nl.chr09.913;Nl.chr11.081;Nl.chrX.0826;Nl.chrX.0827;Nl.chrX.1170;Nl.scaffold.0432	K04698+K00501+K04699+K04368+K04701+K04456+K03099+K03099+K02649+K10151
			Type II diabetes mellitus	Endocrine and metabolic diseases	Human Diseases	10	35	0.0336722	ko04930	Nl.chr01.0551;Nl.chr05.0438;Nl.chr05.0439;Nl.chr11.197;Nl.chr11.198;Nl.chr11.199;Nl.chrX.1170;Nl.scaffold.0036;Nl.scaffold.0099;Nl.scaffold.0100	K04527+K18050+K18050+K04527+K04527+K04527+K02649+K04527+K16172+K16172
			Melanogenesis	Endocrine system	Organismal Systems	14	58	0.0336722	ko04916	Nl.chr03.1765;Nl.chr07.0667;Nl.chr08.478;Nl.chr08.505;Nl.chr11.144;Nl.chr11.291;Nl.chr12.082;Nl.chr14.034;Nl.chrX.0339;Nl.scaffold.0279;Nl.scaffold.0280;Nl.scaffold.0281;Nl.scaffold.0634;Nl.scaffold.0635	K02842+K04345+K04368+K09048+K00505+K01384+K09048+K08041+K04632+K03209+K00445+K00445+K04491+K04491
			Insulin resistance	Endocrine and metabolic diseases	Human Diseases	16	70	0.0336722	ko04931	Nl.chr01.0551;Nl.chr01.0913;Nl.chr05.0438;Nl.chr05.0439;Nl.chr08.505;Nl.chr11.081;Nl.chr11.197;Nl.chr11.198;Nl.chr11.199;Nl.chr12.082;Nl.chr12.150;Nl.chrX.1170;Nl.scaffold.0036;Nl.scaffold.0099;Nl.scaffold.0100;Nl.scaffold.0352	K04527+K00820+K18050+K18050+K09048+K04456+K04527+K04527+K04527+K09048+K07197+K02649+K04527+K16172+K16172+K07200
			Longevity regulating pathway - mammal	Aging	Organismal Systems	15	64	0.0336722	ko04211	Nl.chr01.0551;Nl.chr07.0667;Nl.chr08.505;Nl.chr09.883;Nl.chr11.081;Nl.chr11.197;Nl.chr11.198;Nl.chr11.199;Nl.chr12.082;Nl.chr14.034;Nl.chrX.1170;Nl.scaffold.0036;Nl.scaffold.0099;Nl.scaffold.0100;Nl.scaffold.0352	K04527+K04345+K09048+K07204+K04456+K04527+K04527+K04527+K09048+K08041+K02649+K04527+K16172+K16172+K07200
			Fc epsilon RI signaling pathway	Immune system	Organismal Systems	8	25	0.0336722	ko04664	Nl.chr03.0152;Nl.chr07.0934;Nl.chr08.478;Nl.chr11.081;Nl.chrX.0826;Nl.chrX.0827;Nl.chrX.1170;Nl.scaffold.0913	K04392+K04392+K04368+K04456+K03099+K03099+K02649+K04432
			Aldosterone-regulated sodium reabsorption	Excretory system	Organismal Systems	8	25	0.0336722	ko04960	Nl.chr01.0551;Nl.chr11.197;Nl.chr11.198;Nl.chr11.199;Nl.chrX.1170;Nl.scaffold.0036;Nl.scaffold.0099;Nl.scaffold.0100	K04527+K04527+K04527+K04527+K02649+K04527+K16172+K16172
			Acute myeloid leukemia	Cancers	Human Diseases	8	25	0.0336722	ko05221	Nl.chr04.0978;Nl.chr08.478;Nl.chr11.081;Nl.chrX.0826;Nl.chrX.0827;Nl.chrX.1170;Nl.scaffold.0634;Nl.scaffold.0635	K04377+K04368+K04456+K03099+K03099+K02649+K04491+K04491
			Alcoholism	Substance dependence	Human Diseases	16	72	0.0433556	ko05034	Nl.chr01.0938;Nl.chr02.1804;Nl.chr04.0736;Nl.chr04.1370;Nl.chr06.0326;Nl.chr07.0667;Nl.chr08.420;Nl.chr08.478;Nl.chr08.505;Nl.chr10.633;Nl.chr12.082;Nl.chr14.240;Nl.chrX.0190;Nl.chrX.0339;Nl.chrX.0826;Nl.chrX.0827	K11251+K01593+K11251+K06067+K00501+K04345+K11253+K04368+K09048+K05036+K09048+K11406+K11252+K04632+K03099+K03099
			Ras signaling pathway	Signal transduction	Environmental Information Processing	21	104	0.0438712	ko04014	Nl.chr01.0551;Nl.chr02.0219;Nl.chr03.0152;Nl.chr03.1244;Nl.chr07.0667;Nl.chr07.0934;Nl.chr08.016;Nl.chr08.478;Nl.chr09.736;Nl.chr11.081;Nl.chr11.177;Nl.chr11.197;Nl.chr11.198;Nl.chr11.199;Nl.chr11.263;Nl.chr11.742;Nl.chr14.037;Nl.chrX.0826;Nl.chrX.0827;Nl.chrX.1170;Nl.scaffold.0036	K04527+K17635+K04392+K04362+K04345+K04392+K04352+K04368+K19613+K04456+K05731+K04527+K04527+K04527+K05702+K05734+K07834+K03099+K03099+K02649+K04527
			Chronic myeloid leukemia	Cancers	Human Diseases	10	37	0.0443432	ko05220	Nl.chr02.0134;Nl.chr02.0135;Nl.chr04.0978;Nl.chr04.1370;Nl.chr08.478;Nl.chr11.081;Nl.chr13.313;Nl.chrX.0826;Nl.chrX.0827;Nl.chrX.1170	K04707+K04707+K04377+K06067+K04368+K04456+K06620+K03099+K03099+K02649
	Downregulated	Forewing	Metabolic pathways	Global and overview maps	Metabolism	148	1106	6.33256e-10	ko01100	Nl.chr01.0056;Nl.chr01.0075;Nl.chr01.0117;Nl.chr01.0198;Nl.chr01.0199;Nl.chr01.0341;Nl.chr01.0449;Nl.chr01.1161;Nl.chr01.1288;Nl.chr01.1660;Nl.chr02.0136;Nl.chr02.0393;Nl.chr02.0426;Nl.chr02.0518;Nl.chr02.0561;Nl.chr02.0672;Nl.chr02.0888;Nl.chr02.1264;Nl.chr02.1332;Nl.chr02.1364;Nl.chr02.1606;Nl.chr02.1609;Nl.chr02.1730;Nl.chr02.1759;Nl.chr03.0100;Nl.chr03.0184;Nl.chr03.0205;Nl.chr03.0437;Nl.chr0…	K12405+K01077+K01255+K00699+K00699+K17108+K14621+K10532+K02148+K13247+K00864+K03661+K01201+K11142+K00643+K00728+K00134+K01201+K05283+K11155+K00365+K00106+K00939+K01135+K05605+K12350+K11142+K16055+K02263+K11142+K01053+K00665+K00049+K00029+K00030+K12350+K00162+K20279+K00261+K09479+K01197+K00026+K00416+K01062+K02266+K00232+K00031+K00797+K02264+K00274+K00849+K01810+K02318+K03841+K12666+K11147+K13510+…
			Biosynthesis of secondary metabolites	Global and overview maps	Metabolism	61	378	8.30323e-06	ko01110	Nl.chr01.0198;Nl.chr01.0199;Nl.chr01.0449;Nl.chr02.0561;Nl.chr02.0888;Nl.chr02.1609;Nl.chr02.1730;Nl.chr03.0603;Nl.chr03.0884;Nl.chr03.1101;Nl.chr03.1147;Nl.chr03.1372;Nl.chr03.1695;Nl.chr03.1769;Nl.chr03.1775;Nl.chr04.0039;Nl.chr04.0129;Nl.chr04.0281;Nl.chr04.0430;Nl.chr05.0370;Nl.chr05.0936;Nl.chr05.0955;Nl.chr05.1209;Nl.chr05.1218;Nl.chr06.0396;Nl.chr07.0670;Nl.chr07.0717;Nl.chr07.0746;Nl.chr0…	K00699+K00699+K14621+K00643+K00134+K00106+K00939+K01053+K00049+K00030+K00162+K00026+K01062+K00232+K00031+K00111+K00274+K01810+K03841+K00002+K00819+K00939+K01834+K01772+K01835+K01623+K01053+K00164+K00164+K01053+K01623+K00699+K00927+K00161+K00873+K00699+K00869+K00699+K00121+K00106+K01195+K05357+K01904+K01904+K19970+K19970+K00318+K01785+K01641+K10703+K00632+K01596+K10245+K01900+K01081+K07509+K00816+…
			Glutathione metabolism	Metabolism of other amino acids	Metabolism	18	53	8.30323e-06	ko00480	Nl.chr01.0117;Nl.chr02.0518;Nl.chr03.0205;Nl.chr03.0511;Nl.chr03.1775;Nl.chr03.1875;Nl.chr05.1166;Nl.chr07.0199;Nl.chr09.207;Nl.chr09.225;Nl.chr09.804;Nl.chr09.806;Nl.chr09.890;Nl.chr10.105;Nl.chr10.119;Nl.scaffold.0183;Nl.scaffold.0316;Nl.scaffold.0802	K01255+K11142+K11142+K11142+K00031+K00797+K00681+K01255+K11140+K11140+K11140+K11140+K11140+K18592+K00799+K01255+K11140+K11142
			Microbial metabolism in diverse environments	Global and overview maps	Metabolism	39	200	1.15576e-05	ko01120	Nl.chr02.0888;Nl.chr02.1606;Nl.chr02.1609;Nl.chr03.0603;Nl.chr03.0884;Nl.chr03.1042;Nl.chr03.1101;Nl.chr03.1147;Nl.chr03.1210;Nl.chr03.1372;Nl.chr03.1775;Nl.chr04.0281;Nl.chr04.0430;Nl.chr04.0436;Nl.chr04.0993;Nl.chr04.1059;Nl.chr05.0370;Nl.chr05.1209;Nl.chr06.0396;Nl.chr07.0322;Nl.chr07.0670;Nl.chr07.0717;Nl.chr07.0746;Nl.chr07.0747;Nl.chr07.0869;Nl.chr07.0973;Nl.chr08.235;Nl.chr09.569;Nl.chr09.…	K00134+K00365+K00106+K01053+K00049+K00029+K00030+K00162+K00261+K00026+K00031+K01810+K03841+K01512+K00814+K00814+K00002+K01834+K01835+K00863+K01623+K01053+K00164+K00164+K01053+K01623+K00927+K00161+K00873+K00121+K00106+K13524+K01785+K00632+K01596+K01900+K00026+K01785+K00106
			Lysosome	Transport and catabolism	Cellular Processes	30	138	2.46977e-05	ko04142	Nl.chr01.0101;Nl.chr01.0132;Nl.chr01.0434;Nl.chr01.0436;Nl.chr01.0544;Nl.chr01.1161;Nl.chr02.0393;Nl.chr02.0426;Nl.chr02.1264;Nl.chr02.1759;Nl.chr03.0184;Nl.chr03.0235;Nl.chr03.0550;Nl.chr03.1105;Nl.chr03.1318;Nl.chr04.0415;Nl.chr05.0526;Nl.chr06.0321;Nl.chr09.667;Nl.chr10.283;Nl.chr10.644;Nl.chr10.655;Nl.chr11.231;Nl.chr12.246;Nl.chr12.293;Nl.chr12.576;Nl.chr13.303;Nl.chrX.1419;Nl.scaffold.0046;…	K01275+K01275+K01363+K01363+K12311+K10532+K03661+K01201+K01201+K01135+K12350+K12394+K12301+K12350+K01197+K13444+K01369+K01158+K01052+K06497+K12301+K01195+K01052+K12373+K01189+K01204+K01363+K01379+K06497+K02144
			Renin-angiotensin system	Endocrine system	Organismal Systems	9	18	0.0001942	ko04614	Nl.chr01.1671;Nl.chr03.0789;Nl.chr09.207;Nl.chr09.225;Nl.chr09.804;Nl.chr09.806;Nl.chr09.816;Nl.chr09.890;Nl.scaffold.0316	K01283+K01285+K11140+K11140+K11140+K11140+K01283+K11140+K11140
			Insulin secretion	Endocrine system	Organismal Systems	16	57	0.000325611	ko04911	Nl.chr01.0419;Nl.chr02.0352;Nl.chr02.0777;Nl.chr02.1559;Nl.chr02.1560;Nl.chr02.1561;Nl.chr04.1292;Nl.chr05.0957;Nl.chr06.0953;Nl.chr07.0939;Nl.chr09.752;Nl.chr10.246;Nl.chr12.566;Nl.chrX.0619;Nl.scaffold.0366;Nl.scaffold.0844	K04515+K04962+K07299+K08045+K08045+K08045+K04851+K18211+K07299+K01539+K04345+K02677+K04526+K04851+K04345+K07299
			Carbon metabolism	Global and overview maps	Metabolism	27	135	0.000325611	ko01200	Nl.chr02.0888;Nl.chr03.0100;Nl.chr03.0603;Nl.chr03.1042;Nl.chr03.1101;Nl.chr03.1147;Nl.chr03.1210;Nl.chr03.1372;Nl.chr03.1775;Nl.chr04.0281;Nl.chr04.0430;Nl.chr04.0993;Nl.chr04.1059;Nl.chr05.1209;Nl.chr07.0322;Nl.chr07.0670;Nl.chr07.0717;Nl.chr07.0746;Nl.chr07.0747;Nl.chr07.0869;Nl.chr07.0973;Nl.chr08.235;Nl.chr09.569;Nl.chr09.571;Nl.chr10.447;Nl.chr14.017;Nl.scaffold.0107	K00134+K05605+K01053+K00029+K00030+K00162+K00261+K00026+K00031+K01810+K03841+K00814+K00814+K01834+K00863+K01623+K01053+K00164+K00164+K01053+K01623+K00927+K00161+K00873+K00121+K01900+K00026
			Hematopoietic cell lineage	Immune system	Organismal Systems	7	12	0.000402191	ko04640	Nl.chr09.207;Nl.chr09.225;Nl.chr09.804;Nl.chr09.806;Nl.chr09.890;Nl.chr12.014;Nl.scaffold.0316	K11140+K11140+K11140+K11140+K11140+K06460+K11140
			Dilated cardiomyopathy (DCM)	Cardiovascular diseases	Human Diseases	15	53	0.000402191	ko05414	Nl.chr01.0142;Nl.chr02.0352;Nl.chr02.1559;Nl.chr02.1560;Nl.chr02.1561;Nl.chr04.1292;Nl.chr06.0356;Nl.chr08.462;Nl.chr08.468;Nl.chr09.752;Nl.chr10.104;Nl.chr10.172;Nl.chrX.0619;Nl.scaffold.0366;Nl.scaffold.0737	K04861+K04962+K08045+K08045+K08045+K04851+K12567+K10373+K10374+K04345+K05853+K17751+K04851+K04345+K12564
			Renin secretion	Endocrine system	Organismal Systems	14	48	0.000467513	ko04924	Nl.chr01.0434;Nl.chr01.0436;Nl.chr01.1671;Nl.chr02.1559;Nl.chr02.1560;Nl.chr02.1561;Nl.chr04.1292;Nl.chr09.752;Nl.chr09.816;Nl.chr10.493;Nl.chr12.315;Nl.chr13.303;Nl.chrX.0619;Nl.scaffold.0366	K01363+K01363+K01283+K08045+K08045+K08045+K04851+K04345+K01283+K16056+K12319+K01363+K04851+K04345
			Adrenergic signaling in cardiomyocytes	Circulatory system	Organismal Systems	18	74	0.000467513	ko04261	Nl.chr01.0142;Nl.chr01.0419;Nl.chr02.0352;Nl.chr02.1559;Nl.chr02.1560;Nl.chr02.1561;Nl.chr04.1292;Nl.chr07.0939;Nl.chr08.462;Nl.chr08.468;Nl.chr09.752;Nl.chr10.104;Nl.chr10.172;Nl.chr10.246;Nl.chr11.656;Nl.chrX.0619;Nl.scaffold.0333;Nl.scaffold.0366	K04861+K04515+K04962+K08045+K08045+K08045+K04851+K01539+K10373+K10374+K04345+K05853+K17751+K02677+K06269+K04851+K04445+K04345
			Glycolysis / Gluconeogenesis	Carbohydrate metabolism	Metabolism	17	69	0.000618074	ko00010	Nl.chr02.0888;Nl.chr03.1147;Nl.chr04.0281;Nl.chr04.0430;Nl.chr05.0370;Nl.chr05.1209;Nl.chr06.0396;Nl.chr07.0670;Nl.chr07.0973;Nl.chr08.235;Nl.chr09.055;Nl.chr09.569;Nl.chr09.571;Nl.chr10.447;Nl.chr12.295;Nl.chr13.494;Nl.scaffold.0436	K00134+K00162+K01810+K03841+K00002+K01834+K01835+K01623+K01623+K00927+K03103+K00161+K00873+K00121+K01785+K01596+K01785
			Biosynthesis of antibiotics	Global and overview maps	Metabolism	36	221	0.000782653	ko01130	Nl.chr02.0888;Nl.chr02.1730;Nl.chr03.0603;Nl.chr03.1101;Nl.chr03.1147;Nl.chr03.1372;Nl.chr03.1695;Nl.chr03.1775;Nl.chr04.0281;Nl.chr04.0430;Nl.chr05.0370;Nl.chr05.0936;Nl.chr05.0955;Nl.chr05.1209;Nl.chr06.0396;Nl.chr07.0670;Nl.chr07.0717;Nl.chr07.0746;Nl.chr07.0747;Nl.chr07.0869;Nl.chr07.0973;Nl.chr08.235;Nl.chr09.569;Nl.chr09.571;Nl.chr10.120;Nl.chr10.447;Nl.chr12.007;Nl.chr12.292;Nl.chr12.295;N…	K00134+K00939+K01053+K00030+K00162+K00026+K01062+K00031+K01810+K03841+K00002+K00819+K00939+K01834+K01835+K01623+K01053+K00164+K00164+K01053+K01623+K00927+K00161+K00873+K00869+K00121+K00318+K01443+K01785+K01641+K00632+K01596+K01900+K07509+K00026+K01785
			Carbon fixation in photosynthetic organisms	Energy metabolism	Metabolism	10	28	0.000850624	ko00710	Nl.chr02.0888;Nl.chr03.1042;Nl.chr03.1372;Nl.chr04.0430;Nl.chr04.0993;Nl.chr04.1059;Nl.chr07.0670;Nl.chr07.0973;Nl.chr08.235;Nl.scaffold.0107	K00134+K00029+K00026+K03841+K00814+K00814+K01623+K01623+K00927+K00026
			Cardiac muscle contraction	Circulatory system	Organismal Systems	13	47	0.00125059	ko04260	Nl.chr01.0142;Nl.chr02.0352;Nl.chr03.0459;Nl.chr03.1596;Nl.chr03.1741;Nl.chr03.1937;Nl.chr04.1292;Nl.chr07.0939;Nl.chr08.462;Nl.chr08.468;Nl.chr10.104;Nl.chr10.172;Nl.chrX.0619	K04861+K04962+K02263+K00416+K02266+K02264+K04851+K01539+K10373+K10374+K05853+K17751+K04851
			Peroxisome	Transport and catabolism	Cellular Processes	18	82	0.00144173	ko04146	Nl.chr01.0056;Nl.chr01.1314;Nl.chr02.0092;Nl.chr02.1609;Nl.chr03.1769;Nl.chr03.1775;Nl.chr04.0781;Nl.chr06.0898;Nl.chr09.097;Nl.chr10.120;Nl.chr10.274;Nl.chr10.305;Nl.chr10.520;Nl.chrX.0160;Nl.chrX.0931;Nl.chrX.0941;Nl.scaffold.0385;Nl.scaffold.1028	K12405+K13352+K00624+K00106+K00232+K00031+K11147+K13356+K13353+K00869+K00477+K13348+K00106+K13356+K13356+K08764+K01897+K00106
			Nitrogen metabolism	Energy metabolism	Metabolism	7	15	0.00145441	ko00910	Nl.chr03.1210;Nl.chr03.1643;Nl.chr09.244;Nl.chr09.432;Nl.chr09.922;Nl.scaffold.0308;Nl.scaffold.1135	K00261+K01672+K01672+K01672+K01672+K01672+K01672
			GABAergic synapse	Nervous system	Organismal Systems	13	49	0.00169027	ko04727	Nl.chr01.0548;Nl.chr02.0707;Nl.chr02.1559;Nl.chr02.1560;Nl.chr02.1561;Nl.chr04.1292;Nl.chr06.0089;Nl.chr09.752;Nl.chr10.246;Nl.chr10.784;Nl.chrX.0619;Nl.scaffold.0366;Nl.scaffold.0743	K05181+K05175+K08045+K08045+K08045+K04851+K15015+K04345+K02677+K13524+K04851+K04345+K05039
			Morphine addiction	Substance dependence	Human Diseases	12	46	0.00353253	ko05032	Nl.chr01.0548;Nl.chr01.1708;Nl.chr02.0707;Nl.chr02.1559;Nl.chr02.1560;Nl.chr02.1561;Nl.chr04.0388;Nl.chr06.0089;Nl.chr07.1034;Nl.chr09.752;Nl.chr10.246;Nl.scaffold.0366	K05181+K18437+K05175+K08045+K08045+K08045+K18283+K15015+K18438+K04345+K02677+K04345
			Hypertrophic cardiomyopathy (HCM)	Cardiovascular diseases	Human Diseases	12	48	0.00518424	ko05410	Nl.chr01.0142;Nl.chr01.1671;Nl.chr02.0352;Nl.chr04.1292;Nl.chr06.0356;Nl.chr08.462;Nl.chr08.468;Nl.chr09.816;Nl.chr10.104;Nl.chr10.172;Nl.chrX.0619;Nl.scaffold.0737	K04861+K01283+K04962+K04851+K12567+K10373+K10374+K01283+K05853+K17751+K04851+K12564
			Vibrio cholerae infection	Infectious diseases	Human Diseases	11	43	0.00703999	ko05110	Nl.chr01.1288;Nl.chr02.0393;Nl.chr07.0434;Nl.chr07.0748;Nl.chr07.0832;Nl.chr09.062;Nl.chr09.752;Nl.chr10.246;Nl.scaffold.0071;Nl.scaffold.0366;Nl.scaffold.0463	K02148+K03661+K02150+K02150+K10950+K10949+K04345+K02677+K10950+K04345+K02144
			Protein digestion and absorption	Digestive system	Organismal Systems	15	72	0.0076396	ko04974	Nl.chr02.0133;Nl.chr02.0376;Nl.chr02.0615;Nl.chr03.0789;Nl.chr04.0355;Nl.chr05.1069;Nl.chr05.1070;Nl.chr05.1072;Nl.chr05.1073;Nl.chr05.1074;Nl.chr06.0175;Nl.chr06.0386;Nl.chr06.0455;Nl.chr06.0871;Nl.chr07.0939	K14209+K01312+K14209+K01285+K06823+K01312+K01312+K01312+K01312+K01312+K14209+K14209+K14209+K14206+K01539
			Gap junction	Cellular community - eukaryotes	Cellular Processes	13	58	0.00816167	ko04540	Nl.chr02.1559;Nl.chr02.1560;Nl.chr02.1561;Nl.chr04.0052;Nl.chr05.0064;Nl.chr05.1052;Nl.chr05.1248;Nl.chr07.0768;Nl.chr09.030;Nl.chr09.752;Nl.chr10.246;Nl.chr12.315;Nl.scaffold.0366	K08045+K08045+K08045+K07375+K07374+K07374+K07374+K07375+K07375+K04345+K02677+K12319+K04345
			Pancreatic secretion	Digestive system	Organismal Systems	14	66	0.00883541	ko04972	Nl.chr02.0352;Nl.chr02.0376;Nl.chr02.1559;Nl.chr02.1560;Nl.chr02.1561;Nl.chr05.1069;Nl.chr05.1070;Nl.chr05.1072;Nl.chr05.1073;Nl.chr05.1074;Nl.chr07.0939;Nl.chr09.657;Nl.chr10.104;Nl.chr10.246	K04962+K01312+K08045+K08045+K08045+K01312+K01312+K01312+K01312+K01312+K01539+K04392+K05853+K02677
			Oxytocin signaling pathway	Endocrine system	Organismal Systems	15	74	0.00885134	ko04921	Nl.chr01.0142;Nl.chr01.0419;Nl.chr02.0352;Nl.chr02.1559;Nl.chr02.1560;Nl.chr02.1561;Nl.chr04.1292;Nl.chr06.0670;Nl.chr09.752;Nl.chr10.246;Nl.chr11.656;Nl.chr12.282;Nl.chr12.315;Nl.chrX.0619;Nl.scaffold.0366	K04861+K04515+K04962+K08045+K08045+K08045+K04851+K00907+K04345+K02677+K06269+K00907+K12319+K04851+K04345
			Circadian entrainment	Environmental adaptation	Organismal Systems	12	52	0.00885134	ko04713	Nl.chr01.0419;Nl.chr02.0352;Nl.chr02.1559;Nl.chr02.1560;Nl.chr02.1561;Nl.chr04.1292;Nl.chr09.752;Nl.chr10.246;Nl.chr12.315;Nl.chrX.0619;Nl.scaffold.0333;Nl.scaffold.0366	K04515+K04962+K08045+K08045+K08045+K04851+K04345+K02677+K12319+K04851+K04445+K04345
			Amino sugar and nucleotide sugar metabolism	Carbohydrate metabolism	Metabolism	11	46	0.0102597	ko00520	Nl.chr04.0199;Nl.chr04.0281;Nl.chr05.0448;Nl.chr06.0396;Nl.chr12.246;Nl.chr12.292;Nl.chr12.343;Nl.chr13.106;Nl.chr14.343;Nl.chrX.0812;Nl.chrX.0815	K00849+K01810+K01097+K01835+K12373+K01443+K01183+K02377+K01183+K01183+K01183
			Bile secretion	Digestive system	Organismal Systems	14	69	0.012132	ko04976	Nl.chr01.0198;Nl.chr01.0199;Nl.chr02.0777;Nl.chr02.1559;Nl.chr02.1560;Nl.chr02.1561;Nl.chr06.0953;Nl.chr07.0939;Nl.chr07.1089;Nl.chr09.752;Nl.chr10.087;Nl.chr10.138;Nl.scaffold.0366;Nl.scaffold.0844	K00699+K00699+K07299+K08045+K08045+K08045+K07299+K01539+K00699+K04345+K00699+K00699+K04345+K07299
			Phagosome	Transport and catabolism	Cellular Processes	14	70	0.0135957	ko04145	Nl.chr01.0394;Nl.chr01.1288;Nl.chr02.0393;Nl.chr04.0052;Nl.chr05.0064;Nl.chr05.1052;Nl.chr05.1248;Nl.chr07.0153;Nl.chr07.0434;Nl.chr07.0748;Nl.chr07.0768;Nl.chr09.030;Nl.chr09.657;Nl.scaffold.0463	K04659+K02148+K03661+K07375+K07374+K07374+K07374+K08517+K02150+K02150+K07375+K07375+K04392+K02144
			Serotonergic synapse	Nervous system	Organismal Systems	11	50	0.0192733	ko04726	Nl.chr01.0548;Nl.chr02.1559;Nl.chr02.1560;Nl.chr02.1561;Nl.chr04.0129;Nl.chr04.1292;Nl.chr09.752;Nl.chr10.246;Nl.chrX.0613;Nl.chrX.0619;Nl.scaffold.0366	K05181+K08045+K08045+K08045+K00274+K04851+K04345+K02677+K04892+K04851+K04345
			cGMP - PKG signaling pathway	Signal transduction	Environmental Information Processing	18	106	0.0202885	ko04022	Nl.chr01.1564;Nl.chr02.1559;Nl.chr02.1560;Nl.chr02.1561;Nl.chr04.0388;Nl.chr04.0939;Nl.chr04.1292;Nl.chr06.0670;Nl.chr06.0725;Nl.chr07.0939;Nl.chr10.104;Nl.chr10.172;Nl.chr10.479;Nl.chr11.656;Nl.chr12.282;Nl.chr12.315;Nl.chr12.566;Nl.chrX.0619	K09565+K08045+K08045+K08045+K18283+K15040+K04851+K00907+K05863+K01539+K05853+K17751+K04346+K06269+K00907+K12319+K04526+K04851
			Gastric acid secretion	Digestive system	Organismal Systems	10	44	0.0223265	ko04971	Nl.chr01.0419;Nl.chr02.1559;Nl.chr02.1560;Nl.chr02.1561;Nl.chr06.0670;Nl.chr07.0939;Nl.chr09.752;Nl.chr10.246;Nl.chr12.282;Nl.scaffold.0366	K04515+K08045+K08045+K08045+K00907+K01539+K04345+K02677+K00907+K04345
			Amphetamine addiction	Substance dependence	Human Diseases	11	52	0.024498	ko05031	Nl.chr01.0419;Nl.chr02.1559;Nl.chr02.1560;Nl.chr02.1561;Nl.chr04.0129;Nl.chr04.1292;Nl.chr09.752;Nl.chr10.246;Nl.chr11.656;Nl.chrX.0619;Nl.scaffold.0366	K04515+K08045+K08045+K08045+K00274+K04851+K04345+K02677+K06269+K04851+K04345
			Arginine and proline metabolism	Amino acid metabolism	Metabolism	10	45	0.0248595	ko00330	Nl.chr02.0518;Nl.chr03.0205;Nl.chr03.0511;Nl.chr03.0526;Nl.chr03.1875;Nl.chr04.0129;Nl.chr05.0936;Nl.chr12.007;Nl.scaffold.0802;Nl.scaffold.0843	K11142+K11142+K11142+K00934+K00797+K00274+K00819+K00318+K11142+K00934
			Retinol metabolism	Metabolism of cofactors and vitamins	Metabolism	9	38	0.0248595	ko00830	Nl.chr01.0198;Nl.chr01.0199;Nl.chr02.1364;Nl.chr04.0781;Nl.chr07.1083;Nl.chr07.1089;Nl.chr10.087;Nl.chr10.138;Nl.chr10.447	K00699+K00699+K11155+K11147+K11153+K00699+K00699+K00699+K00121
			HIF-1 signaling pathway	Signal transduction	Environmental Information Processing	12	62	0.0312072	ko04066	Nl.chr01.0419;Nl.chr02.0777;Nl.chr02.0888;Nl.chr03.1147;Nl.chr06.0953;Nl.chr07.0670;Nl.chr07.0973;Nl.chr08.235;Nl.chr09.569;Nl.chr10.246;Nl.chr12.566;Nl.scaffold.0844	K04515+K07299+K00134+K00162+K07299+K01623+K01623+K00927+K00161+K02677+K04526+K07299
			Glucagon signaling pathway	Endocrine system	Organismal Systems	12	62	0.0312072	ko04922	Nl.chr01.0419;Nl.chr02.0777;Nl.chr03.1147;Nl.chr04.0430;Nl.chr05.1209;Nl.chr06.0953;Nl.chr09.569;Nl.chr09.571;Nl.chr09.752;Nl.chr13.494;Nl.scaffold.0366;Nl.scaffold.0844	K04515+K07299+K00162+K03841+K01834+K07299+K00161+K00873+K04345+K01596+K04345+K07299
			Caffeine metabolism	Biosynthesis of other secondary metabolites	Metabolism	4	9	0.0319417	ko00232	Nl.chr02.1606;Nl.chr02.1609;Nl.chr10.520;Nl.scaffold.1028	K00365+K00106+K00106+K00106
			Pentose phosphate pathway	Carbohydrate metabolism	Metabolism	8	33	0.0326145	ko00030	Nl.chr03.0603;Nl.chr04.0281;Nl.chr04.0430;Nl.chr06.0396;Nl.chr07.0670;Nl.chr07.0717;Nl.chr07.0869;Nl.chr07.0973	K01053+K01810+K03841+K01835+K01623+K01053+K01053+K01623
			Citrate cycle (TCA cycle)	Carbohydrate metabolism	Metabolism	10	48	0.0352926	ko00020	Nl.chr03.1101;Nl.chr03.1147;Nl.chr03.1372;Nl.chr03.1775;Nl.chr07.0746;Nl.chr07.0747;Nl.chr09.569;Nl.chr13.494;Nl.chr14.017;Nl.scaffold.0107	K00030+K00162+K00026+K00031+K00164+K00164+K00161+K01596+K01900+K00026
			Cholinergic synapse	Nervous system	Organismal Systems	11	57	0.0418429	ko04725	Nl.chr01.0419;Nl.chr02.1559;Nl.chr02.1560;Nl.chr02.1561;Nl.chr02.1663;Nl.chr04.1292;Nl.chr09.752;Nl.chr10.246;Nl.chrX.0619;Nl.scaffold.0366;Nl.scaffold.0367	K04515+K08045+K08045+K08045+K01049+K04851+K04345+K02677+K04851+K04345+K01049
			Starch and sucrose metabolism	Carbohydrate metabolism	Metabolism	7	28	0.0440931	ko00500	Nl.chr03.0437;Nl.chr04.0281;Nl.chr05.1317;Nl.chr06.0396;Nl.chr13.221;Nl.chr13.222;Nl.chr13.507	K16055+K01810+K16055+K01835+K01187+K01226+K01187
			Calcium signaling pathway	Signal transduction	Environmental Information Processing	15	91	0.0452029	ko04020	Nl.chr01.0419;Nl.chr01.1564;Nl.chr02.0352;Nl.chr04.0939;Nl.chr04.1292;Nl.chr05.0550;Nl.chr06.0670;Nl.chr06.0725;Nl.chr09.752;Nl.chr10.104;Nl.chr10.246;Nl.chr10.493;Nl.chr12.282;Nl.chrX.0619;Nl.scaffold.0366	K04515+K09565+K04962+K15040+K04851+K05860+K00907+K05863+K04345+K05853+K02677+K16056+K00907+K04851+K04345
			Cortisol synthesis and secretion	Endocrine system	Organismal Systems	9	43	0.0477898	ko04927	Nl.chr01.1708;Nl.chr02.1559;Nl.chr02.1560;Nl.chr02.1561;Nl.chr04.1292;Nl.chr09.752;Nl.chr10.493;Nl.chrX.0619;Nl.scaffold.0366	K18437+K08045+K08045+K08045+K04851+K04345+K16056+K04851+K04345
			Degradation of aromatic compounds	Global and overview maps	Metabolism	5	16	0.0496783	ko01220	Nl.chr03.0603;Nl.chr05.0370;Nl.chr07.0717;Nl.chr07.0869;Nl.chr10.447	K01053+K00002+K01053+K01053+K00121
		Hindwing	Protein digestion and absorption	Digestive system	Organismal Systems	23	72	2.57879e-08	ko04974	Nl.chr01.1174;Nl.chr02.0133;Nl.chr02.0376;Nl.chr02.0421;Nl.chr02.0615;Nl.chr02.0616;Nl.chr03.0789;Nl.chr04.0067;Nl.chr04.0355;Nl.chr05.0653;Nl.chr05.0654;Nl.chr05.1069;Nl.chr05.1070;Nl.chr05.1072;Nl.chr05.1073;Nl.chr05.1074;Nl.chr06.0386;Nl.chr06.0455;Nl.chr06.0871;Nl.chr07.0565;Nl.chr07.0939;Nl.chr13.084;Nl.scaffold.0451	K01310+K14209+K01312+K06237+K14209+K14209+K01285+K06823+K06823+K01312+K01312+K01312+K01312+K01312+K01312+K01312+K14209+K14209+K14206+K13868+K01539+K14210+K14209
			Lysosome	Transport and catabolism	Cellular Processes	32	138	3.07753e-08	ko04142	Nl.chr01.0101;Nl.chr01.0132;Nl.chr01.0291;Nl.chr01.0434;Nl.chr01.0436;Nl.chr01.0544;Nl.chr01.0869;Nl.chr01.1161;Nl.chr02.0426;Nl.chr02.1264;Nl.chr02.1759;Nl.chr03.0184;Nl.chr03.0550;Nl.chr03.1105;Nl.chr03.1318;Nl.chr04.0415;Nl.chr05.0526;Nl.chr05.0915;Nl.chr06.0321;Nl.chr07.0156;Nl.chr07.0168;Nl.chr09.667;Nl.chr10.177;Nl.chr10.283;Nl.chr10.427;Nl.chr10.655;Nl.chr11.231;Nl.chr12.246;Nl.chr13.303;N…	K01275+K01275+K01444+K01363+K01363+K12311+K01565+K10532+K01201+K01201+K01135+K12350+K12301+K12350+K01197+K13444+K01369+K12311+K01158+K01369+K01379+K01052+K03661+K06497+K06497+K01195+K01052+K12373+K01363+K01365+K06497+K02144
			Renin-angiotensin system	Endocrine system	Organismal Systems	9	18	6.73996e-05	ko04614	Nl.chr01.1671;Nl.chr03.0129;Nl.chr03.0789;Nl.chr09.225;Nl.chr09.804;Nl.chr09.806;Nl.chr09.816;Nl.chr09.890;Nl.scaffold.0316	K01283+K11141+K01285+K11140+K11140+K11140+K01283+K11140+K11140
			Hypertrophic cardiomyopathy (HCM)	Cardiovascular diseases	Human Diseases	14	48	0.00012206	ko05410	Nl.chr01.0142;Nl.chr01.1671;Nl.chr02.0352;Nl.chr04.1292;Nl.chr05.0822;Nl.chr06.0025;Nl.chr06.0356;Nl.chr06.0361;Nl.chr08.462;Nl.chr08.468;Nl.chr09.816;Nl.chr10.104;Nl.chr10.172;Nl.scaffold.0737	K04861+K01283+K04962+K04851+K12566+K12567+K12567+K12567+K10373+K10374+K01283+K05853+K17751+K12564
			Antigen processing and presentation	Immune system	Organismal Systems	10	31	0.00115873	ko04612	Nl.chr01.0434;Nl.chr01.0436;Nl.chr05.0526;Nl.chr06.0109;Nl.chr06.0385;Nl.chr07.0156;Nl.chr13.171;Nl.chr13.303;Nl.chrX.0266;Nl.scaffold.0468	K01363+K01363+K01369+K08059+K08059+K01369+K03283+K01363+K01365+K03283
			Dilated cardiomyopathy (DCM)	Cardiovascular diseases	Human Diseases	13	53	0.00153196	ko05414	Nl.chr01.0142;Nl.chr02.0352;Nl.chr04.1292;Nl.chr05.0822;Nl.chr06.0025;Nl.chr06.0356;Nl.chr06.0361;Nl.chr08.462;Nl.chr08.468;Nl.chr10.104;Nl.chr10.172;Nl.scaffold.0366;Nl.scaffold.0737	K04861+K04962+K04851+K12566+K12567+K12567+K12567+K10373+K10374+K05853+K17751+K04345+K12564
			Metabolic pathways	Global and overview maps	Metabolism	104	1106	0.00174083	ko01100	Nl.chr01.0056;Nl.chr01.0075;Nl.chr01.0117;Nl.chr01.0198;Nl.chr01.0199;Nl.chr01.0341;Nl.chr01.0531;Nl.chr01.0869;Nl.chr01.1128;Nl.chr01.1161;Nl.chr01.1660;Nl.chr01.1707;Nl.chr02.0136;Nl.chr02.0426;Nl.chr02.0672;Nl.chr02.0872;Nl.chr02.0925;Nl.chr02.1264;Nl.chr02.1606;Nl.chr02.1609;Nl.chr02.1615;Nl.chr02.1730;Nl.chr02.1759;Nl.chr03.0184;Nl.chr03.0418;Nl.chr03.0437;Nl.chr03.0676;Nl.chr03.0686;Nl.chr0…	K12405+K01077+K01255+K00699+K00699+K17108+K00505+K01565+K10249+K10532+K13247+K00161+K00864+K01201+K00728+K09828+K00815+K01201+K00365+K00106+K12669+K00939+K01135+K12350+K03006+K16055+K15728+K00699+K00665+K00049+K00451+K00029+K12350+K01197+K01062+K01611+K00232+K00031+K05293+K00797+K00827+K00849+K10251+K03841+K00814+K00728+K01580+K07151+K16055+K01711+K01835+K06240+K01255+K00863+K00863+K01053+K00164+…
			Hematopoietic cell lineage	Immune system	Organismal Systems	6	12	0.00205226	ko04640	Nl.chr09.225;Nl.chr09.804;Nl.chr09.806;Nl.chr09.890;Nl.chr12.014;Nl.scaffold.0316	K11140+K11140+K11140+K11140+K06460+K11140
			Bile secretion	Digestive system	Organismal Systems	14	69	0.00477983	ko04976	Nl.chr01.0198;Nl.chr01.0199;Nl.chr01.1272;Nl.chr03.0686;Nl.chr06.0729;Nl.chr06.0953;Nl.chr07.0939;Nl.chr07.1089;Nl.chr10.087;Nl.chr10.138;Nl.chr10.869;Nl.chrX.0276;Nl.scaffold.0366;Nl.scaffold.0844	K00699+K00699+K05658+K00699+K01253+K07299+K01539+K00699+K00699+K00699+K00699+K13885+K04345+K07299
			Steroid hormone biosynthesis	Lipid metabolism	Metabolism	9	37	0.0165238	ko00140	Nl.chr01.0198;Nl.chr01.0199;Nl.chr03.0686;Nl.chr04.0306;Nl.chr07.1089;Nl.chr10.087;Nl.chr10.138;Nl.chr10.226;Nl.chr10.869	K00699+K00699+K00699+K10251+K00699+K00699+K00699+K01016+K00699
			Amino sugar and nucleotide sugar metabolism	Carbohydrate metabolism	Metabolism	10	46	0.0195781	ko00520	Nl.chr01.0030;Nl.chr04.0199;Nl.chr06.0198;Nl.chr06.0396;Nl.chr12.246;Nl.chr12.343;Nl.chr13.106;Nl.chr14.343;Nl.chrX.0812;Nl.chrX.0815	K01639+K00849+K01711+K01835+K12373+K01183+K02377+K01183+K01183+K01183
			Ubiquinone and other terpenoid-quinone biosynthesis	Metabolism of cofactors and vitamins	Metabolism	5	13	0.0247714	ko00130	Nl.chr02.0925;Nl.chr10.265;Nl.chr10.750;Nl.chr11.200;Nl.chr11.302	K00815+K00457+K05357+K01904+K01904
			Insect hormone biosynthesis	Metabolism of terpenoids and polyketides	Metabolism	6	19	0.0247714	ko00981	Nl.chr03.0140;Nl.chr05.0115;Nl.chr05.0116;Nl.chr07.0127;Nl.chr11.102;Nl.scaffold.0583	K15890+K14939+K14938+K10723+K10721+K15890
			Pancreatic secretion	Digestive system	Organismal Systems	12	66	0.0255785	ko04972	Nl.chr01.1174;Nl.chr02.0352;Nl.chr02.0376;Nl.chr05.0653;Nl.chr05.0654;Nl.chr05.1069;Nl.chr05.1070;Nl.chr05.1072;Nl.chr05.1073;Nl.chr05.1074;Nl.chr07.0939;Nl.chr10.104	K01310+K04962+K01312+K01312+K01312+K01312+K01312+K01312+K01312+K01312+K01539+K05853
			Pentose and glucuronate interconversions	Carbohydrate metabolism	Metabolism	9	43	0.0344702	ko00040	Nl.chr01.0198;Nl.chr01.0199;Nl.chr01.1660;Nl.chr03.0686;Nl.chr07.1089;Nl.chr10.087;Nl.chr10.138;Nl.chr10.655;Nl.chr10.869	K00699+K00699+K13247+K00699+K00699+K00699+K00699+K01195+K00699
			Starch and sucrose metabolism	Carbohydrate metabolism	Metabolism	7	28	0.0344702	ko00500	Nl.chr03.0437;Nl.chr05.1317;Nl.chr06.0396;Nl.chr08.078;Nl.chr13.221;Nl.chr13.222;Nl.chr13.507	K16055+K16055+K01835+K01187+K01187+K01226+K01187
			Biosynthesis of secondary metabolites	Global and overview maps	Metabolism	40	378	0.0344702	ko01110	Nl.chr01.0198;Nl.chr01.0199;Nl.chr01.0531;Nl.chr01.1128;Nl.chr01.1707;Nl.chr02.0872;Nl.chr02.0925;Nl.chr02.1609;Nl.chr02.1730;Nl.chr03.0676;Nl.chr03.0686;Nl.chr03.0884;Nl.chr03.1695;Nl.chr03.1769;Nl.chr03.1775;Nl.chr04.0004;Nl.chr04.0306;Nl.chr04.0430;Nl.chr05.0871;Nl.chr06.0396;Nl.chr07.0717;Nl.chr07.0746;Nl.chr07.0747;Nl.chr07.0869;Nl.chr07.0885;Nl.chr07.1089;Nl.chr10.087;Nl.chr10.138;Nl.chr10.…	K00699+K00699+K00505+K10249+K00161+K09828+K00815+K00106+K00939+K15728+K00699+K00049+K01062+K00232+K00031+K00827+K10251+K03841+K01580+K01835+K01053+K00164+K00164+K01053+K10245+K00699+K00699+K00699+K00232+K00121+K01195+K05357+K00699+K01904+K01904+K19970+K00505+K18693+K00164+K00106
			Metabolism of xenobiotics by cytochrome P450	Xenobiotics biodegradation and metabolism	Metabolism	9	44	0.0344702	ko00980	Nl.chr01.0198;Nl.chr01.0199;Nl.chr03.0686;Nl.chr06.0729;Nl.chr07.1089;Nl.chr10.087;Nl.chr10.138;Nl.chr10.447;Nl.chr10.869	K00699+K00699+K00699+K01253+K00699+K00699+K00699+K00121+K00699
			Glutathione metabolism	Metabolism of other amino acids	Metabolism	10	53	0.0355124	ko00480	Nl.chr01.0117;Nl.chr03.1775;Nl.chr03.1875;Nl.chr07.0199;Nl.chr09.225;Nl.chr09.804;Nl.chr09.806;Nl.chr09.890;Nl.chr10.105;Nl.scaffold.0316	K01255+K00031+K00797+K01255+K11140+K11140+K11140+K11140+K18592+K11140
			Chemical carcinogenesis	Cancers	Human Diseases	9	45	0.0355124	ko05204	Nl.chr01.0198;Nl.chr01.0199;Nl.chr03.0686;Nl.chr06.0729;Nl.chr07.1089;Nl.chr10.087;Nl.chr10.138;Nl.chr10.447;Nl.chr10.869	K00699+K00699+K00699+K01253+K00699+K00699+K00699+K00121+K00699
			Glycosaminoglycan degradation	Glycan biosynthesis and metabolism	Metabolism	6	22	0.0355124	ko00531	Nl.chr01.0869;Nl.chr01.1161;Nl.chr02.1759;Nl.chr03.1318;Nl.chr10.655;Nl.chr12.246	K01565+K10532+K01135+K01197+K01195+K12373
			Peroxisome	Transport and catabolism	Cellular Processes	13	82	0.0372268	ko04146	Nl.chr01.0056;Nl.chr01.1314;Nl.chr02.0092;Nl.chr02.1609;Nl.chr03.1251;Nl.chr03.1769;Nl.chr03.1775;Nl.chr06.0898;Nl.chr09.097;Nl.chr10.274;Nl.chr10.433;Nl.chrX.0931;Nl.scaffold.1028	K12405+K13352+K00624+K00106+K13356+K00232+K00031+K13356+K13353+K00477+K00232+K13356+K00106
			Ascorbate and aldarate metabolism	Carbohydrate metabolism	Metabolism	9	46	0.0372268	ko00053	Nl.chr01.0198;Nl.chr01.0199;Nl.chr03.0686;Nl.chr07.0717;Nl.chr07.0869;Nl.chr07.1089;Nl.chr10.087;Nl.chr10.138;Nl.chr10.869	K00699+K00699+K00699+K01053+K01053+K00699+K00699+K00699+K00699
			Retinol metabolism	Metabolism of cofactors and vitamins	Metabolism	8	38	0.0374164	ko00830	Nl.chr01.0198;Nl.chr01.0199;Nl.chr03.0686;Nl.chr07.1089;Nl.chr10.087;Nl.chr10.138;Nl.chr10.447;Nl.chr10.869	K00699+K00699+K00699+K00699+K00699+K00699+K00121+K00699
			Renin secretion	Endocrine system	Organismal Systems	9	48	0.0463034	ko04924	Nl.chr01.0434;Nl.chr01.0436;Nl.chr01.1671;Nl.chr04.1292;Nl.chr09.816;Nl.chr10.816;Nl.chr10.817;Nl.chr13.303;Nl.scaffold.0366	K01363+K01363+K01283+K04851+K01283+K12323+K12323+K01363+K04345
			Biofilm formation - Pseudomonas aeruginosa	Cellular community - prokaryotes	Cellular Processes	2	2	0.0477968	ko02025	Nl.chr04.0700;Nl.chr05.0296	K01768+K01768
			Other glycan degradation	Glycan biosynthesis and metabolism	Metabolism	7	32	0.0477968	ko00511	Nl.chr01.0291;Nl.chr01.0341;Nl.chr01.0544;Nl.chr02.0426;Nl.chr02.1264;Nl.chr05.0915;Nl.chr12.246	K01444+K17108+K12311+K01201+K01201+K12311+K12373
48hAE-fifth-instar	Upregulated	Forewing	DNA replication	Replication and repair	Genetic Information Processing	19	35	2.73371e-14	ko03030	Nl.chr01.1685;Nl.chr02.0436;Nl.chr03.1014;Nl.chr04.0257;Nl.chr04.1320;Nl.chr05.0077;Nl.chr05.0244;Nl.chr05.0246;Nl.chr05.0474;Nl.chr05.1039;Nl.chr06.0004;Nl.chr07.1122;Nl.chr09.584;Nl.chr10.032;Nl.chr10.370;Nl.chr10.568;Nl.chr11.013;Nl.chr13.208;Nl.chr13.248	K10756+K02685+K02541+K02212+K04799+K10755+K10742+K02325+K10743+K02324+K02326+K02540+K03506+K02542+K10756+K02684+K04802+K02210+K02320
			Cell cycle - yeast	Cell growth and death	Cellular Processes	18	73	7.69098e-07	ko04111	Nl.chr01.0372;Nl.chr03.0455;Nl.chr03.0685;Nl.chr03.1014;Nl.chr04.0257;Nl.chr07.0458;Nl.chr07.0919;Nl.chr07.0997;Nl.chr07.1122;Nl.chr10.032;Nl.chr10.595;Nl.chr10.695;Nl.chr10.761;Nl.chr10.764;Nl.chr13.208;Nl.chr13.392;Nl.scaffold.0497;Nl.scaffold.1085	K02219+K06628+K06677+K02541+K02212+K08866+K03363+K02605+K02540+K02542+K02537+K03363+K02516+K02516+K02210+K02178+K02606+K06678
			Cell cycle	Cell growth and death	Cellular Processes	19	95	7.57075e-06	ko04110	Nl.chr02.0236;Nl.chr03.0455;Nl.chr03.1014;Nl.chr04.0257;Nl.chr07.0458;Nl.chr07.0919;Nl.chr07.0997;Nl.chr07.1122;Nl.chr08.328;Nl.chr10.032;Nl.chr10.595;Nl.chr10.695;Nl.chr11.013;Nl.chr13.208;Nl.chr13.313;Nl.chr13.381;Nl.chr13.392;Nl.scaffold.0432;Nl.scaffold.0497	K21771+K06628+K02541+K02212+K08866+K03363+K02605+K02540+K02087+K02542+K02537+K03363+K04802+K02210+K06620+K06631+K02178+K10151+K02606
			Base excision repair	Replication and repair	Genetic Information Processing	8	21	0.000219585	ko03410	Nl.chr03.0704;Nl.chr04.1320;Nl.chr05.0246;Nl.chr05.1039;Nl.chr06.0004;Nl.chr09.584;Nl.chr11.013;Nl.chrX.0125	K03648+K04799+K02325+K02324+K02326+K03506+K04802+K20813
			MicroRNAs in cancer	Cancers	Human Diseases	16	90	0.000260221	ko05206	Nl.chr01.1252;Nl.chr02.0227;Nl.chr02.0275;Nl.chr03.1946;Nl.chr04.0248;Nl.chr06.0442;Nl.chr07.0001;Nl.chr07.0003;Nl.chr07.0009;Nl.chr09.121;Nl.chr09.883;Nl.chr13.313;Nl.chrX.1170;Nl.scaffold.0100;Nl.scaffold.0432;Nl.scaffold.0674	K17387+K00558+K17391+K10149+K17387+K10605+K02599+K02599+K02599+K17455+K07204+K06620+K02649+K16172+K10151+K11459
			Meiosis - yeast	Cell growth and death	Cellular Processes	12	59	0.000852777	ko04113	Nl.chr03.0455;Nl.chr03.1014;Nl.chr04.0257;Nl.chr07.0919;Nl.chr07.0997;Nl.chr07.1122;Nl.chr10.032;Nl.chr10.595;Nl.chr10.695;Nl.chr13.208;Nl.chr13.392;Nl.scaffold.0497	K06628+K02541+K02212+K03363+K02605+K02540+K02542+K02537+K03363+K02210+K02178+K02606
			Nucleotide excision repair	Replication and repair	Genetic Information Processing	9	39	0.00282383	ko03420	Nl.chr01.1685;Nl.chr05.0077;Nl.chr05.0246;Nl.chr05.1039;Nl.chr06.0004;Nl.chr09.584;Nl.chr10.370;Nl.chr11.013;Nl.chr12.592	K10756+K10755+K02325+K02324+K02326+K03506+K10756+K04802+K10838
			Breast cancer	Cancers	Human Diseases	12	68	0.00282383	ko05224	Nl.chr02.0816;Nl.chr02.1150;Nl.chr03.1244;Nl.chr06.0442;Nl.chr07.0001;Nl.chr07.0003;Nl.chr07.0009;Nl.chr09.113;Nl.chr11.081;Nl.chr13.313;Nl.chrX.1170;Nl.scaffold.0277	K09101+K03068+K04362+K10605+K02599+K02599+K02599+K02157+K04456+K06620+K02649+K06051
			PI3K-Akt signaling pathway	Signal transduction	Environmental Information Processing	16	126	0.010098	ko04151	Nl.chr01.1245;Nl.chr02.0020;Nl.chr03.0344;Nl.chr03.1244;Nl.chr05.0835;Nl.chr06.0442;Nl.chr08.505;Nl.chr09.883;Nl.chr11.081;Nl.chr11.197;Nl.chr11.199;Nl.chr12.082;Nl.chrX.1170;Nl.scaffold.0100;Nl.scaffold.0432;Nl.scaffold.0639	K06483+K05637+K05096+K04362+K05719+K10605+K09048+K07204+K04456+K04527+K04527+K09048+K02649+K16172+K10151+K06483
			Leishmaniasis	Infectious diseases	Human Diseases	5	18	0.0361939	ko05140	Nl.chr01.1245;Nl.chr03.1288;Nl.chr05.0835;Nl.chrY.203;Nl.scaffold.0639	K06483+K04730+K05719+K04730+K06483
		Hindwing	Endocrine resistance	Drug resistance	Human Diseases	15	51	0.00557798	ko01522	Nl.chr04.1365;Nl.chr05.0350;Nl.chr07.0001;Nl.chr07.0003;Nl.chr07.0009;Nl.chr07.0651;Nl.chr07.0667;Nl.chr09.752;Nl.chr11.081;Nl.chr13.313;Nl.chr14.276;Nl.chrX.1170;Nl.scaffold.0277;Nl.scaffold.0366;Nl.scaffold.0777	K05704+K06052+K02599+K02599+K02599+K02599+K04345+K04345+K04456+K06620+K15144+K02649+K06051+K04345+K04650
			Cell cycle	Cell growth and death	Cellular Processes	21	95	0.0075055	ko04110	Nl.chr01.1153;Nl.chr03.0340;Nl.chr03.0455;Nl.chr03.1014;Nl.chr04.0257;Nl.chr05.0212;Nl.chr05.0929;Nl.chr06.0740;Nl.chr07.0221;Nl.chr07.0919;Nl.chr07.0994;Nl.chr08.328;Nl.chr10.032;Nl.chr10.695;Nl.chr11.013;Nl.chr13.208;Nl.chr13.313;Nl.chr13.335;Nl.chr13.381;Nl.chr13.392;Nl.scaffold.0432	K06640+K06670+K06628+K02541+K02212+K06630+K06631+K06637+K02214+K03363+K06633+K02087+K02542+K03363+K04802+K02210+K06620+K03875+K06631+K02178+K10151
			Human papillomavirus infection	Infectious diseases	Human Diseases	32	181	0.0075055	ko05165	Nl.chr01.0167;Nl.chr01.1153;Nl.chr02.0020;Nl.chr02.0393;Nl.chr02.1130;Nl.chr02.1537;Nl.chr03.0202;Nl.chr03.0366;Nl.chr03.0905;Nl.chr05.0350;Nl.chr06.0209;Nl.chr07.0001;Nl.chr07.0003;Nl.chr07.0009;Nl.chr07.0074;Nl.chr07.0434;Nl.chr07.0651;Nl.chr07.0667;Nl.chr08.505;Nl.chr09.113;Nl.chr09.752;Nl.chr11.081;Nl.chr12.082;Nl.chr12.513;Nl.chr14.007;Nl.chr14.107;Nl.chr14.223;Nl.chrX.1170;Nl.scaffold.0366;…	K06092+K06640+K05637+K03661+K03120+K00873+K02146+K06069+K02152+K06052+K00873+K02599+K02599+K02599+K02150+K02150+K02599+K04345+K09048+K02157+K04345+K04456+K09048+K06061+K06584+K06485+K05719+K02649+K04345+K10151+K04491+K06483
			Notch signaling pathway	Signal transduction	Environmental Information Processing	10	30	0.0114505	ko04330	Nl.chr04.0633;Nl.chr05.0350;Nl.chr05.1125;Nl.chr07.0001;Nl.chr07.0003;Nl.chr07.0009;Nl.chr07.0651;Nl.chr12.513;Nl.chr14.030;Nl.scaffold.0277	K06057+K06052+K06064+K02599+K02599+K02599+K02599+K06061+K06172+K06051
			Th1 and Th2 cell differentiation	Immune system	Organismal Systems	8	23	0.0283428	ko04658	Nl.chr05.0350;Nl.chr05.1015;Nl.chr07.0001;Nl.chr07.0003;Nl.chr07.0009;Nl.chr07.0651;Nl.chr12.513;Nl.scaffold.0277	K06052+K11224+K02599+K02599+K02599+K02599+K06061+K06051
			Breast cancer	Cancers	Human Diseases	15	68	0.0283428	ko05224	Nl.chr02.0816;Nl.chr02.1150;Nl.chr03.1244;Nl.chr05.0350;Nl.chr06.0442;Nl.chr07.0001;Nl.chr07.0003;Nl.chr07.0009;Nl.chr07.0651;Nl.chr09.113;Nl.chr11.081;Nl.chr13.313;Nl.chrX.1170;Nl.scaffold.0277;Nl.scaffold.0635	K09101+K03068+K04362+K06052+K10605+K02599+K02599+K02599+K02599+K02157+K04456+K06620+K02649+K06051+K04491
			Viral carcinogenesis	Cancers	Human Diseases	20	105	0.0283428	ko05203	Nl.chr02.1130;Nl.chr02.1537;Nl.chr03.0202;Nl.chr04.1365;Nl.chr05.0212;Nl.chr05.1015;Nl.chr06.0209;Nl.chr07.0667;Nl.chr07.0707;Nl.chr07.0919;Nl.chr08.328;Nl.chr08.505;Nl.chr09.752;Nl.chr10.695;Nl.chr12.082;Nl.chr13.335;Nl.chrX.1170;Nl.scaffold.0366;Nl.scaffold.0432;Nl.scaffold.0538	K03120+K00873+K02146+K05704+K06630+K11224+K00873+K04345+K04378+K03363+K02087+K09048+K04345+K03363+K09048+K03875+K02649+K04345+K10151+K04378
			MAPK signaling pathway - yeast	Signal transduction	Environmental Information Processing	8	25	0.0367244	ko04011	Nl.chr01.0518;Nl.chr03.1877;Nl.chr05.0212;Nl.chr10.761;Nl.chr10.762;Nl.chr10.764;Nl.chr11.672;Nl.chr12.489	K10591+K00889+K06630+K02516+K02516+K02516+K00888+K09448
			Cell cycle - yeast	Cell growth and death	Cellular Processes	15	73	0.0470903	ko04111	Nl.chr01.0372;Nl.chr03.0340;Nl.chr03.0455;Nl.chr03.1014;Nl.chr04.0257;Nl.chr07.0221;Nl.chr07.0919;Nl.chr10.032;Nl.chr10.695;Nl.chr10.761;Nl.chr10.762;Nl.chr10.764;Nl.chr13.208;Nl.chr13.392;Nl.scaffold.1086	K02219+K06670+K06628+K02541+K02212+K02214+K03363+K02542+K03363+K02516+K02516+K02516+K02210+K02178+K06678
	Downregulated	Forewing	Hypertrophic cardiomyopathy (HCM)	Cardiovascular diseases	Human Diseases	16	48	1.35506e-05	ko05410	Nl.chr01.0142;Nl.chr01.1671;Nl.chr02.0352;Nl.chr04.1105;Nl.chr04.1292;Nl.chr05.0822;Nl.chr06.0025;Nl.chr06.0356;Nl.chr06.0361;Nl.chr08.053;Nl.chr08.462;Nl.chr08.468;Nl.chr10.104;Nl.chr10.172;Nl.chrX.0619;Nl.scaffold.0737	K04861+K01283+K04962+K05849+K04851+K12566+K12567+K12567+K12567+K10373+K10373+K10374+K05853+K17751+K04851+K12564
			Dilated cardiomyopathy (DCM)	Cardiovascular diseases	Human Diseases	15	53	0.000119325	ko05414	Nl.chr01.0142;Nl.chr02.0352;Nl.chr04.1105;Nl.chr04.1292;Nl.chr05.0822;Nl.chr06.0025;Nl.chr06.0356;Nl.chr06.0361;Nl.chr08.053;Nl.chr08.462;Nl.chr08.468;Nl.chr10.104;Nl.chr10.172;Nl.chrX.0619;Nl.scaffold.0737	K04861+K04962+K05849+K04851+K12566+K12567+K12567+K12567+K10373+K10373+K10374+K05853+K17751+K04851+K12564
			Peroxisome	Transport and catabolism	Cellular Processes	19	82	0.000119325	ko04146	Nl.chr02.1609;Nl.chr03.1775;Nl.chr05.0388;Nl.chr06.0805;Nl.chr06.0898;Nl.chr06.0926;Nl.chr09.097;Nl.chr09.183;Nl.chr09.514;Nl.chr10.048;Nl.chr10.120;Nl.chr10.274;Nl.chr12.425;Nl.chr13.276;Nl.chrX.0160;Nl.chrX.0931;Nl.chrX.1077;Nl.scaffold.0812;Nl.scaffold.1028	K00106+K00031+K13356+K05676+K13356+K03781+K13353+K13356+K13356+K04565+K00869+K00477+K13335+K05677+K13356+K13356+K13356+K13356+K00106
			Cutin, suberine and wax biosynthesis	Lipid metabolism	Metabolism	8	15	0.000119325	ko00073	Nl.chr05.0388;Nl.chr06.0898;Nl.chr09.183;Nl.chr09.514;Nl.chrX.0160;Nl.chrX.0931;Nl.chrX.1077;Nl.scaffold.0812	K13356+K13356+K13356+K13356+K13356+K13356+K13356+K13356
			Biosynthesis of secondary metabolites	Global and overview maps	Metabolism	50	378	0.000119325	ko01110	Nl.chr01.0198;Nl.chr01.0391;Nl.chr01.0445;Nl.chr01.0449;Nl.chr01.0494;Nl.chr01.0879;Nl.chr01.1672;Nl.chr01.1707;Nl.chr02.0561;Nl.chr02.0925;Nl.chr02.1609;Nl.chr02.1730;Nl.chr02.1804;Nl.chr03.0603;Nl.chr03.1587;Nl.chr03.1705;Nl.chr03.1775;Nl.chr04.0060;Nl.chr04.0305;Nl.chr04.0430;Nl.chr04.1119;Nl.chr05.0091;Nl.chr05.0208;Nl.chr05.0455;Nl.chr05.0655;Nl.chr06.0326;Nl.chr06.0926;Nl.chr06.0998;Nl.chr0…	K00699+K00021+K14621+K14621+K01597+K00129+K07508+K00161+K00643+K00815+K00106+K00939+K01593+K01053+K01081+K01648+K00031+K00844+K10251+K03841+K01785+K01823+K00699+K00002+K00699+K00501+K03781+K01895+K01895+K00626+K01053+K01053+K12504+K00699+K00869+K01904+K19970+K12505+K10249+K10249+K10250+K10250+K10250+K10245+K01623+K00036+K00615+K10251+K00164+K00106
			Metabolic pathways	Global and overview maps	Metabolism	107	1106	0.000793832	ko01100	Nl.chr01.0198;Nl.chr01.0391;Nl.chr01.0445;Nl.chr01.0449;Nl.chr01.0494;Nl.chr01.0500;Nl.chr01.0879;Nl.chr01.1161;Nl.chr01.1672;Nl.chr01.1707;Nl.chr02.0561;Nl.chr02.0880;Nl.chr02.0925;Nl.chr02.1609;Nl.chr02.1727;Nl.chr02.1730;Nl.chr02.1759;Nl.chr02.1804;Nl.chr03.0077;Nl.chr03.0184;Nl.chr03.0603;Nl.chr03.0931;Nl.chr03.1007;Nl.chr03.1022;Nl.chr03.1105;Nl.chr03.1318;Nl.chr03.1587;Nl.chr03.1705;Nl.chr0…	K00699+K00021+K14621+K14621+K01597+K01201+K00129+K10532+K07508+K00161+K00643+K01965+K00815+K00106+K01487+K00939+K01135+K01593+K00472+K12350+K01053+K14410+K01044+K00451+K12350+K01197+K01081+K01648+K00031+K00844+K10251+K12373+K03841+K13510+K01785+K00710+K01082+K01823+K00699+K00002+K00357+K00699+K00500+K00501+K07418+K01895+K01895+K11153+K00972+K00626+K01053+K01053+K01194+K11140+K11140+K11140+K01183+…
			Cardiac muscle contraction	Circulatory system	Organismal Systems	12	47	0.0020855	ko04260	Nl.chr01.0142;Nl.chr02.0220;Nl.chr02.0352;Nl.chr04.1105;Nl.chr04.1292;Nl.chr07.0939;Nl.chr08.053;Nl.chr08.462;Nl.chr08.468;Nl.chr10.104;Nl.chr10.172;Nl.chrX.0619	K04861+K01540+K04962+K05849+K04851+K01539+K10373+K10373+K10374+K05853+K17751+K04851
			Hematopoietic cell lineage	Immune system	Organismal Systems	6	12	0.00233753	ko04640	Nl.chr09.175;Nl.chr09.804;Nl.chr09.806;Nl.chr09.890;Nl.chr12.014;Nl.scaffold.0316	K11140+K11140+K11140+K11140+K06460+K11140
			Biosynthesis of antibiotics	Global and overview maps	Metabolism	31	221	0.00237215	ko01130	Nl.chr01.0391;Nl.chr01.0494;Nl.chr01.1672;Nl.chr01.1707;Nl.chr02.0880;Nl.chr02.0925;Nl.chr02.1730;Nl.chr03.0603;Nl.chr03.1705;Nl.chr03.1775;Nl.chr04.0060;Nl.chr04.0430;Nl.chr04.1119;Nl.chr05.0028;Nl.chr05.0091;Nl.chr05.0455;Nl.chr05.1238;Nl.chr06.0926;Nl.chr06.0998;Nl.chr06.0999;Nl.chr07.0764;Nl.chr07.0856;Nl.chr07.0869;Nl.chr07.0960;Nl.chr10.120;Nl.chr11.261;Nl.chrX.0123;Nl.chrX.0484;Nl.chrX.089…	K00021+K01597+K07508+K00161+K01965+K00815+K00939+K01053+K01648+K00031+K00844+K03841+K01785+K01082+K01823+K00002+K15889+K03781+K01895+K01895+K00972+K00626+K01053+K01053+K00869+K13811+K01623+K00036+K00615+K00164+K00820
			Steroid hormone biosynthesis	Lipid metabolism	Metabolism	10	37	0.00374393	ko00140	Nl.chr01.0198;Nl.chr04.0305;Nl.chr04.0484;Nl.chr05.0208;Nl.chr05.0333;Nl.chr05.0655;Nl.chr10.087;Nl.chr10.117;Nl.chr10.226;Nl.chrX.1265	K00699+K10251+K01016+K00699+K12345+K00699+K00699+K01016+K01016+K10251
			Microbial metabolism in diverse environments	Global and overview maps	Metabolism	28	200	0.00415656	ko01120	Nl.chr01.0879;Nl.chr01.1707;Nl.chr02.0880;Nl.chr02.1609;Nl.chr03.0603;Nl.chr03.1022;Nl.chr03.1705;Nl.chr03.1775;Nl.chr04.0060;Nl.chr04.0430;Nl.chr04.0436;Nl.chr04.1119;Nl.chr05.0028;Nl.chr05.0455;Nl.chr05.1238;Nl.chr06.0998;Nl.chr06.0999;Nl.chr07.0856;Nl.chr07.0869;Nl.chr07.0960;Nl.chr10.784;Nl.chr11.261;Nl.chr11.381;Nl.chrX.0123;Nl.chrX.0484;Nl.chrX.0897;Nl.scaffold.0689;Nl.scaffold.1028	K00129+K00161+K01965+K00106+K01053+K00451+K01648+K00031+K00844+K03841+K01512+K01785+K01082+K00002+K15889+K01895+K01895+K00626+K01053+K01053+K13524+K13811+K01958+K01623+K00036+K00615+K00164+K00106
			Phenylalanine metabolism	Amino acid metabolism	Metabolism	6	14	0.00415656	ko00360	Nl.chr01.0879;Nl.chr02.0925;Nl.chr02.1804;Nl.chr06.0002;Nl.chr10.265;Nl.chr11.302	K00129+K00815+K01593+K00500+K00457+K01904
			Amino sugar and nucleotide sugar metabolism	Carbohydrate metabolism	Metabolism	11	46	0.00415656	ko00520	Nl.chr02.0735;Nl.chr04.0060;Nl.chr04.0323;Nl.chr05.0880;Nl.chr07.0764;Nl.chr09.818;Nl.chr10.585;Nl.chr12.246;Nl.chr12.254;Nl.chrX.0812;Nl.scaffold.1071	K00698+K00844+K12373+K00621+K00972+K01183+K01183+K12373+K02564+K01183+K00820
			Longevity regulating pathway - worm	Aging	Organismal Systems	15	78	0.00415656	ko04212	Nl.chr01.0969;Nl.chr01.0970;Nl.chr03.0553;Nl.chr03.1793;Nl.chr05.0116;Nl.chr05.0388;Nl.chr06.0898;Nl.chr06.0926;Nl.chr09.183;Nl.chr09.514;Nl.chr13.515;Nl.chrX.0160;Nl.chrX.0931;Nl.chrX.1077;Nl.scaffold.0812	K09408+K09408+K00507+K00507+K14938+K13356+K13356+K03781+K13356+K13356+K11204+K13356+K13356+K13356+K13356
			Terpenoid backbone biosynthesis	Metabolism of terpenoids and polyketides	Metabolism	8	28	0.00794603	ko00900	Nl.chr01.0391;Nl.chr01.0494;Nl.chr05.0091;Nl.chr05.1238;Nl.chr07.0856;Nl.chr09.706;Nl.chr10.120;Nl.chr11.470	K00021+K01597+K01823+K15889+K00626+K12504+K00869+K12505
			Fatty acid elongation	Lipid metabolism	Metabolism	9	36	0.00967713	ko00062	Nl.chr01.1672;Nl.chr04.0305;Nl.chr12.221;Nl.chr12.512;Nl.chr13.004;Nl.chr13.049;Nl.chr13.096;Nl.chr13.518;Nl.chrX.1265	K07508+K10251+K10249+K10249+K10250+K10250+K10250+K10245+K10251
			Renin-angiotensin system	Endocrine system	Organismal Systems	6	18	0.015557	ko04614	Nl.chr01.1671;Nl.chr09.175;Nl.chr09.804;Nl.chr09.806;Nl.chr09.890;Nl.scaffold.0316	K01283+K11140+K11140+K11140+K11140+K11140
			Lysosome	Transport and catabolism	Cellular Processes	20	138	0.0156353	ko04142	Nl.chr01.0500;Nl.chr01.1161;Nl.chr02.1423;Nl.chr02.1759;Nl.chr03.0184;Nl.chr03.0931;Nl.chr03.1105;Nl.chr03.1318;Nl.chr04.0323;Nl.chr05.0526;Nl.chr06.0321;Nl.chr09.712;Nl.chr12.136;Nl.chr12.246;Nl.chr12.293;Nl.chr12.407;Nl.chrX.0084;Nl.chrX.0948;Nl.chrX.0949;Nl.scaffold.0463	K01201+K10532+K19363+K01135+K12350+K14410+K12350+K01197+K12373+K01369+K01158+K01052+K01204+K12373+K01189+K01052+K12389+K12384+K12384+K02144
			Arrhythmogenic right ventricular cardiomyopathy (ARVC)	Cardiovascular diseases	Human Diseases	8	35	0.0301533	ko05412	Nl.chr01.0142;Nl.chr02.0352;Nl.chr04.1105;Nl.chr04.1292;Nl.chr05.0822;Nl.chr10.104;Nl.chrX.0619;Nl.scaffold.0737	K04861+K04962+K05849+K04851+K12566+K05853+K04851+K12564
			Glycosphingolipid biosynthesis - globo and isoglobo series	Glycan biosynthesis and metabolism	Metabolism	4	9	0.0301533	ko00603	Nl.chr04.0323;Nl.chr12.136;Nl.chr12.246;Nl.chr12.293	K12373+K01204+K12373+K01189
			Bile secretion	Digestive system	Organismal Systems	12	69	0.0301533	ko04976	Nl.chr01.0198;Nl.chr01.0391;Nl.chr01.1272;Nl.chr02.0220;Nl.chr05.0208;Nl.chr05.0655;Nl.chr06.0953;Nl.chr07.0939;Nl.chr10.035;Nl.chr10.087;Nl.chr11.026;Nl.scaffold.0844	K00699+K00021+K05658+K01540+K00699+K00699+K07299+K01539+K13885+K00699+K14360+K07299
			Carbohydrate digestion and absorption	Digestive system	Organismal Systems	6	22	0.038291	ko04973	Nl.chr02.0220;Nl.chr04.0060;Nl.chr04.1292;Nl.chr07.0939;Nl.chrX.0498;Nl.chrX.0619	K01540+K00844+K04851+K01539+K01229+K04851
			Carbon fixation pathways in prokaryotes	Energy metabolism	Metabolism	5	16	0.043468	ko00720	Nl.chr03.1775;Nl.chr06.0998;Nl.chr06.0999;Nl.chr07.0856;Nl.chr11.381	K00031+K01895+K01895+K00626+K01958
			Adrenergic signaling in cardiomyocytes	Circulatory system	Organismal Systems	12	74	0.0483185	ko04261	Nl.chr01.0142;Nl.chr02.0220;Nl.chr02.0352;Nl.chr04.1105;Nl.chr04.1292;Nl.chr07.0939;Nl.chr08.053;Nl.chr08.462;Nl.chr08.468;Nl.chr10.104;Nl.chr10.172;Nl.chrX.0619	K04861+K01540+K04962+K05849+K04851+K01539+K10373+K10373+K10374+K05853+K17751+K04851
		Hindwing	Hypertrophic cardiomyopathy (HCM)	Cardiovascular diseases	Human Diseases	16	48	1.05148e-06	ko05410	Nl.chr01.0142;Nl.chr02.0352;Nl.chr04.1292;Nl.chr05.0822;Nl.chr06.0025;Nl.chr06.0356;Nl.chr06.0361;Nl.chr08.053;Nl.chr08.462;Nl.chr08.468;Nl.chr09.488;Nl.chr09.816;Nl.chr10.104;Nl.chr10.172;Nl.chrX.0619;Nl.scaffold.0737	K04861+K04962+K04851+K12566+K12567+K12567+K12567+K10373+K10373+K10374+K01283+K01283+K05853+K17751+K04851+K12564
			Cutin, suberine and wax biosynthesis	Lipid metabolism	Metabolism	9	15	3.13518e-06	ko00073	Nl.chr03.1251;Nl.chr06.0898;Nl.chr08.488;Nl.chr09.183;Nl.chr09.514;Nl.chr11.687;Nl.chrX.0160;Nl.chrX.0931;Nl.scaffold.0812	K13356+K13356+K13356+K13356+K13356+K13356+K13356+K13356+K13356
			Dilated cardiomyopathy (DCM)	Cardiovascular diseases	Human Diseases	14	53	8.92954e-05	ko05414	Nl.chr01.0142;Nl.chr02.0352;Nl.chr04.1292;Nl.chr05.0822;Nl.chr06.0025;Nl.chr06.0356;Nl.chr06.0361;Nl.chr08.053;Nl.chr08.462;Nl.chr08.468;Nl.chr10.104;Nl.chr10.172;Nl.chrX.0619;Nl.scaffold.0737	K04861+K04962+K04851+K12566+K12567+K12567+K12567+K10373+K10373+K10374+K05853+K17751+K04851+K12564
			Cardiac muscle contraction	Circulatory system	Organismal Systems	12	47	0.000608514	ko04260	Nl.chr01.0142;Nl.chr02.0220;Nl.chr02.0352;Nl.chr04.1292;Nl.chr07.0939;Nl.chr08.053;Nl.chr08.462;Nl.chr08.468;Nl.chr10.104;Nl.chr10.172;Nl.chrX.0619;Nl.chrX.1168	K04861+K01540+K04962+K04851+K01539+K10373+K10373+K10374+K05853+K17751+K04851+K02263
			Renin-angiotensin system	Endocrine system	Organismal Systems	7	18	0.00202687	ko04614	Nl.chr03.0129;Nl.chr03.0789;Nl.chr09.488;Nl.chr09.804;Nl.chr09.806;Nl.chr09.816;Nl.chr09.890	K11141+K01285+K01283+K11140+K11140+K01283+K11140
			Tyrosine metabolism	Amino acid metabolism	Metabolism	8	25	0.00234812	ko00350	Nl.chr01.0531;Nl.chr01.0879;Nl.chr02.0925;Nl.chr03.1022;Nl.chr05.1054;Nl.chr10.265;Nl.chr11.425;Nl.chrX.1021	K00505+K00129+K00815+K00451+K01800+K00457+K00505+K01555
			Styrene degradation	Xenobiotics biodegradation and metabolism	Metabolism	3	3	0.00786375	ko00643	Nl.chr03.1022;Nl.chr05.1054;Nl.chrX.1021	K00451+K01800+K01555
			Longevity regulating pathway - worm	Aging	Organismal Systems	13	78	0.0148727	ko04212	Nl.chr01.0969;Nl.chr01.0970;Nl.chr03.0551;Nl.chr03.1251;Nl.chr05.0116;Nl.chr06.0898;Nl.chr08.488;Nl.chr09.183;Nl.chr09.514;Nl.chr11.687;Nl.chrX.0160;Nl.chrX.0931;Nl.scaffold.0812	K09408+K09408+K00507+K13356+K14938+K13356+K13356+K13356+K13356+K13356+K13356+K13356+K13356
			Protein digestion and absorption	Digestive system	Organismal Systems	12	72	0.022062	ko04974	Nl.chr02.0220;Nl.chr02.0421;Nl.chr02.0422;Nl.chr03.0789;Nl.chr06.0175;Nl.chr06.0386;Nl.chr07.0235;Nl.chr07.0565;Nl.chr07.0939;Nl.chr09.471;Nl.chr13.084;Nl.chrX.0361	K01540+K06237+K06237+K01285+K14209+K14209+K08187+K13868+K01539+K01346+K14210+K08606
			Phenylalanine metabolism	Amino acid metabolism	Metabolism	5	14	0.0221563	ko00360	Nl.chr01.0879;Nl.chr02.0925;Nl.chr06.0002;Nl.chr10.265;Nl.chr11.200	K00129+K00815+K00500+K00457+K01904
			Adrenergic signaling in cardiomyocytes	Circulatory system	Organismal Systems	12	74	0.0221563	ko04261	Nl.chr01.0142;Nl.chr02.0220;Nl.chr02.0352;Nl.chr04.0104;Nl.chr04.1292;Nl.chr07.0939;Nl.chr08.053;Nl.chr08.462;Nl.chr08.468;Nl.chr10.104;Nl.chr10.172;Nl.chrX.0619	K04861+K01540+K04962+K06269+K04851+K01539+K10373+K10373+K10374+K05853+K17751+K04851
			Microbial metabolism in diverse environments	Global and overview maps	Metabolism	23	200	0.0221563	ko01120	Nl.chr01.0879;Nl.chr01.1707;Nl.chr02.1609;Nl.chr03.1022;Nl.chr03.1042;Nl.chr04.0436;Nl.chr04.1059;Nl.chr04.1119;Nl.chr05.0466;Nl.chr05.0871;Nl.chr05.1054;Nl.chr05.1238;Nl.chr06.0998;Nl.chr07.0856;Nl.chr07.0869;Nl.chr07.0960;Nl.chr11.767;Nl.chr13.499;Nl.chrX.0187;Nl.chrX.1021;Nl.chrX.1083;Nl.scaffold.0097;Nl.scaffold.0689	K00129+K00161+K00106+K00451+K00029+K01512+K00814+K01785+K01902+K01580+K01800+K15889+K01895+K00626+K01053+K01053+K01679+K01900+K01900+K01555+K00030+K00234+K00164
			Aminoacyl-tRNA biosynthesis	Translation	Genetic Information Processing	9	47	0.0260323	ko00970	Nl.chr01.1543;Nl.chr02.0213;Nl.chr02.0910;Nl.chr02.1677;Nl.chr06.0759;Nl.chr07.0572;Nl.chr09.186;Nl.chr09.717;Nl.scaffold.0069	K01869+K01874+K01889+K01872+K01873+K02434+K01870+K00604+K02434
			Peroxisome	Transport and catabolism	Cellular Processes	12	82	0.0459077	ko04146	Nl.chr02.1609;Nl.chr03.1251;Nl.chr06.0898;Nl.chr08.488;Nl.chr09.183;Nl.chr09.514;Nl.chr10.274;Nl.chr11.687;Nl.chrX.0160;Nl.chrX.0931;Nl.scaffold.0385;Nl.scaffold.0812	K00106+K13356+K13356+K13356+K13356+K13356+K00477+K13356+K13356+K13356+K01897+K13356
			Metabolic pathways	Global and overview maps	Metabolism	83	1106	0.0474278	ko01100	Nl.chr01.0127;Nl.chr01.0445;Nl.chr01.0500;Nl.chr01.0531;Nl.chr01.0879;Nl.chr01.1183;Nl.chr01.1368;Nl.chr01.1707;Nl.chr02.0925;Nl.chr02.1303;Nl.chr02.1345;Nl.chr02.1609;Nl.chr02.1730;Nl.chr03.0184;Nl.chr03.0418;Nl.chr03.1022;Nl.chr03.1042;Nl.chr03.1318;Nl.chr03.1875;Nl.chr04.0305;Nl.chr04.1059;Nl.chr04.1119;Nl.chr04.1259;Nl.chr05.0208;Nl.chr05.0466;Nl.chr05.0655;Nl.chr05.0871;Nl.chr05.1054;Nl.chr0…	K00750+K14621+K01201+K00505+K00129+K00787+K20730+K00161+K00815+K01135+K00864+K00106+K00939+K12350+K03006+K00451+K00029+K01197+K00797+K10251+K00814+K01785+K00710+K00699+K01902+K00699+K01580+K01800+K09680+K00500+K07418+K00645+K06240+K05309+K01895+K11153+K02434+K00626+K01053+K10245+K01053+K01194+K11140+K11140+K01183+K11140+K00699+K00457+K14156+K04123+K00019+K01904+K00505+K00669+K14156+K01679+K12373+…
