# Supplementary material for: Transcriptome Analysis of the Regulatory Mechanism of FoxO on Wing Dimorphism in the Brown Planthopper, Nilaparvata lugens (Hemiptera: Delphacidae)
Source: Insects. 2021 May 4;12(5):413. doi: 10.3390/insects12050413 (PMC8148023; doi:10.3390/insects12050413)
Supplement: Supplementary file 1 [file insects-12-00413-s001.zip › Supplementary Tables/Supplementary Table 4. Differentially expressed genes of GO classification in hindwing at 24 hAE..xlsx]

## Sheet: Supplementary Table 4
Supplementary Table 4. Differentially expressed genes of GO classification in hindwing at 24 hAE.
GO_accession	Description	Term type	Up_DEGs	Up_Gene_IDs	Down_DEGs	Down_Gene_IDs
GO:0009987	cellular process	Biological Process	531	Nl.chr01.0060,Nl.chr01.0063,Nl.chr01.0131,Nl.chr01.0184,Nl.chr01.0185,Nl.chr01.0192,Nl.chr01.0197,Nl.chr01.0212,Nl.chr01.0232,Nl.chr01.0261,Nl.chr01.0263,Nl.chr01.0356,Nl.chr01.0378,Nl.chr01.0435,Nl.chr01.0466,Nl.chr01.0479,Nl.chr01.0480,Nl.chr01.0482,Nl.chr01.0507,Nl.chr01.0549,Nl.chr01.0563,Nl.chr01.0567,Nl.chr01.0668,Nl.chr01.0700,Nl.chr01.0701,Nl.chr01.0730,Nl.chr01.0763,Nl.chr01.0837,Nl.chr0…	1027	Nl.chr01.0042,Nl.chr01.0067,Nl.chr01.0094,Nl.chr01.0101,Nl.chr01.0121,Nl.chr01.0127,Nl.chr01.0132,Nl.chr01.0167,Nl.chr01.0180,Nl.chr01.0193,Nl.chr01.0210,Nl.chr01.0218,Nl.chr01.0219,Nl.chr01.0234,Nl.chr01.0287,Nl.chr01.0299,Nl.chr01.0303,Nl.chr01.0304,Nl.chr01.0328,Nl.chr01.0333,Nl.chr01.0359,Nl.chr01.0366,Nl.chr01.0368,Nl.chr01.0391,Nl.chr01.0432,Nl.chr01.0434,Nl.chr01.0442,Nl.chr01.0491,Nl.chr0…
GO:0044699	single-organism process	Biological Process	384	Nl.chr01.0028,Nl.chr01.0060,Nl.chr01.0184,Nl.chr01.0185,Nl.chr01.0197,Nl.chr01.0232,Nl.chr01.0263,Nl.chr01.0292,Nl.chr01.0356,Nl.chr01.0435,Nl.chr01.0466,Nl.chr01.0479,Nl.chr01.0480,Nl.chr01.0507,Nl.chr01.0549,Nl.chr01.0563,Nl.chr01.0567,Nl.chr01.0668,Nl.chr01.0700,Nl.chr01.0701,Nl.chr01.0730,Nl.chr01.0763,Nl.chr01.0837,Nl.chr01.0938,Nl.chr01.0982,Nl.chr01.1011,Nl.chr01.1087,Nl.chr01.1147,Nl.chr0…	970	Nl.chr01.0042,Nl.chr01.0067,Nl.chr01.0094,Nl.chr01.0127,Nl.chr01.0132,Nl.chr01.0167,Nl.chr01.0180,Nl.chr01.0210,Nl.chr01.0218,Nl.chr01.0219,Nl.chr01.0234,Nl.chr01.0287,Nl.chr01.0299,Nl.chr01.0303,Nl.chr01.0304,Nl.chr01.0328,Nl.chr01.0333,Nl.chr01.0359,Nl.chr01.0366,Nl.chr01.0368,Nl.chr01.0391,Nl.chr01.0394,Nl.chr01.0430,Nl.chr01.0432,Nl.chr01.0442,Nl.chr01.0487,Nl.chr01.0491,Nl.chr01.0531,Nl.chr0…
GO:0008152	metabolic process	Biological Process	479	Nl.chr01.0060,Nl.chr01.0063,Nl.chr01.0131,Nl.chr01.0192,Nl.chr01.0212,Nl.chr01.0261,Nl.chr01.0292,Nl.chr01.0378,Nl.chr01.0435,Nl.chr01.0479,Nl.chr01.0482,Nl.chr01.0507,Nl.chr01.0549,Nl.chr01.0563,Nl.chr01.0567,Nl.chr01.0668,Nl.chr01.0700,Nl.chr01.0701,Nl.chr01.0730,Nl.chr01.0763,Nl.chr01.0837,Nl.chr01.0843,Nl.chr01.0938,Nl.chr01.1087,Nl.chr01.1110,Nl.chr01.1130,Nl.chr01.1134,Nl.chr01.1248,Nl.chr0…	735	Nl.chr01.0042,Nl.chr01.0067,Nl.chr01.0094,Nl.chr01.0101,Nl.chr01.0117,Nl.chr01.0121,Nl.chr01.0127,Nl.chr01.0132,Nl.chr01.0180,Nl.chr01.0193,Nl.chr01.0218,Nl.chr01.0219,Nl.chr01.0234,Nl.chr01.0287,Nl.chr01.0303,Nl.chr01.0304,Nl.chr01.0328,Nl.chr01.0359,Nl.chr01.0368,Nl.chr01.0391,Nl.chr01.0432,Nl.chr01.0434,Nl.chr01.0436,Nl.chr01.0442,Nl.chr01.0487,Nl.chr01.0531,Nl.chr01.0592,Nl.chr01.0652,Nl.chr0…
GO:0065007	biological regulation	Biological Process	229	Nl.chr01.0060,Nl.chr01.0192,Nl.chr01.0197,Nl.chr01.0212,Nl.chr01.0232,Nl.chr01.0263,Nl.chr01.0356,Nl.chr01.0435,Nl.chr01.0507,Nl.chr01.0563,Nl.chr01.0567,Nl.chr01.0701,Nl.chr01.0730,Nl.chr01.0763,Nl.chr01.0938,Nl.chr01.0982,Nl.chr01.1087,Nl.chr01.1147,Nl.chr01.1377,Nl.chr01.1403,Nl.chr01.1434,Nl.chr01.1443,Nl.chr01.1541,Nl.chr01.1613,Nl.chr01.1686,Nl.chr01.1710,Nl.chr02.0196,Nl.chr02.0197,Nl.chr0…	575	Nl.chr01.0042,Nl.chr01.0094,Nl.chr01.0101,Nl.chr01.0121,Nl.chr01.0132,Nl.chr01.0167,Nl.chr01.0193,Nl.chr01.0218,Nl.chr01.0219,Nl.chr01.0234,Nl.chr01.0299,Nl.chr01.0303,Nl.chr01.0304,Nl.chr01.0328,Nl.chr01.0333,Nl.chr01.0432,Nl.chr01.0434,Nl.chr01.0442,Nl.chr01.0491,Nl.chr01.0548,Nl.chr01.0566,Nl.chr01.0592,Nl.chr01.0756,Nl.chr01.0839,Nl.chr01.0887,Nl.chr01.0892,Nl.chr01.0902,Nl.chr01.0970,Nl.chr0…
GO:0050789	regulation of biological process	Biological Process	218	Nl.chr01.0060,Nl.chr01.0192,Nl.chr01.0197,Nl.chr01.0212,Nl.chr01.0232,Nl.chr01.0263,Nl.chr01.0435,Nl.chr01.0507,Nl.chr01.0563,Nl.chr01.0567,Nl.chr01.0701,Nl.chr01.0730,Nl.chr01.0763,Nl.chr01.0938,Nl.chr01.0982,Nl.chr01.1087,Nl.chr01.1147,Nl.chr01.1377,Nl.chr01.1403,Nl.chr01.1434,Nl.chr01.1443,Nl.chr01.1541,Nl.chr01.1613,Nl.chr01.1686,Nl.chr01.1710,Nl.chr02.0196,Nl.chr02.0197,Nl.chr02.0334,Nl.chr0…	507	Nl.chr01.0042,Nl.chr01.0094,Nl.chr01.0101,Nl.chr01.0121,Nl.chr01.0132,Nl.chr01.0167,Nl.chr01.0193,Nl.chr01.0218,Nl.chr01.0234,Nl.chr01.0299,Nl.chr01.0303,Nl.chr01.0328,Nl.chr01.0333,Nl.chr01.0432,Nl.chr01.0434,Nl.chr01.0442,Nl.chr01.0491,Nl.chr01.0548,Nl.chr01.0566,Nl.chr01.0592,Nl.chr01.0756,Nl.chr01.0887,Nl.chr01.0892,Nl.chr01.0902,Nl.chr01.0970,Nl.chr01.0997,Nl.chr01.1039,Nl.chr01.1061,Nl.chr0…
GO:0032501	multicellular organismal process	Biological Process	175	Nl.chr01.0263,Nl.chr01.0356,Nl.chr01.0466,Nl.chr01.0507,Nl.chr01.0563,Nl.chr01.0567,Nl.chr01.0763,Nl.chr01.0864,Nl.chr01.0938,Nl.chr01.1087,Nl.chr01.1377,Nl.chr01.1403,Nl.chr02.0196,Nl.chr02.0197,Nl.chr02.0365,Nl.chr02.0436,Nl.chr02.0440,Nl.chr02.0443,Nl.chr02.0556,Nl.chr02.0558,Nl.chr02.0563,Nl.chr02.0632,Nl.chr02.0633,Nl.chr02.0675,Nl.chr02.0688,Nl.chr02.0886,Nl.chr02.1004,Nl.chr02.1075,Nl.chr0…	491	Nl.chr01.0042,Nl.chr01.0132,Nl.chr01.0167,Nl.chr01.0218,Nl.chr01.0219,Nl.chr01.0287,Nl.chr01.0303,Nl.chr01.0304,Nl.chr01.0328,Nl.chr01.0366,Nl.chr01.0368,Nl.chr01.0391,Nl.chr01.0394,Nl.chr01.0430,Nl.chr01.0432,Nl.chr01.0491,Nl.chr01.0566,Nl.chr01.0592,Nl.chr01.0756,Nl.chr01.0825,Nl.chr01.0829,Nl.chr01.0887,Nl.chr01.0892,Nl.chr01.0902,Nl.chr01.0914,Nl.chr01.0997,Nl.chr01.1039,Nl.chr01.1265,Nl.chr0…
GO:0032502	developmental process	Biological Process	168	Nl.chr01.0263,Nl.chr01.0356,Nl.chr01.0435,Nl.chr01.0466,Nl.chr01.0480,Nl.chr01.0507,Nl.chr01.0563,Nl.chr01.0567,Nl.chr01.0763,Nl.chr01.0938,Nl.chr01.1087,Nl.chr01.1322,Nl.chr01.1403,Nl.chr01.1434,Nl.chr02.0196,Nl.chr02.0197,Nl.chr02.0365,Nl.chr02.0436,Nl.chr02.0440,Nl.chr02.0443,Nl.chr02.0468,Nl.chr02.0556,Nl.chr02.0558,Nl.chr02.0563,Nl.chr02.0632,Nl.chr02.0633,Nl.chr02.0675,Nl.chr02.0688,Nl.chr0…	468	Nl.chr01.0042,Nl.chr01.0117,Nl.chr01.0132,Nl.chr01.0167,Nl.chr01.0218,Nl.chr01.0219,Nl.chr01.0234,Nl.chr01.0287,Nl.chr01.0303,Nl.chr01.0304,Nl.chr01.0328,Nl.chr01.0366,Nl.chr01.0368,Nl.chr01.0391,Nl.chr01.0394,Nl.chr01.0430,Nl.chr01.0432,Nl.chr01.0491,Nl.chr01.0566,Nl.chr01.0592,Nl.chr01.0756,Nl.chr01.0825,Nl.chr01.0839,Nl.chr01.0887,Nl.chr01.0892,Nl.chr01.0902,Nl.chr01.0997,Nl.chr01.1039,Nl.chr0…
GO:0071840	cellular component organization or biogenesis	Biological Process	241	Nl.chr01.0063,Nl.chr01.0261,Nl.chr01.0263,Nl.chr01.0356,Nl.chr01.0378,Nl.chr01.0435,Nl.chr01.0479,Nl.chr01.0480,Nl.chr01.0507,Nl.chr01.0563,Nl.chr01.0701,Nl.chr01.0730,Nl.chr01.0763,Nl.chr01.0938,Nl.chr01.1011,Nl.chr01.1130,Nl.chr01.1134,Nl.chr01.1147,Nl.chr01.1377,Nl.chr01.1403,Nl.chr01.1423,Nl.chr01.1434,Nl.chr01.1528,Nl.chr01.1550,Nl.chr01.1613,Nl.chr01.1659,Nl.chr01.1685,Nl.chr02.0053,Nl.chr0…	388	Nl.chr01.0042,Nl.chr01.0210,Nl.chr01.0218,Nl.chr01.0303,Nl.chr01.0328,Nl.chr01.0368,Nl.chr01.0442,Nl.chr01.0491,Nl.chr01.0566,Nl.chr01.0592,Nl.chr01.0756,Nl.chr01.0825,Nl.chr01.0892,Nl.chr01.0902,Nl.chr01.0997,Nl.chr01.1039,Nl.chr01.1225,Nl.chr01.1314,Nl.chr01.1366,Nl.chr01.1421,Nl.chr01.1516,Nl.chr01.1537,Nl.chr01.1544,Nl.chr01.1564,Nl.chr01.1576,Nl.chr01.1612,Nl.chr01.1614,Nl.chr01.1725,Nl.chr0…
GO:0050896	response to stimulus	Biological Process	163	Nl.chr01.0197,Nl.chr01.0232,Nl.chr01.0435,Nl.chr01.0507,Nl.chr01.0563,Nl.chr01.0567,Nl.chr01.0701,Nl.chr01.0730,Nl.chr01.0982,Nl.chr01.1255,Nl.chr01.1322,Nl.chr01.1377,Nl.chr01.1403,Nl.chr01.1434,Nl.chr01.1541,Nl.chr01.1685,Nl.chr01.1710,Nl.chr02.0150,Nl.chr02.0196,Nl.chr02.0197,Nl.chr02.0204,Nl.chr02.0266,Nl.chr02.0334,Nl.chr02.0440,Nl.chr02.0468,Nl.chr02.0508,Nl.chr02.0556,Nl.chr02.0558,Nl.chr0…	403	Nl.chr01.0042,Nl.chr01.0067,Nl.chr01.0094,Nl.chr01.0132,Nl.chr01.0167,Nl.chr01.0218,Nl.chr01.0234,Nl.chr01.0287,Nl.chr01.0299,Nl.chr01.0303,Nl.chr01.0304,Nl.chr01.0328,Nl.chr01.0333,Nl.chr01.0366,Nl.chr01.0391,Nl.chr01.0442,Nl.chr01.0491,Nl.chr01.0531,Nl.chr01.0548,Nl.chr01.0566,Nl.chr01.0592,Nl.chr01.0887,Nl.chr01.0892,Nl.chr01.0997,Nl.chr01.1039,Nl.chr01.1061,Nl.chr01.1280,Nl.chr01.1435,Nl.chr0…
GO:0051179	localization	Biological Process	106	Nl.chr01.0028,Nl.chr01.0184,Nl.chr01.0197,Nl.chr01.0232,Nl.chr01.0263,Nl.chr01.0281,Nl.chr01.0356,Nl.chr01.0480,Nl.chr01.0563,Nl.chr01.0763,Nl.chr01.0938,Nl.chr01.1011,Nl.chr01.1423,Nl.chr01.1434,Nl.chr02.0196,Nl.chr02.0204,Nl.chr02.0468,Nl.chr02.0494,Nl.chr02.0558,Nl.chr02.0712,Nl.chr02.0886,Nl.chr02.1004,Nl.chr02.1306,Nl.chr02.1384,Nl.chr02.1460,Nl.chr02.1502,Nl.chr02.1601,Nl.chr02.1612,Nl.chr0…	424	Nl.chr01.0132,Nl.chr01.0218,Nl.chr01.0359,Nl.chr01.0366,Nl.chr01.0391,Nl.chr01.0491,Nl.chr01.0566,Nl.chr01.0620,Nl.chr01.0677,Nl.chr01.0892,Nl.chr01.1061,Nl.chr01.1171,Nl.chr01.1265,Nl.chr01.1272,Nl.chr01.1280,Nl.chr01.1366,Nl.chr01.1421,Nl.chr01.1458,Nl.chr01.1485,Nl.chr01.1500,Nl.chr01.1501,Nl.chr01.1537,Nl.chr01.1564,Nl.chr01.1614,Nl.chr01.1617,Nl.chr01.1623,Nl.chr01.1652,Nl.chr01.1668,Nl.chr0…
GO:0023052	signaling	Biological Process	82	Nl.chr01.0197,Nl.chr01.0232,Nl.chr01.0563,Nl.chr01.0730,Nl.chr01.0982,Nl.chr01.1403,Nl.chr01.1434,Nl.chr01.1541,Nl.chr01.1710,Nl.chr02.0196,Nl.chr02.0197,Nl.chr02.0468,Nl.chr02.0508,Nl.chr02.0558,Nl.chr02.0674,Nl.chr02.0886,Nl.chr02.1676,Nl.chr02.1729,Nl.chr03.0208,Nl.chr03.0344,Nl.chr03.0383,Nl.chr03.0536,Nl.chr03.0615,Nl.chr03.1146,Nl.chr03.1221,Nl.chr03.1238,Nl.chr03.1244,Nl.chr03.1653,Nl.chr0…	278	Nl.chr01.0042,Nl.chr01.0094,Nl.chr01.0167,Nl.chr01.0218,Nl.chr01.0299,Nl.chr01.0303,Nl.chr01.0328,Nl.chr01.0333,Nl.chr01.0359,Nl.chr01.0491,Nl.chr01.0548,Nl.chr01.0566,Nl.chr01.0592,Nl.chr01.0839,Nl.chr01.0887,Nl.chr01.0892,Nl.chr01.1061,Nl.chr01.1435,Nl.chr01.1482,Nl.chr01.1483,Nl.chr01.1544,Nl.chr01.1564,Nl.chr01.1576,Nl.chr01.1617,Nl.chr01.1708,Nl.chr01.1725,Nl.chr02.0111,Nl.chr02.0169,Nl.chr0…
GO:0048518	positive regulation of biological process	Biological Process	79	Nl.chr01.0263,Nl.chr01.0567,Nl.chr01.0701,Nl.chr01.0730,Nl.chr01.1403,Nl.chr01.1443,Nl.chr01.1613,Nl.chr01.1686,Nl.chr02.0365,Nl.chr02.0440,Nl.chr02.0468,Nl.chr02.0556,Nl.chr02.0563,Nl.chr02.0886,Nl.chr02.1004,Nl.chr02.1535,Nl.chr02.1612,Nl.chr03.0208,Nl.chr03.0344,Nl.chr03.0536,Nl.chr03.0643,Nl.chr03.1023,Nl.chr03.1046,Nl.chr03.1244,Nl.chr03.1604,Nl.chr03.1608,Nl.chr03.1644,Nl.chr04.0071,Nl.chr0…	209	Nl.chr01.0234,Nl.chr01.0303,Nl.chr01.0442,Nl.chr01.0566,Nl.chr01.0592,Nl.chr01.0902,Nl.chr01.1039,Nl.chr01.1482,Nl.chr01.1483,Nl.chr01.1485,Nl.chr01.1544,Nl.chr01.1564,Nl.chr01.1612,Nl.chr01.1617,Nl.chr01.1708,Nl.chr02.0169,Nl.chr02.0283,Nl.chr02.0287,Nl.chr02.0302,Nl.chr02.0397,Nl.chr02.0461,Nl.chr02.0474,Nl.chr02.0530,Nl.chr02.0713,Nl.chr02.0731,Nl.chr02.0942,Nl.chr02.1006,Nl.chr02.1130,Nl.chr0…
GO:0051704	multi-organism process	Biological Process	83	Nl.chr01.0356,Nl.chr01.0507,Nl.chr01.0563,Nl.chr01.0763,Nl.chr01.1322,Nl.chr01.1403,Nl.chr01.1541,Nl.chr01.1710,Nl.chr02.0196,Nl.chr02.0443,Nl.chr02.0508,Nl.chr02.0558,Nl.chr02.0675,Nl.chr02.1110,Nl.chr02.1479,Nl.chr02.1601,Nl.chr02.1612,Nl.chr02.1804,Nl.chr03.0045,Nl.chr03.0344,Nl.chr03.0414,Nl.chr03.0536,Nl.chr03.0939,Nl.chr03.1023,Nl.chr03.1244,Nl.chr03.1608,Nl.chr03.1644,Nl.chr04.0173,Nl.chr0…	187	Nl.chr01.0067,Nl.chr01.0132,Nl.chr01.0218,Nl.chr01.0219,Nl.chr01.0303,Nl.chr01.0304,Nl.chr01.0366,Nl.chr01.0368,Nl.chr01.0391,Nl.chr01.0531,Nl.chr01.0756,Nl.chr01.0825,Nl.chr01.0892,Nl.chr01.0902,Nl.chr01.1039,Nl.chr01.1485,Nl.chr01.1544,Nl.chr01.1725,Nl.chr02.0302,Nl.chr02.0397,Nl.chr02.0571,Nl.chr02.0572,Nl.chr02.0713,Nl.chr02.0731,Nl.chr02.0899,Nl.chr02.0947,Nl.chr02.0999,Nl.chr02.1280,Nl.chr0…
GO:0048519	negative regulation of biological process	Biological Process	76	Nl.chr01.0192,Nl.chr01.0197,Nl.chr01.0507,Nl.chr01.0563,Nl.chr01.0567,Nl.chr01.0730,Nl.chr01.0763,Nl.chr01.0938,Nl.chr01.1147,Nl.chr02.0196,Nl.chr02.0440,Nl.chr02.0468,Nl.chr02.0558,Nl.chr02.0563,Nl.chr02.0886,Nl.chr02.1004,Nl.chr03.0090,Nl.chr03.0239,Nl.chr03.0344,Nl.chr03.0643,Nl.chr03.1023,Nl.chr03.1106,Nl.chr03.1238,Nl.chr03.1244,Nl.chr03.1604,Nl.chr03.1608,Nl.chr03.1644,Nl.chr03.1721,Nl.chr0…	186	Nl.chr01.0132,Nl.chr01.0218,Nl.chr01.0234,Nl.chr01.0303,Nl.chr01.0328,Nl.chr01.0592,Nl.chr01.0887,Nl.chr01.0892,Nl.chr01.0902,Nl.chr01.1039,Nl.chr01.1482,Nl.chr01.1483,Nl.chr01.1505,Nl.chr01.1537,Nl.chr01.1544,Nl.chr01.1564,Nl.chr01.1576,Nl.chr01.1617,Nl.chr01.1708,Nl.chr02.0182,Nl.chr02.0352,Nl.chr02.0397,Nl.chr02.0474,Nl.chr02.0572,Nl.chr02.0731,Nl.chr02.0899,Nl.chr02.0942,Nl.chr02.1263,Nl.chr0…
GO:0000003	reproduction	Biological Process	74	Nl.chr01.0356,Nl.chr01.0507,Nl.chr01.0563,Nl.chr01.0701,Nl.chr01.0763,Nl.chr01.1147,Nl.chr01.1403,Nl.chr02.0196,Nl.chr02.0225,Nl.chr02.0443,Nl.chr02.0468,Nl.chr02.0558,Nl.chr02.0675,Nl.chr02.1110,Nl.chr02.1479,Nl.chr02.1601,Nl.chr02.1612,Nl.chr02.1804,Nl.chr03.0045,Nl.chr03.0344,Nl.chr03.0414,Nl.chr03.0536,Nl.chr03.0685,Nl.chr03.1023,Nl.chr03.1106,Nl.chr03.1244,Nl.chr03.1608,Nl.chr03.1644,Nl.chr0…	184	Nl.chr01.0132,Nl.chr01.0218,Nl.chr01.0219,Nl.chr01.0303,Nl.chr01.0366,Nl.chr01.0368,Nl.chr01.0391,Nl.chr01.0756,Nl.chr01.0825,Nl.chr01.0902,Nl.chr01.1039,Nl.chr01.1485,Nl.chr01.1544,Nl.chr01.1725,Nl.chr02.0302,Nl.chr02.0397,Nl.chr02.0713,Nl.chr02.0731,Nl.chr02.0899,Nl.chr02.0947,Nl.chr02.0999,Nl.chr02.1280,Nl.chr02.1364,Nl.chr03.0060,Nl.chr03.0091,Nl.chr03.0196,Nl.chr03.0210,Nl.chr03.0353,Nl.chr0…
GO:0022414	reproductive process	Biological Process	73	Nl.chr01.0356,Nl.chr01.0507,Nl.chr01.0563,Nl.chr01.0701,Nl.chr01.0763,Nl.chr01.1147,Nl.chr01.1403,Nl.chr02.0196,Nl.chr02.0225,Nl.chr02.0443,Nl.chr02.0468,Nl.chr02.0558,Nl.chr02.0675,Nl.chr02.1110,Nl.chr02.1479,Nl.chr02.1601,Nl.chr02.1612,Nl.chr02.1804,Nl.chr03.0045,Nl.chr03.0344,Nl.chr03.0414,Nl.chr03.0536,Nl.chr03.0685,Nl.chr03.1023,Nl.chr03.1106,Nl.chr03.1244,Nl.chr03.1608,Nl.chr03.1644,Nl.chr0…	177	Nl.chr01.0132,Nl.chr01.0218,Nl.chr01.0219,Nl.chr01.0303,Nl.chr01.0366,Nl.chr01.0368,Nl.chr01.0391,Nl.chr01.0756,Nl.chr01.0825,Nl.chr01.0902,Nl.chr01.1039,Nl.chr01.1485,Nl.chr01.1544,Nl.chr01.1725,Nl.chr02.0302,Nl.chr02.0397,Nl.chr02.0713,Nl.chr02.0731,Nl.chr02.0899,Nl.chr02.0947,Nl.chr02.0999,Nl.chr02.1280,Nl.chr02.1364,Nl.chr03.0060,Nl.chr03.0091,Nl.chr03.0196,Nl.chr03.0210,Nl.chr03.0353,Nl.chr0…
GO:0040011	locomotion	Biological Process	28	Nl.chr01.0197,Nl.chr01.0263,Nl.chr01.0763,Nl.chr01.1403,Nl.chr02.0196,Nl.chr02.0468,Nl.chr02.1004,Nl.chr02.1075,Nl.chr02.1612,Nl.chr02.1804,Nl.chr03.0344,Nl.chr03.1244,Nl.chr03.1653,Nl.chr04.1040,Nl.chr04.1194,Nl.chr04.1370,Nl.chr05.0835,Nl.chr06.0255,Nl.chr06.0727,Nl.chr07.0934,Nl.chr07.0997,Nl.chr10.438,Nl.chr12.170,Nl.chr12.493,Nl.chrX.0483,Nl.chrX.0487,Nl.scaffold.0947,Nl.scaffold.1020	129	Nl.chr01.0132,Nl.chr01.0218,Nl.chr01.0303,Nl.chr01.0366,Nl.chr01.0391,Nl.chr01.0491,Nl.chr01.0548,Nl.chr01.0566,Nl.chr01.0592,Nl.chr01.0892,Nl.chr01.0997,Nl.chr01.1039,Nl.chr01.1576,Nl.chr02.0185,Nl.chr02.0397,Nl.chr02.0571,Nl.chr02.0665,Nl.chr02.0731,Nl.chr02.0942,Nl.chr02.0947,Nl.chr02.1007,Nl.chr02.1280,Nl.chr02.1434,Nl.chr02.1664,Nl.chr03.0210,Nl.chr03.0571,Nl.chr03.0863,Nl.chr03.1173,Nl.chr0…
GO:0007610	behavior	Biological Process	25	Nl.chr01.0197,Nl.chr01.0567,Nl.chr02.1479,Nl.chr02.1804,Nl.chr03.0536,Nl.chr03.1608,Nl.chr03.1644,Nl.chr03.1721,Nl.chr04.0614,Nl.chr04.0721,Nl.chr04.0962,Nl.chr06.0318,Nl.chr07.0575,Nl.chr07.0997,Nl.chr10.102,Nl.chr10.761,Nl.chr11.205,Nl.chr13.192,Nl.chr13.323,Nl.chrX.0483,Nl.chrX.0960,Nl.scaffold.0404,Nl.scaffold.0405,Nl.scaffold.0717,Nl.scaffold.1010	86	Nl.chr01.0067,Nl.chr01.0219,Nl.chr01.0304,Nl.chr01.0391,Nl.chr01.0548,Nl.chr01.0997,Nl.chr01.1039,Nl.chr01.1280,Nl.chr01.1485,Nl.chr01.1537,Nl.chr01.1576,Nl.chr02.0397,Nl.chr02.0474,Nl.chr02.0608,Nl.chr02.0665,Nl.chr02.0731,Nl.chr02.1369,Nl.chr02.1434,Nl.chr03.0065,Nl.chr03.0353,Nl.chr03.0366,Nl.chr03.0531,Nl.chr03.0551,Nl.chr03.1257,Nl.chr03.1619,Nl.chr03.1654,Nl.chr03.1706,Nl.chr03.1747,Nl.chr0…
GO:0002376	immune system process	Biological Process	32	Nl.chr01.1403,Nl.chr01.1541,Nl.chr01.1710,Nl.chr02.0468,Nl.chr02.0508,Nl.chr02.0688,Nl.chr02.1004,Nl.chr03.0344,Nl.chr03.1240,Nl.chr03.1244,Nl.chr04.0173,Nl.chr05.0251,Nl.chr05.0659,Nl.chr05.0835,Nl.chr05.0855,Nl.chr05.0856,Nl.chr05.0859,Nl.chr05.0900,Nl.chr05.0928,Nl.chr05.0935,Nl.chr05.1076,Nl.chr07.0934,Nl.chr08.020,Nl.chr09.267,Nl.chr09.269,Nl.chr10.438,Nl.chr10.777,Nl.chr11.013,Nl.chr11.144,…	72	Nl.chr01.0132,Nl.chr01.0287,Nl.chr01.0366,Nl.chr01.0531,Nl.chr01.0592,Nl.chr01.0892,Nl.chr01.1485,Nl.chr01.1505,Nl.chr01.1544,Nl.chr02.0352,Nl.chr02.0474,Nl.chr02.0571,Nl.chr02.0572,Nl.chr02.0731,Nl.chr02.1173,Nl.chr02.1434,Nl.chr03.0127,Nl.chr03.0128,Nl.chr03.0250,Nl.chr03.0366,Nl.chr03.0385,Nl.chr03.0660,Nl.chr03.0877,Nl.chr03.1706,Nl.chr03.1958,Nl.chr04.0178,Nl.chr04.0899,Nl.chr04.0938,Nl.chr0…
GO:0040007	growth	Biological Process	23	Nl.chr01.0263,Nl.chr01.0466,Nl.chr02.0440,Nl.chr02.0556,Nl.chr02.0558,Nl.chr02.0563,Nl.chr02.1804,Nl.chr03.0715,Nl.chr05.0160,Nl.chr05.0222,Nl.chr05.0835,Nl.chr06.0255,Nl.chr06.0692,Nl.chr06.0727,Nl.chr07.0807,Nl.chr10.102,Nl.chr10.761,Nl.chr10.762,Nl.chr10.764,Nl.chr13.098,Nl.chr13.342,Nl.chrX.0410,Nl.chrX.0684	81	Nl.chr01.0218,Nl.chr01.0328,Nl.chr01.0887,Nl.chr01.0892,Nl.chr01.1544,Nl.chr01.1576,Nl.chr02.0713,Nl.chr02.0731,Nl.chr02.1006,Nl.chr02.1434,Nl.chr02.1546,Nl.chr02.1619,Nl.chr03.0127,Nl.chr03.0353,Nl.chr03.0551,Nl.chr03.0597,Nl.chr03.0990,Nl.chr03.1173,Nl.chr03.1257,Nl.chr03.1539,Nl.chr03.1619,Nl.chr03.1706,Nl.chr04.0010,Nl.chr04.0283,Nl.chr04.0556,Nl.chr04.0899,Nl.chr04.1107,Nl.chr04.1365,Nl.chr0…
GO:0022610	biological adhesion	Biological Process	10	Nl.chr02.0196,Nl.chr03.1838,Nl.chr04.1010,Nl.chr04.1029,Nl.chr04.1283,Nl.chr05.0835,Nl.chr07.0934,Nl.chr13.098,Nl.scaffold.0639,Nl.scaffold.1020	56	Nl.chr01.0167,Nl.chr01.0394,Nl.chr01.0442,Nl.chr01.0892,Nl.chr01.1614,Nl.chr02.0185,Nl.chr02.0608,Nl.chr02.0705,Nl.chr02.0713,Nl.chr02.0731,Nl.chr02.1570,Nl.chr03.0250,Nl.chr03.0597,Nl.chr03.0660,Nl.chr03.1619,Nl.chr03.1717,Nl.chr03.1880,Nl.chr04.0010,Nl.chr04.0860,Nl.chr04.1235,Nl.chr04.1237,Nl.chr04.1238,Nl.chr04.1239,Nl.chr04.1240,Nl.chr04.1365,Nl.chr05.0191,Nl.chr05.1245,Nl.chr06.0378,Nl.chr0…
GO:0048511	rhythmic process	Biological Process	10	Nl.chr01.0567,Nl.chr01.0763,Nl.chr02.1804,Nl.chr03.1644,Nl.chr03.1721,Nl.chr04.0962,Nl.chr07.0575,Nl.chr10.761,Nl.chr13.123,Nl.scaffold.1010	21	Nl.chr01.0997,Nl.chr01.1485,Nl.chr02.0397,Nl.chr02.1369,Nl.chr03.1619,Nl.chr04.0069,Nl.chr04.0633,Nl.chr05.0830,Nl.chr05.1061,Nl.chr05.1236,Nl.chr06.0796,Nl.chr07.0667,Nl.chr09.897,Nl.chr10.633,Nl.chr11.081,Nl.chr11.113,Nl.chr11.680,Nl.chr13.066,Nl.chr13.291,Nl.chr13.344,Nl.chrX.0534
GO:0099531	presynaptic process involved in synaptic transmission	Biological Process	1	Nl.chr06.0255	17	Nl.chr02.0302,Nl.chr02.0713,Nl.chr02.1342,Nl.chr03.0497,Nl.chr04.1293,Nl.chr06.0216,Nl.chr06.0775,Nl.chr06.0793,Nl.chr07.0405,Nl.chr07.1008,Nl.chr08.219,Nl.chr10.633,Nl.chr11.042,Nl.chr12.055,Nl.chrX.0391,Nl.chrX.0548,Nl.scaffold.0621
GO:0098754	detoxification	Biological Process	4	Nl.chr02.0957,Nl.chr06.0865,Nl.chr07.0616,Nl.chr12.354	13	Nl.chr01.0234,Nl.chr01.1500,Nl.chr01.1505,Nl.chr02.0930,Nl.chr03.1509,Nl.chr03.1747,Nl.chr03.1925,Nl.chr05.0266,Nl.chr07.0917,Nl.chr09.593,Nl.chr11.480,Nl.chr12.030,Nl.scaffold.0730
GO:0005488	binding	Molecular Function	443	Nl.chr01.0028,Nl.chr01.0060,Nl.chr01.0063,Nl.chr01.0169,Nl.chr01.0185,Nl.chr01.0192,Nl.chr01.0197,Nl.chr01.0206,Nl.chr01.0212,Nl.chr01.0261,Nl.chr01.0263,Nl.chr01.0292,Nl.chr01.0356,Nl.chr01.0378,Nl.chr01.0435,Nl.chr01.0466,Nl.chr01.0479,Nl.chr01.0482,Nl.chr01.0563,Nl.chr01.0567,Nl.chr01.0700,Nl.chr01.0701,Nl.chr01.0763,Nl.chr01.0837,Nl.chr01.0864,Nl.chr01.0938,Nl.chr01.0982,Nl.chr01.1011,Nl.chr0…	841	Nl.chr01.0023,Nl.chr01.0067,Nl.chr01.0087,Nl.chr01.0094,Nl.chr01.0117,Nl.chr01.0132,Nl.chr01.0167,Nl.chr01.0194,Nl.chr01.0210,Nl.chr01.0218,Nl.chr01.0219,Nl.chr01.0234,Nl.chr01.0256,Nl.chr01.0299,Nl.chr01.0303,Nl.chr01.0304,Nl.chr01.0359,Nl.chr01.0366,Nl.chr01.0391,Nl.chr01.0394,Nl.chr01.0430,Nl.chr01.0431,Nl.chr01.0432,Nl.chr01.0442,Nl.chr01.0487,Nl.chr01.0491,Nl.chr01.0548,Nl.chr01.0566,Nl.chr0…
GO:0003824	catalytic activity	Molecular Function	213	Nl.chr01.0292,Nl.chr01.0389,Nl.chr01.0482,Nl.chr01.0549,Nl.chr01.0668,Nl.chr01.0700,Nl.chr01.0763,Nl.chr01.0837,Nl.chr01.1110,Nl.chr01.1248,Nl.chr01.1355,Nl.chr01.1434,Nl.chr01.1517,Nl.chr01.1541,Nl.chr01.1613,Nl.chr01.1710,Nl.chr02.0119,Nl.chr02.0227,Nl.chr02.0266,Nl.chr02.0348,Nl.chr02.0380,Nl.chr02.0410,Nl.chr02.0436,Nl.chr02.0438,Nl.chr02.0468,Nl.chr02.0508,Nl.chr02.0632,Nl.chr02.0638,Nl.chr0…	597	Nl.chr01.0030,Nl.chr01.0042,Nl.chr01.0067,Nl.chr01.0075,Nl.chr01.0101,Nl.chr01.0114,Nl.chr01.0117,Nl.chr01.0127,Nl.chr01.0132,Nl.chr01.0180,Nl.chr01.0198,Nl.chr01.0199,Nl.chr01.0219,Nl.chr01.0234,Nl.chr01.0287,Nl.chr01.0303,Nl.chr01.0304,Nl.chr01.0391,Nl.chr01.0434,Nl.chr01.0436,Nl.chr01.0442,Nl.chr01.0487,Nl.chr01.0531,Nl.chr01.0566,Nl.chr01.0652,Nl.chr01.0825,Nl.chr01.0829,Nl.chr01.0839,Nl.chr0…
GO:0005215	transporter activity	Molecular Function	19	Nl.chr01.0028,Nl.chr01.0184,Nl.chr01.0232,Nl.chr02.0494,Nl.chr02.0712,Nl.chr02.1306,Nl.chr03.0022,Nl.chr03.0045,Nl.chr03.0236,Nl.chr03.1520,Nl.chr04.0229,Nl.chr04.0772,Nl.chr04.0950,Nl.chr04.0962,Nl.chr06.0318,Nl.chr06.0989,Nl.chr11.763,Nl.chr12.170,Nl.chrX.0107	176	Nl.chr01.0057,Nl.chr01.0620,Nl.chr01.1061,Nl.chr01.1171,Nl.chr01.1272,Nl.chr01.1458,Nl.chr01.1500,Nl.chr01.1501,Nl.chr01.1668,Nl.chr02.0112,Nl.chr02.0133,Nl.chr02.0302,Nl.chr02.0352,Nl.chr02.0393,Nl.chr02.0493,Nl.chr02.0615,Nl.chr02.0616,Nl.chr02.0693,Nl.chr02.0707,Nl.chr02.0716,Nl.chr02.0930,Nl.chr02.0999,Nl.chr02.1006,Nl.chr02.1138,Nl.chr02.1301,Nl.chr02.1305,Nl.chr02.1487,Nl.chr02.1575,Nl.chr0…
GO:0005198	structural molecule activity	Molecular Function	130	Nl.chr01.0063,Nl.chr01.0131,Nl.chr01.0261,Nl.chr01.0356,Nl.chr01.0843,Nl.chr01.1087,Nl.chr01.1134,Nl.chr01.1279,Nl.chr01.1550,Nl.chr01.1659,Nl.chr01.1731,Nl.chr02.0053,Nl.chr02.0209,Nl.chr02.0239,Nl.chr02.0387,Nl.chr02.0528,Nl.chr02.0562,Nl.chr02.0754,Nl.chr02.1224,Nl.chr02.1432,Nl.chr03.0247,Nl.chr03.0275,Nl.chr03.0326,Nl.chr03.0328,Nl.chr03.0404,Nl.chr03.1099,Nl.chr03.1111,Nl.chr03.1280,Nl.chr0…	52	Nl.chr01.0210,Nl.chr01.0218,Nl.chr02.0421,Nl.chr02.0422,Nl.chr02.0713,Nl.chr02.1619,Nl.chr02.1766,Nl.chr03.0250,Nl.chr03.0528,Nl.chr03.1173,Nl.chr04.0052,Nl.chr04.0098,Nl.chr04.0441,Nl.chr05.0063,Nl.chr05.0064,Nl.chr05.0101,Nl.chr05.1052,Nl.chr05.1248,Nl.chr06.0025,Nl.chr06.0026,Nl.chr06.0027,Nl.chr06.0028,Nl.chr06.0357,Nl.chr06.0358,Nl.chr06.0361,Nl.chr06.0670,Nl.chr06.0818,Nl.chr07.0306,Nl.chr0…
GO:0001071	nucleic acid binding transcription factor activity	Molecular Function	16	Nl.chr01.1087,Nl.chr02.1004,Nl.chr03.0643,Nl.chr03.1046,Nl.chr03.1604,Nl.chr05.0525,Nl.chr06.0101,Nl.chr07.0021,Nl.chr07.0664,Nl.chr07.0811,Nl.chr10.544,Nl.chr12.231,Nl.chrX.0421,Nl.chrX.0483,Nl.chrX.0684,Nl.chrX.1227	49	Nl.chr01.0592,Nl.chr01.0970,Nl.chr01.1039,Nl.chr01.1485,Nl.chr01.1544,Nl.chr02.0383,Nl.chr02.0474,Nl.chr02.0572,Nl.chr02.1130,Nl.chr02.1209,Nl.chr03.1885,Nl.chr04.0181,Nl.chr04.1049,Nl.chr04.1156,Nl.chr05.0114,Nl.chr05.0197,Nl.chr05.0583,Nl.chr05.0881,Nl.chr05.1015,Nl.chr05.1061,Nl.chr05.1243,Nl.chr06.0144,Nl.chr06.0205,Nl.chr06.0309,Nl.chr06.0459,Nl.chr06.0635,Nl.chr06.0709,Nl.chr06.0823,Nl.chr0…
GO:0004871	signal transducer activity	Molecular Function	16	Nl.chr01.0232,Nl.chr02.1306,Nl.chr02.1729,Nl.chr03.0344,Nl.chr03.1244,Nl.chr04.0700,Nl.chr04.0909,Nl.chr05.0542,Nl.chr06.0989,Nl.chr07.0101,Nl.chr09.390,Nl.chr10.057,Nl.chr10.058,Nl.chr13.042,Nl.chr13.192,Nl.scaffold.1010	46	Nl.chr01.1061,Nl.chr01.1458,Nl.chr02.0111,Nl.chr02.0283,Nl.chr02.0352,Nl.chr02.0571,Nl.chr02.0707,Nl.chr02.0731,Nl.chr02.1209,Nl.chr02.1305,Nl.chr02.1434,Nl.chr03.0385,Nl.chr03.0877,Nl.chr03.1030,Nl.chr03.1706,Nl.chr04.0010,Nl.chr04.0899,Nl.chr04.1293,Nl.chr05.0308,Nl.chr05.0583,Nl.chr06.0309,Nl.chr06.0783,Nl.chr06.0921,Nl.chr06.0946,Nl.chr07.0890,Nl.chr09.440,Nl.chr09.442,Nl.chr09.552,Nl.chr09.8…
GO:0060089	molecular transducer activity	Molecular Function	17	Nl.chr01.0232,Nl.chr02.1306,Nl.chr02.1729,Nl.chr03.0344,Nl.chr03.1244,Nl.chr04.0700,Nl.chr04.0909,Nl.chr05.0542,Nl.chr06.0318,Nl.chr06.0989,Nl.chr07.0101,Nl.chr09.390,Nl.chr10.057,Nl.chr10.058,Nl.chr13.042,Nl.chr13.192,Nl.scaffold.1010	45	Nl.chr01.1061,Nl.chr01.1458,Nl.chr02.0111,Nl.chr02.0352,Nl.chr02.0571,Nl.chr02.0707,Nl.chr02.0731,Nl.chr02.1209,Nl.chr02.1305,Nl.chr02.1434,Nl.chr03.0385,Nl.chr03.1030,Nl.chr04.0010,Nl.chr04.0899,Nl.chr04.1293,Nl.chr05.0308,Nl.chr05.0583,Nl.chr06.0309,Nl.chr06.0783,Nl.chr06.0796,Nl.chr06.0921,Nl.chr06.0946,Nl.chr07.0890,Nl.chr09.135,Nl.chr09.440,Nl.chr09.442,Nl.chr09.552,Nl.chr09.803,Nl.chr10.017…
GO:0098772	molecular function regulator	Molecular Function	21	Nl.chr01.0372,Nl.chr01.0507,Nl.chr01.1443,Nl.chr01.1686,Nl.chr02.0440,Nl.chr02.0468,Nl.chr02.1489,Nl.chr03.0043,Nl.chr03.0090,Nl.chr03.1238,Nl.chr03.1595,Nl.chr04.0071,Nl.chr04.0365,Nl.chr06.0429,Nl.chr07.0919,Nl.chr11.013,Nl.chr11.178,Nl.chr13.247,Nl.chrX.0196,Nl.chrX.0487,Nl.scaffold.0037	37	Nl.chr01.0997,Nl.chr02.0182,Nl.chr02.0260,Nl.chr02.0479,Nl.chr02.0530,Nl.chr02.1280,Nl.chr03.1074,Nl.chr03.1287,Nl.chr03.1505,Nl.chr03.1741,Nl.chr03.1747,Nl.chr04.0234,Nl.chr04.0545,Nl.chr04.0556,Nl.chr04.1362,Nl.chr05.0459,Nl.chr07.0405,Nl.chr07.0869,Nl.chr07.1105,Nl.chr07.1158,Nl.chr09.124,Nl.chr09.362,Nl.chr09.443,Nl.chr10.151,Nl.chr10.378,Nl.chr10.758,Nl.chr11.042,Nl.chr12.035,Nl.chr12.036,Nl…
GO:0000988	transcription factor activity, protein binding	Molecular Function	12	Nl.chr03.0986,Nl.chr03.1604,Nl.chr03.1929,Nl.chr04.1370,Nl.chr06.0056,Nl.chr06.0966,Nl.chr07.0197,Nl.chr10.654,Nl.chr10.761,Nl.chr13.172,Nl.scaffold.0402,Nl.scaffold.0717	18	Nl.chr01.1544,Nl.chr01.1576,Nl.chr03.0676,Nl.chr03.0844,Nl.chr04.0078,Nl.chr04.0178,Nl.chr04.1049,Nl.chr05.1125,Nl.chr06.0195,Nl.chr07.0634,Nl.chr09.728,Nl.chr10.043,Nl.chr10.742,Nl.chr12.347,Nl.chr12.571,Nl.chr13.291,Nl.scaffold.0040,Nl.scaffold.1149
GO:0009055	electron carrier activity	Molecular Function	5	Nl.chr01.0700,Nl.chr03.0886,Nl.chr03.1145,Nl.chr04.0229,Nl.scaffold.0096	13	Nl.chr01.0067,Nl.chr02.1609,Nl.chr03.0459,Nl.chr03.1144,Nl.chr03.1741,Nl.chr03.1937,Nl.chr04.0166,Nl.chr06.0817,Nl.chr09.593,Nl.chr10.447,Nl.chr10.660,Nl.chr11.102,Nl.scaffold.0931
GO:0016209	antioxidant activity	Molecular Function	4	Nl.chr02.0957,Nl.chr06.0865,Nl.chr07.0616,Nl.chr12.354	6	Nl.chr01.0234,Nl.chr01.1505,Nl.chr07.0917,Nl.chr09.593,Nl.chr11.480,Nl.scaffold.0730
GO:0016530	metallochaperone activity	Molecular Function	2	Nl.chr02.0204,Nl.chr03.1666	0	--
GO:0031386	protein tag	Molecular Function	2	Nl.chr02.1676,Nl.chr07.0281	0	--
GO:0016015	morphogen activity	Molecular Function	1	Nl.chr01.1403	0	--
GO:0044464	cell part	Cellular Component	468	Nl.chr01.0028,Nl.chr01.0063,Nl.chr01.0131,Nl.chr01.0192,Nl.chr01.0197,Nl.chr01.0232,Nl.chr01.0261,Nl.chr01.0263,Nl.chr01.0281,Nl.chr01.0356,Nl.chr01.0378,Nl.chr01.0435,Nl.chr01.0466,Nl.chr01.0482,Nl.chr01.0507,Nl.chr01.0549,Nl.chr01.0563,Nl.chr01.0668,Nl.chr01.0700,Nl.chr01.0701,Nl.chr01.0730,Nl.chr01.0837,Nl.chr01.0843,Nl.chr01.0938,Nl.chr01.1011,Nl.chr01.1087,Nl.chr01.1130,Nl.chr01.1134,Nl.chr0…	828	Nl.chr01.0036,Nl.chr01.0042,Nl.chr01.0067,Nl.chr01.0094,Nl.chr01.0101,Nl.chr01.0117,Nl.chr01.0121,Nl.chr01.0132,Nl.chr01.0167,Nl.chr01.0180,Nl.chr01.0193,Nl.chr01.0210,Nl.chr01.0218,Nl.chr01.0219,Nl.chr01.0234,Nl.chr01.0287,Nl.chr01.0328,Nl.chr01.0359,Nl.chr01.0366,Nl.chr01.0391,Nl.chr01.0432,Nl.chr01.0434,Nl.chr01.0442,Nl.chr01.0491,Nl.chr01.0548,Nl.chr01.0566,Nl.chr01.0592,Nl.chr01.0620,Nl.chr0…
GO:0005623	cell	Cellular Component	468	Nl.chr01.0028,Nl.chr01.0063,Nl.chr01.0131,Nl.chr01.0192,Nl.chr01.0197,Nl.chr01.0232,Nl.chr01.0261,Nl.chr01.0263,Nl.chr01.0281,Nl.chr01.0356,Nl.chr01.0378,Nl.chr01.0435,Nl.chr01.0466,Nl.chr01.0482,Nl.chr01.0507,Nl.chr01.0549,Nl.chr01.0563,Nl.chr01.0668,Nl.chr01.0700,Nl.chr01.0701,Nl.chr01.0730,Nl.chr01.0837,Nl.chr01.0843,Nl.chr01.0938,Nl.chr01.1011,Nl.chr01.1087,Nl.chr01.1130,Nl.chr01.1134,Nl.chr0…	828	Nl.chr01.0036,Nl.chr01.0042,Nl.chr01.0067,Nl.chr01.0094,Nl.chr01.0101,Nl.chr01.0117,Nl.chr01.0121,Nl.chr01.0132,Nl.chr01.0167,Nl.chr01.0180,Nl.chr01.0193,Nl.chr01.0210,Nl.chr01.0218,Nl.chr01.0219,Nl.chr01.0234,Nl.chr01.0287,Nl.chr01.0328,Nl.chr01.0359,Nl.chr01.0366,Nl.chr01.0391,Nl.chr01.0432,Nl.chr01.0434,Nl.chr01.0442,Nl.chr01.0491,Nl.chr01.0548,Nl.chr01.0566,Nl.chr01.0592,Nl.chr01.0620,Nl.chr0…
GO:0043226	organelle	Cellular Component	393	Nl.chr01.0028,Nl.chr01.0063,Nl.chr01.0131,Nl.chr01.0192,Nl.chr01.0261,Nl.chr01.0281,Nl.chr01.0356,Nl.chr01.0378,Nl.chr01.0435,Nl.chr01.0466,Nl.chr01.0482,Nl.chr01.0549,Nl.chr01.0563,Nl.chr01.0668,Nl.chr01.0701,Nl.chr01.0730,Nl.chr01.0837,Nl.chr01.0843,Nl.chr01.0938,Nl.chr01.1087,Nl.chr01.1130,Nl.chr01.1134,Nl.chr01.1158,Nl.chr01.1248,Nl.chr01.1377,Nl.chr01.1423,Nl.chr01.1434,Nl.chr01.1528,Nl.chr0…	543	Nl.chr01.0036,Nl.chr01.0042,Nl.chr01.0067,Nl.chr01.0094,Nl.chr01.0101,Nl.chr01.0121,Nl.chr01.0132,Nl.chr01.0167,Nl.chr01.0180,Nl.chr01.0193,Nl.chr01.0210,Nl.chr01.0218,Nl.chr01.0234,Nl.chr01.0287,Nl.chr01.0328,Nl.chr01.0359,Nl.chr01.0366,Nl.chr01.0391,Nl.chr01.0434,Nl.chr01.0566,Nl.chr01.0592,Nl.chr01.0756,Nl.chr01.0825,Nl.chr01.0839,Nl.chr01.0887,Nl.chr01.0902,Nl.chr01.1039,Nl.chr01.1061,Nl.chr0…
GO:0044422	organelle part	Cellular Component	300	Nl.chr01.0028,Nl.chr01.0063,Nl.chr01.0261,Nl.chr01.0281,Nl.chr01.0356,Nl.chr01.0378,Nl.chr01.0435,Nl.chr01.0466,Nl.chr01.0482,Nl.chr01.0549,Nl.chr01.0563,Nl.chr01.0701,Nl.chr01.0730,Nl.chr01.0843,Nl.chr01.0938,Nl.chr01.1130,Nl.chr01.1134,Nl.chr01.1158,Nl.chr01.1377,Nl.chr01.1423,Nl.chr01.1434,Nl.chr01.1528,Nl.chr01.1550,Nl.chr01.1613,Nl.chr01.1659,Nl.chr01.1685,Nl.chr01.1686,Nl.chr01.1731,Nl.chr0…	296	Nl.chr01.0067,Nl.chr01.0132,Nl.chr01.0180,Nl.chr01.0193,Nl.chr01.0218,Nl.chr01.0287,Nl.chr01.0391,Nl.chr01.0566,Nl.chr01.0756,Nl.chr01.0825,Nl.chr01.0839,Nl.chr01.0902,Nl.chr01.1225,Nl.chr01.1314,Nl.chr01.1366,Nl.chr01.1421,Nl.chr01.1537,Nl.chr01.1544,Nl.chr01.1564,Nl.chr01.1584,Nl.chr01.1612,Nl.chr01.1725,Nl.chr02.0111,Nl.chr02.0133,Nl.chr02.0173,Nl.chr02.0182,Nl.chr02.0206,Nl.chr02.0393,Nl.chr0…
GO:0032991	macromolecular complex	Cellular Component	308	Nl.chr01.0060,Nl.chr01.0063,Nl.chr01.0131,Nl.chr01.0192,Nl.chr01.0197,Nl.chr01.0232,Nl.chr01.0261,Nl.chr01.0263,Nl.chr01.0281,Nl.chr01.0356,Nl.chr01.0378,Nl.chr01.0466,Nl.chr01.0480,Nl.chr01.0482,Nl.chr01.0563,Nl.chr01.0701,Nl.chr01.0730,Nl.chr01.0843,Nl.chr01.0938,Nl.chr01.1011,Nl.chr01.1037,Nl.chr01.1130,Nl.chr01.1134,Nl.chr01.1158,Nl.chr01.1403,Nl.chr01.1423,Nl.chr01.1443,Nl.chr01.1528,Nl.chr0…	257	Nl.chr01.0042,Nl.chr01.0193,Nl.chr01.0218,Nl.chr01.0394,Nl.chr01.0432,Nl.chr01.0566,Nl.chr01.0756,Nl.chr01.0829,Nl.chr01.0902,Nl.chr01.0997,Nl.chr01.1061,Nl.chr01.1421,Nl.chr01.1516,Nl.chr01.1544,Nl.chr01.1564,Nl.chr01.1584,Nl.chr02.0111,Nl.chr02.0117,Nl.chr02.0155,Nl.chr02.0173,Nl.chr02.0182,Nl.chr02.0278,Nl.chr02.0393,Nl.chr02.0397,Nl.chr02.0421,Nl.chr02.0422,Nl.chr02.0474,Nl.chr02.0515,Nl.chr0…
GO:0016020	membrane	Cellular Component	85	Nl.chr01.0197,Nl.chr01.0232,Nl.chr01.0549,Nl.chr01.0730,Nl.chr01.1423,Nl.chr01.1434,Nl.chr02.0410,Nl.chr02.0494,Nl.chr02.0558,Nl.chr02.0638,Nl.chr02.0712,Nl.chr02.1306,Nl.chr02.1331,Nl.chr02.1460,Nl.chr02.1729,Nl.chr03.0143,Nl.chr03.0144,Nl.chr03.0147,Nl.chr03.0236,Nl.chr03.0248,Nl.chr03.0344,Nl.chr03.0465,Nl.chr03.0466,Nl.chr03.1108,Nl.chr03.1221,Nl.chr03.1244,Nl.chr03.1520,Nl.chr03.1588,Nl.chr0…	435	Nl.chr01.0042,Nl.chr01.0057,Nl.chr01.0067,Nl.chr01.0132,Nl.chr01.0167,Nl.chr01.0180,Nl.chr01.0218,Nl.chr01.0219,Nl.chr01.0287,Nl.chr01.0304,Nl.chr01.0359,Nl.chr01.0391,Nl.chr01.0442,Nl.chr01.0548,Nl.chr01.0566,Nl.chr01.0620,Nl.chr01.0825,Nl.chr01.0892,Nl.chr01.0902,Nl.chr01.1061,Nl.chr01.1128,Nl.chr01.1171,Nl.chr01.1272,Nl.chr01.1280,Nl.chr01.1314,Nl.chr01.1368,Nl.chr01.1421,Nl.chr01.1458,Nl.chr0…
GO:0044425	membrane part	Cellular Component	53	Nl.chr01.0197,Nl.chr01.0232,Nl.chr01.1423,Nl.chr02.0558,Nl.chr02.0638,Nl.chr02.0712,Nl.chr02.1306,Nl.chr02.1729,Nl.chr03.0143,Nl.chr03.0144,Nl.chr03.0147,Nl.chr03.0236,Nl.chr03.0248,Nl.chr03.0465,Nl.chr03.0466,Nl.chr03.1108,Nl.chr03.1588,Nl.chr03.1668,Nl.chr03.1838,Nl.chr03.1876,Nl.chr04.0229,Nl.chr04.0259,Nl.chr04.0700,Nl.chr04.0772,Nl.chr04.0950,Nl.chr04.0962,Nl.chr04.1102,Nl.chr04.1330,Nl.chr0…	334	Nl.chr01.0042,Nl.chr01.0057,Nl.chr01.0067,Nl.chr01.0132,Nl.chr01.0167,Nl.chr01.0180,Nl.chr01.0218,Nl.chr01.0359,Nl.chr01.0391,Nl.chr01.0442,Nl.chr01.0548,Nl.chr01.0620,Nl.chr01.0825,Nl.chr01.0892,Nl.chr01.0902,Nl.chr01.1061,Nl.chr01.1128,Nl.chr01.1272,Nl.chr01.1314,Nl.chr01.1458,Nl.chr01.1469,Nl.chr01.1500,Nl.chr01.1564,Nl.chr01.1623,Nl.chr01.1637,Nl.chr01.1668,Nl.chr02.0111,Nl.chr02.0112,Nl.chr0…
GO:0031974	membrane-enclosed lumen	Cellular Component	153	Nl.chr01.0378,Nl.chr01.0466,Nl.chr01.0482,Nl.chr01.0701,Nl.chr01.0730,Nl.chr01.0843,Nl.chr01.0938,Nl.chr01.1130,Nl.chr01.1158,Nl.chr01.1377,Nl.chr01.1528,Nl.chr01.1550,Nl.chr01.1613,Nl.chr02.0150,Nl.chr02.0170,Nl.chr02.0192,Nl.chr02.0266,Nl.chr02.0387,Nl.chr02.0436,Nl.chr02.0528,Nl.chr02.0556,Nl.chr02.0563,Nl.chr02.0675,Nl.chr02.0811,Nl.chr02.0929,Nl.chr02.0992,Nl.chr02.1110,Nl.chr02.1247,Nl.chr0…	54	Nl.chr01.0132,Nl.chr01.0902,Nl.chr01.1544,Nl.chr01.1564,Nl.chr02.0173,Nl.chr02.0182,Nl.chr02.1130,Nl.chr03.0844,Nl.chr03.1210,Nl.chr03.1878,Nl.chr04.0125,Nl.chr04.0715,Nl.chr04.0938,Nl.chr05.0101,Nl.chr05.0720,Nl.chr05.0929,Nl.chr05.1290,Nl.chr06.0140,Nl.chr06.0357,Nl.chr06.0358,Nl.chr06.0361,Nl.chr06.0477,Nl.chr06.0617,Nl.chr06.0646,Nl.chr06.1011,Nl.chr07.0358,Nl.chr07.0627,Nl.chr07.0747,Nl.chr0…
GO:0005576	extracellular region	Cellular Component	55	Nl.chr01.0479,Nl.chr01.0982,Nl.chr01.1087,Nl.chr01.1110,Nl.chr01.1322,Nl.chr01.1326,Nl.chr01.1327,Nl.chr01.1403,Nl.chr02.0196,Nl.chr02.0197,Nl.chr02.0612,Nl.chr02.0957,Nl.chr02.1479,Nl.chr02.1489,Nl.chr02.1601,Nl.chr02.1711,Nl.chr03.0003,Nl.chr03.0404,Nl.chr03.1111,Nl.chr03.1146,Nl.chr03.1208,Nl.chr03.1280,Nl.chr03.1283,Nl.chr03.1646,Nl.chr05.0060,Nl.chr06.0727,Nl.chr06.0989,Nl.chr07.0248,Nl.chr0…	93	Nl.chr01.0101,Nl.chr01.0132,Nl.chr01.0234,Nl.chr01.0303,Nl.chr01.0394,Nl.chr01.0434,Nl.chr01.0531,Nl.chr01.1469,Nl.chr01.1482,Nl.chr01.1483,Nl.chr01.1617,Nl.chr02.0705,Nl.chr02.0947,Nl.chr02.1630,Nl.chr02.1664,Nl.chr02.1766,Nl.chr03.0072,Nl.chr03.0142,Nl.chr03.0146,Nl.chr03.0571,Nl.chr03.0676,Nl.chr03.0776,Nl.chr03.0931,Nl.chr03.0990,Nl.chr03.1060,Nl.chr03.1204,Nl.chr03.1402,Nl.chr03.1463,Nl.chr0…
GO:0044421	extracellular region part	Cellular Component	22	Nl.chr01.1110,Nl.chr01.1322,Nl.chr02.0196,Nl.chr02.0197,Nl.chr02.0957,Nl.chr02.1489,Nl.chr02.1601,Nl.chr03.0003,Nl.chr03.1146,Nl.chr03.1208,Nl.chr03.1283,Nl.chr05.0060,Nl.chr06.0727,Nl.chr06.0989,Nl.chr11.144,Nl.chr12.493,Nl.chr13.123,Nl.chrX.0410,Nl.chrX.1114,Nl.scaffold.0280,Nl.scaffold.0281,Nl.scaffold.0645	53	Nl.chr01.0101,Nl.chr01.0132,Nl.chr01.0234,Nl.chr01.0434,Nl.chr01.0531,Nl.chr01.1469,Nl.chr01.1617,Nl.chr02.0705,Nl.chr02.0947,Nl.chr02.1630,Nl.chr02.1664,Nl.chr03.0072,Nl.chr03.0571,Nl.chr03.0676,Nl.chr03.0931,Nl.chr03.0990,Nl.chr03.1204,Nl.chr03.1402,Nl.chr03.1863,Nl.chr04.0351,Nl.chr04.0462,Nl.chr04.1365,Nl.chr05.0444,Nl.chr05.0984,Nl.chr05.1073,Nl.chr05.1074,Nl.chr06.0059,Nl.chr06.0928,Nl.chr0…
GO:0045202	synapse	Cellular Component	7	Nl.chr01.0232,Nl.chr01.1434,Nl.chr02.0196,Nl.chr03.0536,Nl.chr05.0835,Nl.chr06.0255,Nl.chr09.718	46	Nl.chr01.0167,Nl.chr01.0218,Nl.chr01.0548,Nl.chr01.1061,Nl.chr01.1537,Nl.chr01.1614,Nl.chr02.0302,Nl.chr02.1006,Nl.chr02.1342,Nl.chr02.1434,Nl.chr02.1619,Nl.chr02.1630,Nl.chr03.0353,Nl.chr03.1619,Nl.chr04.0435,Nl.chr04.0556,Nl.chr04.1061,Nl.chr04.1293,Nl.chr05.0101,Nl.chr06.0793,Nl.chr06.0928,Nl.chr06.0929,Nl.chr07.0405,Nl.chr07.0600,Nl.chr07.0884,Nl.chr07.0990,Nl.chr07.1008,Nl.chr08.219,Nl.chr09…
GO:0030054	cell junction	Cellular Component	7	Nl.chr01.0197,Nl.chr05.0222,Nl.chr05.0835,Nl.chr06.0255,Nl.chr06.0540,Nl.chr06.0727,Nl.chr10.871	34	Nl.chr01.0167,Nl.chr01.0366,Nl.chr01.0394,Nl.chr01.0566,Nl.chr01.0892,Nl.chr01.1612,Nl.chr02.0608,Nl.chr02.1570,Nl.chr03.0366,Nl.chr03.0597,Nl.chr03.1619,Nl.chr04.0010,Nl.chr05.0191,Nl.chr05.1245,Nl.chr06.0208,Nl.chr06.0506,Nl.chr06.0814,Nl.chr06.0818,Nl.chr07.0871,Nl.chr09.169,Nl.chr11.263,Nl.chr11.337,Nl.chr11.604,Nl.chr12.014,Nl.chr12.470,Nl.chr12.517,Nl.chr12.571,Nl.chr14.223,Nl.chrX.0676,Nl.…
GO:0044456	synapse part	Cellular Component	4	Nl.chr01.0232,Nl.chr02.0196,Nl.chr05.0835,Nl.chr06.0255	35	Nl.chr01.0167,Nl.chr01.0548,Nl.chr01.1061,Nl.chr01.1537,Nl.chr01.1614,Nl.chr02.0302,Nl.chr02.1006,Nl.chr02.1434,Nl.chr02.1619,Nl.chr03.0353,Nl.chr03.1619,Nl.chr04.0435,Nl.chr04.1293,Nl.chr05.0101,Nl.chr06.0793,Nl.chr06.0928,Nl.chr06.0929,Nl.chr07.0405,Nl.chr07.0600,Nl.chr07.0990,Nl.chr07.1008,Nl.chr08.219,Nl.chr09.440,Nl.chr09.442,Nl.chr10.488,Nl.chr10.691,Nl.chr10.742,Nl.chr11.042,Nl.chr12.055,N…
GO:0031012	extracellular matrix	Cellular Component	18	Nl.chr01.1087,Nl.chr03.0404,Nl.chr03.1111,Nl.chr03.1280,Nl.chr07.0525,Nl.chr07.0527,Nl.chr07.0531,Nl.chr07.0534,Nl.chr07.0537,Nl.chr07.0541,Nl.chr07.0542,Nl.chr10.847,Nl.chr11.268,Nl.chr11.455,Nl.chr13.098,Nl.scaffold.0067,Nl.scaffold.0113,Nl.scaffold.0547	12	Nl.chr02.1664,Nl.chr02.1766,Nl.chr04.1087,Nl.chr04.1088,Nl.chr04.1089,Nl.chr06.0928,Nl.chr06.0929,Nl.chr10.755,Nl.chrX.0738,Nl.chrX.0739,Nl.chrX.0860,Nl.scaffold.0214
GO:0099512	supramolecular fiber	Cellular Component	6	Nl.chr02.0675,Nl.chr03.0615,Nl.chr03.0736,Nl.chr06.0598,Nl.chr10.539,Nl.chr10.595	16	Nl.chr04.0052,Nl.chr05.0064,Nl.chr05.1052,Nl.chr05.1248,Nl.chr06.0059,Nl.chr06.0766,Nl.chr07.0768,Nl.chr08.462,Nl.chr08.468,Nl.chr09.030,Nl.chr09.843,Nl.chr10.679,Nl.chr13.464,Nl.chrX.0676,Nl.scaffold.0034,Nl.scaffold.0835
GO:0044420	extracellular matrix component	Cellular Component	0	--	5	Nl.chr02.1664,Nl.chr06.0928,Nl.chr06.0929,Nl.chrX.0738,Nl.chrX.0739
GO:0055044	symplast	Cellular Component	1	Nl.chr06.0540	0	--
GO:0009295	nucleoid	Cellular Component	0	--	1	Nl.chr12.496
