# Supplementary material for: Transcriptome Analysis of the Regulatory Mechanism of FoxO on Wing Dimorphism in the Brown Planthopper, Nilaparvata lugens (Hemiptera: Delphacidae)
Source: Insects. 2021 May 4;12(5):413. doi: 10.3390/insects12050413 (PMC8148023; doi:10.3390/insects12050413)
Supplement: Supplementary file 1 [file insects-12-00413-s001.zip › Supplementary Tables/Supplementary Table 5. Differentially expressed genes of GO classification in forewing at 36h..xlsx]

## Sheet: Supplementary Table4. Different
Supplementary Table 4. Differentially expressed genes of GO classification in forewing at 36 h.
GO_accession	Description	Term type	Pvalue	FDR	Up_DEGs	Up_Gene_IDs	Down_DEGs	Down_Gene_IDs
GO:0009987	cellular process	Biological Process	0.999999	1	732	Nl.chr01.0013,Nl.chr01.0039,Nl.chr01.0050,Nl.chr01.0067,Nl.chr01.0097,Nl.chr01.0098,Nl.chr01.0116,Nl.chr01.0128,Nl.chr01.0130,Nl.chr01.0148,Nl.chr01.0158,Nl.chr01.0163,Nl.chr01.0164,Nl.chr01.0185,Nl.chr01.0189,Nl.chr01.0212,Nl.chr01.0298,Nl.chr01.0358,Nl.chr01.0435,Nl.chr01.0437,Nl.chr01.0467,Nl.chr01.0505,Nl.chr01.0508,Nl.chr01.0543,Nl.chr01.0550,Nl.chr01.0551,Nl.chr01.0557,Nl.chr01.0572,Nl.chr0…	524	Nl.chr01.0101,Nl.chr01.0108,Nl.chr01.0124,Nl.chr01.0132,Nl.chr01.0168,Nl.chr01.0192,Nl.chr01.0197,Nl.chr01.0222,Nl.chr01.0236,Nl.chr01.0303,Nl.chr01.0312,Nl.chr01.0341,Nl.chr01.0359,Nl.chr01.0368,Nl.chr01.0407,Nl.chr01.0419,Nl.chr01.0434,Nl.chr01.0442,Nl.chr01.0544,Nl.chr01.0548,Nl.chr01.0566,Nl.chr01.0880,Nl.chr01.0970,Nl.chr01.0974,Nl.chr01.0982,Nl.chr01.0993,Nl.chr01.1061,Nl.chr01.1129,Nl.chr0…
GO:0044699	single-organism process	Biological Process	2.4501e-06	0.00031355	711	Nl.chr01.0013,Nl.chr01.0039,Nl.chr01.0050,Nl.chr01.0067,Nl.chr01.0097,Nl.chr01.0098,Nl.chr01.0116,Nl.chr01.0128,Nl.chr01.0130,Nl.chr01.0148,Nl.chr01.0158,Nl.chr01.0163,Nl.chr01.0164,Nl.chr01.0185,Nl.chr01.0240,Nl.chr01.0358,Nl.chr01.0435,Nl.chr01.0437,Nl.chr01.0467,Nl.chr01.0508,Nl.chr01.0550,Nl.chr01.0551,Nl.chr01.0557,Nl.chr01.0572,Nl.chr01.0609,Nl.chr01.0649,Nl.chr01.0700,Nl.chr01.0701,Nl.chr0…	528	Nl.chr01.0108,Nl.chr01.0124,Nl.chr01.0132,Nl.chr01.0168,Nl.chr01.0197,Nl.chr01.0303,Nl.chr01.0312,Nl.chr01.0341,Nl.chr01.0359,Nl.chr01.0368,Nl.chr01.0394,Nl.chr01.0407,Nl.chr01.0419,Nl.chr01.0440,Nl.chr01.0442,Nl.chr01.0449,Nl.chr01.0544,Nl.chr01.0548,Nl.chr01.0566,Nl.chr01.0693,Nl.chr01.0880,Nl.chr01.0974,Nl.chr01.0982,Nl.chr01.0993,Nl.chr01.1061,Nl.chr01.1121,Nl.chr01.1129,Nl.chr01.1161,Nl.chr0…
GO:0008152	metabolic process	Biological Process	0.978815	1	586	Nl.chr01.0013,Nl.chr01.0035,Nl.chr01.0039,Nl.chr01.0067,Nl.chr01.0116,Nl.chr01.0128,Nl.chr01.0130,Nl.chr01.0158,Nl.chr01.0163,Nl.chr01.0164,Nl.chr01.0189,Nl.chr01.0212,Nl.chr01.0298,Nl.chr01.0358,Nl.chr01.0435,Nl.chr01.0467,Nl.chr01.0505,Nl.chr01.0508,Nl.chr01.0543,Nl.chr01.0550,Nl.chr01.0551,Nl.chr01.0557,Nl.chr01.0572,Nl.chr01.0700,Nl.chr01.0701,Nl.chr01.0733,Nl.chr01.0789,Nl.chr01.0838,Nl.chr0…	392	Nl.chr01.0101,Nl.chr01.0117,Nl.chr01.0124,Nl.chr01.0132,Nl.chr01.0192,Nl.chr01.0222,Nl.chr01.0236,Nl.chr01.0303,Nl.chr01.0341,Nl.chr01.0359,Nl.chr01.0368,Nl.chr01.0407,Nl.chr01.0419,Nl.chr01.0434,Nl.chr01.0436,Nl.chr01.0440,Nl.chr01.0442,Nl.chr01.0544,Nl.chr01.0693,Nl.chr01.0970,Nl.chr01.0974,Nl.chr01.1061,Nl.chr01.1124,Nl.chr01.1172,Nl.chr01.1280,Nl.chr01.1281,Nl.chr01.1315,Nl.chr01.1366,Nl.chr0…
GO:0065007	biological regulation	Biological Process	0.109623	0.48938	498	Nl.chr01.0013,Nl.chr01.0039,Nl.chr01.0116,Nl.chr01.0148,Nl.chr01.0158,Nl.chr01.0163,Nl.chr01.0164,Nl.chr01.0189,Nl.chr01.0212,Nl.chr01.0358,Nl.chr01.0435,Nl.chr01.0437,Nl.chr01.0467,Nl.chr01.0505,Nl.chr01.0508,Nl.chr01.0550,Nl.chr01.0551,Nl.chr01.0572,Nl.chr01.0701,Nl.chr01.0841,Nl.chr01.0892,Nl.chr01.0893,Nl.chr01.0938,Nl.chr01.1016,Nl.chr01.1060,Nl.chr01.1063,Nl.chr01.1132,Nl.chr01.1147,Nl.chr0…	249	Nl.chr01.0101,Nl.chr01.0132,Nl.chr01.0168,Nl.chr01.0192,Nl.chr01.0197,Nl.chr01.0303,Nl.chr01.0419,Nl.chr01.0434,Nl.chr01.0442,Nl.chr01.0548,Nl.chr01.0566,Nl.chr01.0970,Nl.chr01.0974,Nl.chr01.0982,Nl.chr01.0993,Nl.chr01.1061,Nl.chr01.1257,Nl.chr01.1314,Nl.chr01.1421,Nl.chr01.1435,Nl.chr01.1505,Nl.chr01.1564,Nl.chr01.1697,Nl.chr01.1708,Nl.chr02.0040,Nl.chr02.0182,Nl.chr02.0206,Nl.chr02.0207,Nl.chr0…
GO:0050789	regulation of biological process	Biological Process	0.298512	0.687559	468	Nl.chr01.0013,Nl.chr01.0039,Nl.chr01.0116,Nl.chr01.0148,Nl.chr01.0158,Nl.chr01.0163,Nl.chr01.0164,Nl.chr01.0189,Nl.chr01.0212,Nl.chr01.0358,Nl.chr01.0435,Nl.chr01.0437,Nl.chr01.0467,Nl.chr01.0505,Nl.chr01.0508,Nl.chr01.0550,Nl.chr01.0551,Nl.chr01.0572,Nl.chr01.0701,Nl.chr01.0841,Nl.chr01.0892,Nl.chr01.0893,Nl.chr01.0938,Nl.chr01.1016,Nl.chr01.1060,Nl.chr01.1063,Nl.chr01.1132,Nl.chr01.1147,Nl.chr0…	205	Nl.chr01.0101,Nl.chr01.0132,Nl.chr01.0168,Nl.chr01.0192,Nl.chr01.0197,Nl.chr01.0303,Nl.chr01.0419,Nl.chr01.0434,Nl.chr01.0442,Nl.chr01.0548,Nl.chr01.0566,Nl.chr01.0970,Nl.chr01.0974,Nl.chr01.0982,Nl.chr01.0993,Nl.chr01.1061,Nl.chr01.1257,Nl.chr01.1421,Nl.chr01.1435,Nl.chr01.1505,Nl.chr01.1564,Nl.chr01.1697,Nl.chr01.1708,Nl.chr02.0040,Nl.chr02.0182,Nl.chr02.0206,Nl.chr02.0207,Nl.chr02.0287,Nl.chr0…
GO:0032501	multicellular organismal process	Biological Process	4.23381e-05	0.00297619	412	Nl.chr01.0013,Nl.chr01.0039,Nl.chr01.0050,Nl.chr01.0116,Nl.chr01.0163,Nl.chr01.0164,Nl.chr01.0550,Nl.chr01.0551,Nl.chr01.0572,Nl.chr01.0609,Nl.chr01.0649,Nl.chr01.0733,Nl.chr01.0841,Nl.chr01.0864,Nl.chr01.0892,Nl.chr01.0938,Nl.chr01.1016,Nl.chr01.1132,Nl.chr01.1153,Nl.chr01.1228,Nl.chr01.1252,Nl.chr01.1291,Nl.chr01.1297,Nl.chr01.1544,Nl.chr01.1611,Nl.chr01.1612,Nl.chr01.1665,Nl.chr01.1698,Nl.chr0…	222	Nl.chr01.0132,Nl.chr01.0168,Nl.chr01.0303,Nl.chr01.0368,Nl.chr01.0394,Nl.chr01.0407,Nl.chr01.0419,Nl.chr01.0566,Nl.chr01.0914,Nl.chr01.0974,Nl.chr01.1257,Nl.chr01.1280,Nl.chr01.1281,Nl.chr01.1505,Nl.chr02.0075,Nl.chr02.0206,Nl.chr02.0207,Nl.chr02.0287,Nl.chr02.0352,Nl.chr02.0379,Nl.chr02.0392,Nl.chr02.0393,Nl.chr02.0550,Nl.chr02.0561,Nl.chr02.0672,Nl.chr02.0705,Nl.chr02.0725,Nl.chr02.0730,Nl.chr0…
GO:0032502	developmental process	Biological Process	3.78268e-07	6.99236e-05	378	Nl.chr01.0013,Nl.chr01.0039,Nl.chr01.0050,Nl.chr01.0116,Nl.chr01.0163,Nl.chr01.0164,Nl.chr01.0435,Nl.chr01.0467,Nl.chr01.0550,Nl.chr01.0551,Nl.chr01.0572,Nl.chr01.0609,Nl.chr01.0649,Nl.chr01.0733,Nl.chr01.0841,Nl.chr01.0892,Nl.chr01.0893,Nl.chr01.0938,Nl.chr01.1016,Nl.chr01.1153,Nl.chr01.1228,Nl.chr01.1252,Nl.chr01.1297,Nl.chr01.1544,Nl.chr01.1611,Nl.chr01.1612,Nl.chr01.1665,Nl.chr02.0020,Nl.chr0…	207	Nl.chr01.0117,Nl.chr01.0132,Nl.chr01.0168,Nl.chr01.0303,Nl.chr01.0368,Nl.chr01.0394,Nl.chr01.0407,Nl.chr01.0419,Nl.chr01.0566,Nl.chr01.0974,Nl.chr01.1257,Nl.chr01.1366,Nl.chr01.1421,Nl.chr01.1505,Nl.chr01.1708,Nl.chr02.0207,Nl.chr02.0287,Nl.chr02.0317,Nl.chr02.0352,Nl.chr02.0393,Nl.chr02.0518,Nl.chr02.0550,Nl.chr02.0561,Nl.chr02.0672,Nl.chr02.0705,Nl.chr02.0730,Nl.chr02.0888,Nl.chr02.0892,Nl.chr0…
GO:0071840	cellular component organization or biogenesis	Biological Process	0.0504855	0.31379	396	Nl.chr01.0013,Nl.chr01.0039,Nl.chr01.0050,Nl.chr01.0097,Nl.chr01.0098,Nl.chr01.0116,Nl.chr01.0158,Nl.chr01.0163,Nl.chr01.0164,Nl.chr01.0358,Nl.chr01.0435,Nl.chr01.0437,Nl.chr01.0550,Nl.chr01.0551,Nl.chr01.0572,Nl.chr01.0609,Nl.chr01.0701,Nl.chr01.0841,Nl.chr01.0892,Nl.chr01.0893,Nl.chr01.0938,Nl.chr01.1147,Nl.chr01.1153,Nl.chr01.1228,Nl.chr01.1252,Nl.chr01.1297,Nl.chr01.1544,Nl.chr01.1611,Nl.chr0…	169	Nl.chr01.0108,Nl.chr01.0168,Nl.chr01.0303,Nl.chr01.0312,Nl.chr01.0368,Nl.chr01.0419,Nl.chr01.0442,Nl.chr01.0566,Nl.chr01.1314,Nl.chr01.1366,Nl.chr01.1421,Nl.chr01.1564,Nl.chr02.0040,Nl.chr02.0182,Nl.chr02.0550,Nl.chr02.0672,Nl.chr02.0705,Nl.chr02.0725,Nl.chr02.0730,Nl.chr02.0892,Nl.chr02.0999,Nl.chr02.1007,Nl.chr02.1075,Nl.chr02.1342,Nl.chr02.1536,Nl.chr02.1592,Nl.chr02.1724,Nl.chr03.0125,Nl.chr0…
GO:0050896	response to stimulus	Biological Process	0.0335328	0.258665	375	Nl.chr01.0013,Nl.chr01.0050,Nl.chr01.0067,Nl.chr01.0116,Nl.chr01.0148,Nl.chr01.0158,Nl.chr01.0358,Nl.chr01.0435,Nl.chr01.0467,Nl.chr01.0505,Nl.chr01.0508,Nl.chr01.0550,Nl.chr01.0551,Nl.chr01.0701,Nl.chr01.0838,Nl.chr01.0841,Nl.chr01.0892,Nl.chr01.1016,Nl.chr01.1060,Nl.chr01.1063,Nl.chr01.1131,Nl.chr01.1132,Nl.chr01.1153,Nl.chr01.1252,Nl.chr01.1255,Nl.chr01.1291,Nl.chr01.1297,Nl.chr01.1541,Nl.chr0…	163	Nl.chr01.0132,Nl.chr01.0197,Nl.chr01.0236,Nl.chr01.0303,Nl.chr01.0419,Nl.chr01.0442,Nl.chr01.0548,Nl.chr01.0566,Nl.chr01.0974,Nl.chr01.0982,Nl.chr01.0993,Nl.chr01.1061,Nl.chr01.1257,Nl.chr01.1280,Nl.chr01.1281,Nl.chr01.1435,Nl.chr01.1500,Nl.chr01.1505,Nl.chr01.1564,Nl.chr01.1697,Nl.chr01.1708,Nl.chr02.0206,Nl.chr02.0207,Nl.chr02.0352,Nl.chr02.0392,Nl.chr02.0550,Nl.chr02.0552,Nl.chr02.0672,Nl.chr0…
GO:0051179	localization	Biological Process	0.313956	0.687559	221	Nl.chr01.0013,Nl.chr01.0039,Nl.chr01.0050,Nl.chr01.0097,Nl.chr01.0098,Nl.chr01.0158,Nl.chr01.0163,Nl.chr01.0164,Nl.chr01.0240,Nl.chr01.0437,Nl.chr01.0550,Nl.chr01.0551,Nl.chr01.0841,Nl.chr01.0892,Nl.chr01.0938,Nl.chr01.1131,Nl.chr01.1228,Nl.chr01.1249,Nl.chr01.1252,Nl.chr01.1297,Nl.chr01.1665,Nl.chr02.0060,Nl.chr02.0098,Nl.chr02.0135,Nl.chr02.0494,Nl.chr02.0801,Nl.chr02.0816,Nl.chr02.1001,Nl.chr0…	208	Nl.chr01.0132,Nl.chr01.0168,Nl.chr01.0197,Nl.chr01.0359,Nl.chr01.0449,Nl.chr01.0566,Nl.chr01.0880,Nl.chr01.0974,Nl.chr01.1061,Nl.chr01.1121,Nl.chr01.1129,Nl.chr01.1161,Nl.chr01.1171,Nl.chr01.1257,Nl.chr01.1280,Nl.chr01.1281,Nl.chr01.1288,Nl.chr01.1366,Nl.chr01.1421,Nl.chr01.1500,Nl.chr01.1538,Nl.chr01.1564,Nl.chr02.0133,Nl.chr02.0352,Nl.chr02.0392,Nl.chr02.0393,Nl.chr02.0594,Nl.chr02.0615,Nl.chr0…
GO:0023052	signaling	Biological Process	0.621834	0.887522	227	Nl.chr01.0013,Nl.chr01.0116,Nl.chr01.0148,Nl.chr01.0158,Nl.chr01.0508,Nl.chr01.0550,Nl.chr01.0551,Nl.chr01.0841,Nl.chr01.0892,Nl.chr01.1016,Nl.chr01.1060,Nl.chr01.1063,Nl.chr01.1132,Nl.chr01.1228,Nl.chr01.1252,Nl.chr01.1297,Nl.chr01.1541,Nl.chr01.1544,Nl.chr01.1560,Nl.chr01.1665,Nl.chr01.1710,Nl.chr02.0060,Nl.chr02.0066,Nl.chr02.0098,Nl.chr02.0135,Nl.chr02.0137,Nl.chr02.0508,Nl.chr02.0634,Nl.chr0…	106	Nl.chr01.0197,Nl.chr01.0303,Nl.chr01.0359,Nl.chr01.0419,Nl.chr01.0548,Nl.chr01.0566,Nl.chr01.0974,Nl.chr01.0982,Nl.chr01.0993,Nl.chr01.1061,Nl.chr01.1257,Nl.chr01.1435,Nl.chr01.1564,Nl.chr01.1697,Nl.chr01.1708,Nl.chr02.0206,Nl.chr02.0207,Nl.chr02.0352,Nl.chr02.0552,Nl.chr02.0672,Nl.chr02.0730,Nl.chr02.1342,Nl.chr02.1547,Nl.chr02.1559,Nl.chr02.1560,Nl.chr02.1561,Nl.chr02.1569,Nl.chr02.1591,Nl.chr0…
GO:0048518	positive regulation of biological process	Biological Process	0.105345	0.477544	223	Nl.chr01.0039,Nl.chr01.0116,Nl.chr01.0158,Nl.chr01.0189,Nl.chr01.0467,Nl.chr01.0505,Nl.chr01.0550,Nl.chr01.0551,Nl.chr01.0572,Nl.chr01.0701,Nl.chr01.1016,Nl.chr01.1060,Nl.chr01.1228,Nl.chr01.1291,Nl.chr01.1297,Nl.chr01.1544,Nl.chr01.1611,Nl.chr01.1612,Nl.chr01.1686,Nl.chr02.0066,Nl.chr02.0365,Nl.chr02.0505,Nl.chr02.0556,Nl.chr02.0647,Nl.chr02.0816,Nl.chr02.1212,Nl.chr02.1419,Nl.chr02.1535,Nl.chr0…	72	Nl.chr01.0303,Nl.chr01.0442,Nl.chr01.0566,Nl.chr01.0974,Nl.chr01.1257,Nl.chr01.1564,Nl.chr01.1708,Nl.chr02.0287,Nl.chr02.0730,Nl.chr02.1547,Nl.chr02.1591,Nl.chr02.1592,Nl.chr03.0661,Nl.chr03.0773,Nl.chr03.0775,Nl.chr03.1130,Nl.chr03.1203,Nl.chr04.0125,Nl.chr04.0126,Nl.chr04.0545,Nl.chr04.0956,Nl.chr04.1014,Nl.chr04.1293,Nl.chr05.0594,Nl.chr05.0929,Nl.chr06.0060,Nl.chr06.0140,Nl.chr06.0195,Nl.chr0…
GO:0000003	reproduction	Biological Process	1.4242e-05	0.0011847	188	Nl.chr01.0050,Nl.chr01.0158,Nl.chr01.0550,Nl.chr01.0551,Nl.chr01.0701,Nl.chr01.1016,Nl.chr01.1147,Nl.chr01.1153,Nl.chr01.1228,Nl.chr01.1297,Nl.chr01.1544,Nl.chr01.1698,Nl.chr02.0020,Nl.chr02.0021,Nl.chr02.0022,Nl.chr02.0024,Nl.chr02.0025,Nl.chr02.0026,Nl.chr02.0047,Nl.chr02.0135,Nl.chr02.0225,Nl.chr02.0261,Nl.chr02.0505,Nl.chr02.0675,Nl.chr02.0801,Nl.chr02.0816,Nl.chr02.1009,Nl.chr02.1329,Nl.chr0…	71	Nl.chr01.0132,Nl.chr01.0168,Nl.chr01.0303,Nl.chr01.0368,Nl.chr01.0419,Nl.chr01.0974,Nl.chr02.0725,Nl.chr02.0730,Nl.chr02.0999,Nl.chr02.1321,Nl.chr02.1364,Nl.chr03.0537,Nl.chr03.0538,Nl.chr03.0661,Nl.chr03.0775,Nl.chr03.0790,Nl.chr03.1487,Nl.chr03.1543,Nl.chr03.1863,Nl.chr04.0125,Nl.chr04.0126,Nl.chr04.0368,Nl.chr04.0441,Nl.chr04.0545,Nl.chr04.0939,Nl.chr04.1014,Nl.chr04.1332,Nl.chr05.0115,Nl.chr0…
GO:0051704	multi-organism process	Biological Process	0.00855341	0.112639	187	Nl.chr01.0050,Nl.chr01.0067,Nl.chr01.0550,Nl.chr01.0551,Nl.chr01.0892,Nl.chr01.1016,Nl.chr01.1153,Nl.chr01.1228,Nl.chr01.1297,Nl.chr01.1541,Nl.chr01.1544,Nl.chr01.1698,Nl.chr01.1710,Nl.chr02.0047,Nl.chr02.0135,Nl.chr02.0261,Nl.chr02.0505,Nl.chr02.0508,Nl.chr02.0675,Nl.chr02.0801,Nl.chr02.0816,Nl.chr02.1009,Nl.chr02.1329,Nl.chr02.1419,Nl.chr02.1451,Nl.chr02.1452,Nl.chr02.1479,Nl.chr02.1601,Nl.chr0…	67	Nl.chr01.0132,Nl.chr01.0168,Nl.chr01.0303,Nl.chr01.0368,Nl.chr01.0419,Nl.chr01.0974,Nl.chr02.0725,Nl.chr02.0730,Nl.chr02.0999,Nl.chr02.1321,Nl.chr02.1364,Nl.chr03.0072,Nl.chr03.0661,Nl.chr03.0775,Nl.chr03.0790,Nl.chr03.1487,Nl.chr03.1543,Nl.chr03.1808,Nl.chr04.0125,Nl.chr04.0126,Nl.chr04.0368,Nl.chr04.0441,Nl.chr04.0545,Nl.chr04.0939,Nl.chr04.0956,Nl.chr04.1014,Nl.chr05.0115,Nl.chr05.0459,Nl.chr0…
GO:0048519	negative regulation of biological process	Biological Process	0.0238325	0.216269	200	Nl.chr01.0013,Nl.chr01.0116,Nl.chr01.0163,Nl.chr01.0164,Nl.chr01.0358,Nl.chr01.0550,Nl.chr01.0551,Nl.chr01.0841,Nl.chr01.0892,Nl.chr01.0938,Nl.chr01.1016,Nl.chr01.1147,Nl.chr01.1153,Nl.chr01.1252,Nl.chr01.1297,Nl.chr01.1544,Nl.chr01.1698,Nl.chr02.0060,Nl.chr02.0098,Nl.chr02.0135,Nl.chr02.0505,Nl.chr02.0801,Nl.chr02.1009,Nl.chr02.1212,Nl.chr02.1419,Nl.chr02.1613,Nl.chr02.1688,Nl.chr02.1813,Nl.chr0…	52	Nl.chr01.0132,Nl.chr01.0168,Nl.chr01.0192,Nl.chr01.0197,Nl.chr01.0303,Nl.chr01.0974,Nl.chr01.1505,Nl.chr01.1564,Nl.chr01.1708,Nl.chr02.0040,Nl.chr02.0182,Nl.chr02.0352,Nl.chr02.0730,Nl.chr02.1364,Nl.chr03.0100,Nl.chr03.0459,Nl.chr03.1130,Nl.chr03.1800,Nl.chr04.0125,Nl.chr04.0126,Nl.chr04.0225,Nl.chr05.0101,Nl.chr05.0459,Nl.chr05.0929,Nl.chr06.0140,Nl.chr06.0459,Nl.chr06.0725,Nl.chr07.0914,Nl.chr0…
GO:0022414	reproductive process	Biological Process	0.000126293	0.00685139	188	Nl.chr01.0050,Nl.chr01.0158,Nl.chr01.0550,Nl.chr01.0551,Nl.chr01.0701,Nl.chr01.1016,Nl.chr01.1147,Nl.chr01.1153,Nl.chr01.1228,Nl.chr01.1297,Nl.chr01.1544,Nl.chr01.1698,Nl.chr02.0020,Nl.chr02.0021,Nl.chr02.0022,Nl.chr02.0024,Nl.chr02.0025,Nl.chr02.0026,Nl.chr02.0047,Nl.chr02.0135,Nl.chr02.0225,Nl.chr02.0261,Nl.chr02.0505,Nl.chr02.0675,Nl.chr02.0801,Nl.chr02.0816,Nl.chr02.1009,Nl.chr02.1329,Nl.chr0…	58	Nl.chr01.0132,Nl.chr01.0168,Nl.chr01.0303,Nl.chr01.0368,Nl.chr01.0419,Nl.chr01.0974,Nl.chr02.0725,Nl.chr02.0730,Nl.chr02.0999,Nl.chr02.1321,Nl.chr02.1364,Nl.chr03.0661,Nl.chr03.0775,Nl.chr03.0790,Nl.chr03.1487,Nl.chr03.1543,Nl.chr04.0125,Nl.chr04.0126,Nl.chr04.0368,Nl.chr04.0441,Nl.chr04.0545,Nl.chr04.0939,Nl.chr04.1014,Nl.chr05.0115,Nl.chr05.0929,Nl.chr05.1009,Nl.chr05.1214,Nl.chr06.0140,Nl.chr0…
GO:0040011	locomotion	Biological Process	0.0240247	0.217618	100	Nl.chr01.0013,Nl.chr01.0050,Nl.chr01.0550,Nl.chr01.0551,Nl.chr01.0892,Nl.chr01.1291,Nl.chr01.1665,Nl.chr02.0060,Nl.chr02.0135,Nl.chr02.0665,Nl.chr02.0801,Nl.chr02.0816,Nl.chr02.1001,Nl.chr02.1009,Nl.chr02.1419,Nl.chr02.1612,Nl.chr02.1613,Nl.chr03.0059,Nl.chr03.0083,Nl.chr03.0344,Nl.chr03.0982,Nl.chr03.1244,Nl.chr03.1653,Nl.chr04.0633,Nl.chr04.0710,Nl.chr04.0711,Nl.chr04.0887,Nl.chr04.1127,Nl.chr0…	48	Nl.chr01.0132,Nl.chr01.0168,Nl.chr01.0197,Nl.chr01.0303,Nl.chr01.0548,Nl.chr01.0566,Nl.chr02.0550,Nl.chr02.0730,Nl.chr02.0892,Nl.chr02.0956,Nl.chr02.1007,Nl.chr02.1075,Nl.chr03.0235,Nl.chr03.0775,Nl.chr03.0790,Nl.chr03.0946,Nl.chr04.0098,Nl.chr04.0368,Nl.chr04.0441,Nl.chr05.0975,Nl.chr06.0378,Nl.chr06.0627,Nl.chr06.0670,Nl.chr06.0725,Nl.chr06.0766,Nl.chr07.0127,Nl.chr07.0215,Nl.chr07.1063,Nl.chr0…
GO:0040007	growth	Biological Process	0.0264897	0.234	86	Nl.chr01.0039,Nl.chr01.0116,Nl.chr01.0467,Nl.chr01.0550,Nl.chr01.0551,Nl.chr01.0841,Nl.chr01.0892,Nl.chr01.1544,Nl.chr02.0556,Nl.chr02.0816,Nl.chr02.1150,Nl.chr02.1419,Nl.chr02.1613,Nl.chr03.0083,Nl.chr03.0551,Nl.chr03.1946,Nl.chr03.1956,Nl.chr04.0200,Nl.chr04.0283,Nl.chr04.0801,Nl.chr04.1011,Nl.chr04.1210,Nl.chr05.0230,Nl.chr05.0520,Nl.chr05.0835,Nl.chr05.1039,Nl.chr06.0852,Nl.chr06.0949,Nl.chr0…	20	Nl.chr01.0419,Nl.chr02.0730,Nl.chr05.0101,Nl.chr05.0116,Nl.chr06.0459,Nl.chr06.0725,Nl.chr06.0997,Nl.chr07.0127,Nl.chr07.0762,Nl.chr09.628,Nl.chr09.657,Nl.chr10.521,Nl.chr13.153,Nl.chr13.258,Nl.chr13.293,Nl.chr13.382,Nl.chr14.120,Nl.chr14.123,Nl.chrX.0470,Nl.scaffold.0743
GO:0007610	behavior	Biological Process	0.518281	0.841368	73	Nl.chr01.0067,Nl.chr01.0550,Nl.chr01.0551,Nl.chr01.1132,Nl.chr01.1291,Nl.chr01.1560,Nl.chr01.1665,Nl.chr02.0665,Nl.chr02.1009,Nl.chr02.1150,Nl.chr02.1479,Nl.chr02.1669,Nl.chr03.0083,Nl.chr03.0551,Nl.chr04.0633,Nl.chr04.0710,Nl.chr04.0711,Nl.chr04.0721,Nl.chr04.1210,Nl.chr04.1243,Nl.chr05.0438,Nl.chr05.0439,Nl.chr05.0801,Nl.chr06.0326,Nl.chr06.0877,Nl.chr06.1014,Nl.chr07.0009,Nl.chr07.0050,Nl.chr0…	31	Nl.chr01.0197,Nl.chr01.0419,Nl.chr01.0548,Nl.chr01.1257,Nl.chr01.1280,Nl.chr01.1281,Nl.chr02.0392,Nl.chr02.0730,Nl.chr04.0545,Nl.chr07.0310,Nl.chr07.0825,Nl.chr07.0914,Nl.chr07.1156,Nl.chr09.568,Nl.chr09.657,Nl.chr09.816,Nl.chr09.866,Nl.chr10.104,Nl.chr10.660,Nl.chr10.784,Nl.chr11.085,Nl.chr11.086,Nl.chr11.476,Nl.chr13.293,Nl.chr14.020,Nl.chr14.243,Nl.chr14.319,Nl.chrX.0532,Nl.chrX.0613,Nl.scaffo…
GO:0002376	immune system process	Biological Process	0.285588	0.687559	63	Nl.chr01.0050,Nl.chr01.0437,Nl.chr01.0649,Nl.chr01.0892,Nl.chr01.1541,Nl.chr01.1544,Nl.chr01.1710,Nl.chr02.0066,Nl.chr02.0508,Nl.chr03.0344,Nl.chr03.0862,Nl.chr03.0977,Nl.chr03.1244,Nl.chr03.1802,Nl.chr04.0173,Nl.chr04.0200,Nl.chr04.0887,Nl.chr04.0915,Nl.chr04.1062,Nl.chr04.1318,Nl.chr05.0251,Nl.chr05.0520,Nl.chr05.0835,Nl.chr05.0855,Nl.chr05.0856,Nl.chr05.0859,Nl.chr05.0928,Nl.chr05.0935,Nl.chr0…	19	Nl.chr01.0132,Nl.chr01.1505,Nl.chr02.0352,Nl.chr02.0730,Nl.chr03.0661,Nl.chr04.0956,Nl.chr05.1103,Nl.chr05.1211,Nl.chr05.1212,Nl.chr07.0307,Nl.chr07.1156,Nl.chr09.657,Nl.chr10.234,Nl.chr10.246,Nl.chr12.494,Nl.chr12.594,Nl.chr13.303,Nl.chrX.1302,Nl.scaffold.0366
GO:0022610	biological adhesion	Biological Process	0.000222166	0.00990028	45	Nl.chr01.0148,Nl.chr01.0892,Nl.chr01.1016,Nl.chr01.1630,Nl.chr02.1317,Nl.chr02.1319,Nl.chr02.1320,Nl.chr04.0710,Nl.chr04.0711,Nl.chr04.1010,Nl.chr04.1011,Nl.chr04.1012,Nl.chr04.1235,Nl.chr04.1236,Nl.chr04.1237,Nl.chr04.1238,Nl.chr04.1239,Nl.chr05.0809,Nl.chr05.0835,Nl.chr07.0009,Nl.chr09.104,Nl.chr12.002,Nl.chr12.104,Nl.chr12.110,Nl.chr12.112,Nl.chr12.113,Nl.chr12.115,Nl.chr12.520,Nl.chr13.055,Nl…	23	Nl.chr01.0394,Nl.chr01.0442,Nl.chr02.0705,Nl.chr02.0730,Nl.chr03.0661,Nl.chr03.0927,Nl.chr03.1717,Nl.chr03.1838,Nl.chr06.0371,Nl.chr06.0378,Nl.chr07.0163,Nl.chr07.0307,Nl.chr09.657,Nl.chr10.007,Nl.chr11.167,Nl.chr11.168,Nl.chr11.337,Nl.chr11.480,Nl.chr12.470,Nl.chr13.258,Nl.chrX.0175,Nl.chrX.1302,Nl.scaffold.0706
GO:0048511	rhythmic process	Biological Process	0.31937	0.687559	17	Nl.chr01.0550,Nl.chr01.0551,Nl.chr01.1132,Nl.chr01.1291,Nl.chr01.1560,Nl.chr02.1669,Nl.chr04.0633,Nl.chr04.1210,Nl.chr07.0686,Nl.chr09.739,Nl.chr10.761,Nl.chr11.199,Nl.chr13.291,Nl.chr13.344,Nl.chr14.336,Nl.chrX.1355,Nl.scaffold.0036	12	Nl.chr01.1257,Nl.chr03.0432,Nl.chr09.657,Nl.chr09.816,Nl.chr10.784,Nl.chr11.476,Nl.chr13.066,Nl.chr13.092,Nl.chr13.265,Nl.chr13.348,Nl.chrX.0532,Nl.scaffold.0606
GO:0099531	presynaptic process involved in synaptic transmission	Biological Process	0.905028	1	6	Nl.chr01.1228,Nl.chr07.0690,Nl.chr10.541,Nl.chrX.0990,Nl.chrX.0991,Nl.chrX.0992	10	Nl.chr01.1257,Nl.chr02.1342,Nl.chr04.1293,Nl.chr05.0957,Nl.chr06.0775,Nl.chr07.0825,Nl.chr11.730,Nl.chr14.319,Nl.scaffold.0606,Nl.scaffold.0750
GO:0098754	detoxification	Biological Process	0.234046	0.609101	2	Nl.chr01.1131,Nl.chr09.542	8	Nl.chr01.1500,Nl.chr01.1505,Nl.chr02.0930,Nl.chr03.1315,Nl.chr07.0917,Nl.chr11.480,Nl.chr12.030,Nl.scaffold.0730
GO:0005488	binding	Molecular Function	0.965171	1	710	Nl.chr01.0013,Nl.chr01.0039,Nl.chr01.0044,Nl.chr01.0050,Nl.chr01.0067,Nl.chr01.0116,Nl.chr01.0128,Nl.chr01.0130,Nl.chr01.0148,Nl.chr01.0158,Nl.chr01.0163,Nl.chr01.0164,Nl.chr01.0169,Nl.chr01.0185,Nl.chr01.0189,Nl.chr01.0212,Nl.chr01.0298,Nl.chr01.0358,Nl.chr01.0393,Nl.chr01.0435,Nl.chr01.0437,Nl.chr01.0467,Nl.chr01.0505,Nl.chr01.0508,Nl.chr01.0532,Nl.chr01.0543,Nl.chr01.0550,Nl.chr01.0551,Nl.chr0…	424	Nl.chr01.0108,Nl.chr01.0117,Nl.chr01.0132,Nl.chr01.0168,Nl.chr01.0192,Nl.chr01.0197,Nl.chr01.0222,Nl.chr01.0256,Nl.chr01.0303,Nl.chr01.0345,Nl.chr01.0359,Nl.chr01.0394,Nl.chr01.0407,Nl.chr01.0419,Nl.chr01.0440,Nl.chr01.0442,Nl.chr01.0544,Nl.chr01.0548,Nl.chr01.0566,Nl.chr01.0573,Nl.chr01.0614,Nl.chr01.0725,Nl.chr01.0970,Nl.chr01.0982,Nl.chr01.0993,Nl.chr01.1124,Nl.chr01.1170,Nl.chr01.1280,Nl.chr0…
GO:0003824	catalytic activity	Molecular Function	0.00664224	0.135023	339	Nl.chr01.0013,Nl.chr01.0035,Nl.chr01.0067,Nl.chr01.0128,Nl.chr01.0130,Nl.chr01.0189,Nl.chr01.0358,Nl.chr01.0437,Nl.chr01.0467,Nl.chr01.0543,Nl.chr01.0550,Nl.chr01.0551,Nl.chr01.0557,Nl.chr01.0609,Nl.chr01.0700,Nl.chr01.0733,Nl.chr01.0892,Nl.chr01.0893,Nl.chr01.1016,Nl.chr01.1080,Nl.chr01.1153,Nl.chr01.1249,Nl.chr01.1252,Nl.chr01.1297,Nl.chr01.1371,Nl.chr01.1381,Nl.chr01.1541,Nl.chr01.1567,Nl.chr0…	389	Nl.chr01.0056,Nl.chr01.0075,Nl.chr01.0101,Nl.chr01.0114,Nl.chr01.0117,Nl.chr01.0124,Nl.chr01.0132,Nl.chr01.0198,Nl.chr01.0199,Nl.chr01.0236,Nl.chr01.0303,Nl.chr01.0341,Nl.chr01.0395,Nl.chr01.0419,Nl.chr01.0434,Nl.chr01.0436,Nl.chr01.0440,Nl.chr01.0442,Nl.chr01.0449,Nl.chr01.0544,Nl.chr01.0566,Nl.chr01.0693,Nl.chr01.1124,Nl.chr01.1161,Nl.chr01.1172,Nl.chr01.1280,Nl.chr01.1281,Nl.chr01.1288,Nl.chr0…
GO:0005215	transporter activity	Molecular Function	0.377833	0.700317	40	Nl.chr01.0050,Nl.chr01.1065,Nl.chr01.1131,Nl.chr02.0494,Nl.chr02.1001,Nl.chr02.1138,Nl.chr02.1306,Nl.chr02.1451,Nl.chr02.1452,Nl.chr02.1669,Nl.chr02.1767,Nl.chr03.0397,Nl.chr03.1044,Nl.chr03.1568,Nl.chr03.1570,Nl.chr03.1781,Nl.chr03.1867,Nl.chr03.1951,Nl.chr03.1977,Nl.chr04.0772,Nl.chr04.1227,Nl.chr06.0989,Nl.chr07.0014,Nl.chr07.0686,Nl.chr07.0690,Nl.chr08.364,Nl.chr09.306,Nl.chr09.807,Nl.chr10.0…	105	Nl.chr01.0974,Nl.chr01.1061,Nl.chr01.1121,Nl.chr01.1129,Nl.chr01.1171,Nl.chr01.1257,Nl.chr01.1288,Nl.chr01.1500,Nl.chr01.1538,Nl.chr02.0133,Nl.chr02.0352,Nl.chr02.0392,Nl.chr02.0393,Nl.chr02.0615,Nl.chr02.0691,Nl.chr02.0693,Nl.chr02.0707,Nl.chr02.0716,Nl.chr02.0777,Nl.chr02.0778,Nl.chr02.0930,Nl.chr02.0999,Nl.chr02.1131,Nl.chr02.1796,Nl.chr03.0113,Nl.chr03.0114,Nl.chr03.0235,Nl.chr03.0290,Nl.chr0…
GO:0005198	structural molecule activity	Molecular Function	0.146891	0.527552	48	Nl.chr02.0208,Nl.chr02.0754,Nl.chr03.0099,Nl.chr03.0398,Nl.chr03.0400,Nl.chr03.0404,Nl.chr03.0456,Nl.chr03.1111,Nl.chr03.1280,Nl.chr05.0063,Nl.chr06.0357,Nl.chr07.0447,Nl.chr07.0454,Nl.chr07.0455,Nl.chr07.0456,Nl.chr07.0525,Nl.chr07.0526,Nl.chr07.0527,Nl.chr07.0528,Nl.chr07.0530,Nl.chr07.0533,Nl.chr07.0535,Nl.chr07.0537,Nl.chr07.0538,Nl.chr07.0541,Nl.chr07.0542,Nl.chr07.0544,Nl.chr08.330,Nl.chr09…	36	Nl.chr01.0108,Nl.chr02.1291,Nl.chr03.0260,Nl.chr03.0791,Nl.chr03.1838,Nl.chr04.0052,Nl.chr04.0098,Nl.chr04.0441,Nl.chr05.0064,Nl.chr05.0101,Nl.chr05.0498,Nl.chr05.1052,Nl.chr05.1248,Nl.chr06.0670,Nl.chr07.0307,Nl.chr07.0768,Nl.chr08.462,Nl.chr08.468,Nl.chr09.030,Nl.chr09.843,Nl.chr10.172,Nl.chr10.710,Nl.chr11.139,Nl.chr11.268,Nl.chr11.285,Nl.chr11.322,Nl.chr11.406,Nl.chr11.455,Nl.chr11.461,Nl.chr…
GO:0098772	molecular function regulator	Molecular Function	0.195437	0.547048	54	Nl.chr01.0158,Nl.chr01.0372,Nl.chr01.1060,Nl.chr01.1686,Nl.chr01.1698,Nl.chr02.0066,Nl.chr02.0647,Nl.chr02.1009,Nl.chr02.1669,Nl.chr02.1813,Nl.chr03.0105,Nl.chr03.0138,Nl.chr03.0354,Nl.chr04.0365,Nl.chr04.1362,Nl.chr05.0731,Nl.chr05.1120,Nl.chr05.1121,Nl.chr06.0019,Nl.chr06.0020,Nl.chr06.0429,Nl.chr06.0671,Nl.chr07.0008,Nl.chr07.0568,Nl.chr07.0919,Nl.chr07.1048,Nl.chr07.1072,Nl.chr08.016,Nl.chr08…	17	Nl.chr02.0182,Nl.chr02.0700,Nl.chr03.1741,Nl.chr04.0545,Nl.chr05.0459,Nl.chr05.0550,Nl.chr06.0162,Nl.chr06.0627,Nl.chr07.0825,Nl.chr07.0869,Nl.chr07.1156,Nl.chr09.596,Nl.chr12.036,Nl.chr13.153,Nl.chrX.1197,Nl.scaffold.0722,Nl.scaffold.0909
GO:0001071	nucleic acid binding transcription factor activity	Molecular Function	0.325965	0.646153	53	Nl.chr01.0116,Nl.chr01.0572,Nl.chr01.1544,Nl.chr02.0505,Nl.chr02.0517,Nl.chr02.0801,Nl.chr02.1419,Nl.chr03.0112,Nl.chr03.1193,Nl.chr03.1604,Nl.chr03.1737,Nl.chr03.1836,Nl.chr03.1837,Nl.chr03.1946,Nl.chr03.1947,Nl.chr03.1999,Nl.chr04.0279,Nl.chr04.0280,Nl.chr04.0887,Nl.chr04.1318,Nl.chr05.0881,Nl.chr05.1292,Nl.chr06.0466,Nl.chr06.0467,Nl.chr06.0635,Nl.chr07.0005,Nl.chr07.0268,Nl.chr07.0396,Nl.chr0…	12	Nl.chr01.0970,Nl.chr02.0317,Nl.chr06.0205,Nl.chr06.0459,Nl.chr09.568,Nl.chr10.143,Nl.chr10.521,Nl.chr11.399,Nl.chr11.560,Nl.chr13.382,Nl.chrX.0532,Nl.chrX.0841
GO:0004871	signal transducer activity	Molecular Function	0.999955	1	42	Nl.chr01.0550,Nl.chr01.0551,Nl.chr01.1132,Nl.chr02.1150,Nl.chr02.1306,Nl.chr02.1419,Nl.chr03.0344,Nl.chr03.1244,Nl.chr03.1765,Nl.chr05.0542,Nl.chr06.0466,Nl.chr06.0989,Nl.chr07.0002,Nl.chr07.0009,Nl.chr07.0101,Nl.chr08.478,Nl.chr10.057,Nl.chr10.058,Nl.chr10.076,Nl.chr10.212,Nl.chr10.213,Nl.chr10.691,Nl.chr11.007,Nl.chr11.197,Nl.chr11.198,Nl.chr11.199,Nl.chr11.664,Nl.chr12.002,Nl.chr13.344,Nl.chr1…	12	Nl.chr01.1061,Nl.chr02.0352,Nl.chr02.0552,Nl.chr02.0707,Nl.chr02.0730,Nl.chr04.1293,Nl.chr04.1336,Nl.chr10.017,Nl.chr10.231,Nl.chrX.0588,Nl.chrX.0841,Nl.scaffold.0743
GO:0060089	molecular transducer activity	Molecular Function	0.999974	1	41	Nl.chr01.0550,Nl.chr01.0551,Nl.chr01.1132,Nl.chr02.1150,Nl.chr02.1306,Nl.chr02.1419,Nl.chr03.0344,Nl.chr03.1244,Nl.chr03.1765,Nl.chr04.1215,Nl.chr04.1217,Nl.chr05.0542,Nl.chr06.0466,Nl.chr06.0989,Nl.chr07.0002,Nl.chr07.0009,Nl.chr07.0101,Nl.chr10.057,Nl.chr10.058,Nl.chr10.212,Nl.chr10.213,Nl.chr10.691,Nl.chr11.007,Nl.chr11.197,Nl.chr11.198,Nl.chr11.199,Nl.chr12.002,Nl.chr13.344,Nl.chr13.526,Nl.ch…	13	Nl.chr01.1061,Nl.chr02.0352,Nl.chr02.0552,Nl.chr02.0707,Nl.chr02.0730,Nl.chr04.1293,Nl.chr04.1336,Nl.chr06.0830,Nl.chr10.017,Nl.chr10.231,Nl.chrX.0588,Nl.chrX.0841,Nl.scaffold.0743
GO:0000988	transcription factor activity, protein binding	Molecular Function	0.886666	0.985477	17	Nl.chr01.1544,Nl.chr02.0816,Nl.chr03.1219,Nl.chr03.1604,Nl.chr04.1371,Nl.chr05.0230,Nl.chr05.0820,Nl.chr09.625,Nl.chr10.336,Nl.chr10.761,Nl.chr12.044,Nl.chr13.291,Nl.chrX.0032,Nl.chrX.0583,Nl.chrX.0585,Nl.chrX.0586,Nl.scaffold.0717	3	Nl.chr06.0195,Nl.chr11.569,Nl.scaffold.1149
GO:0009055	electron carrier activity	Molecular Function	0.03409	0.327631	3	Nl.chr01.0067,Nl.chr01.0130,Nl.chr01.0700	13	Nl.chr01.0407,Nl.chr01.0725,Nl.chr02.1609,Nl.chr03.0459,Nl.chr03.1144,Nl.chr03.1741,Nl.chr03.1937,Nl.chr04.1141,Nl.chr07.0165,Nl.chr07.0310,Nl.chr10.447,Nl.chr10.660,Nl.chr12.316
GO:0016209	antioxidant activity	Molecular Function	0.353907	0.666103	3	Nl.chr05.0600,Nl.chr06.0042,Nl.chr09.542	6	Nl.chr01.1505,Nl.chr03.1315,Nl.chr07.0917,Nl.chr09.780,Nl.chr11.480,Nl.scaffold.0730
GO:0045182	translation regulator activity	Molecular Function	0.0138742	0.212921	4	Nl.chr01.1016,Nl.chr05.0801,Nl.chr11.685,Nl.chr12.119	2	Nl.chr09.118,Nl.chr13.293
GO:0016015	morphogen activity	Molecular Function	0.562693	0.784859	1	Nl.chr09.793	0	--
GO:0016530	metallochaperone activity	Molecular Function	0.644406	0.834095	1	Nl.chr03.1666	0	--
GO:0044464	cell part	Cellular Component	0.999769	1	613	Nl.chr01.0013,Nl.chr01.0039,Nl.chr01.0050,Nl.chr01.0067,Nl.chr01.0097,Nl.chr01.0098,Nl.chr01.0116,Nl.chr01.0128,Nl.chr01.0130,Nl.chr01.0158,Nl.chr01.0163,Nl.chr01.0164,Nl.chr01.0189,Nl.chr01.0358,Nl.chr01.0435,Nl.chr01.0437,Nl.chr01.0505,Nl.chr01.0550,Nl.chr01.0551,Nl.chr01.0557,Nl.chr01.0572,Nl.chr01.0609,Nl.chr01.0649,Nl.chr01.0700,Nl.chr01.0701,Nl.chr01.0733,Nl.chr01.0789,Nl.chr01.0838,Nl.chr0…	403	Nl.chr01.0036,Nl.chr01.0101,Nl.chr01.0108,Nl.chr01.0117,Nl.chr01.0132,Nl.chr01.0192,Nl.chr01.0197,Nl.chr01.0236,Nl.chr01.0359,Nl.chr01.0407,Nl.chr01.0419,Nl.chr01.0434,Nl.chr01.0442,Nl.chr01.0548,Nl.chr01.0566,Nl.chr01.0974,Nl.chr01.1061,Nl.chr01.1161,Nl.chr01.1172,Nl.chr01.1257,Nl.chr01.1280,Nl.chr01.1281,Nl.chr01.1288,Nl.chr01.1314,Nl.chr01.1315,Nl.chr01.1366,Nl.chr01.1421,Nl.chr01.1435,Nl.chr0…
GO:0005623	cell	Cellular Component	0.99982	1	613	Nl.chr01.0013,Nl.chr01.0039,Nl.chr01.0050,Nl.chr01.0067,Nl.chr01.0097,Nl.chr01.0098,Nl.chr01.0116,Nl.chr01.0128,Nl.chr01.0130,Nl.chr01.0158,Nl.chr01.0163,Nl.chr01.0164,Nl.chr01.0189,Nl.chr01.0358,Nl.chr01.0435,Nl.chr01.0437,Nl.chr01.0505,Nl.chr01.0550,Nl.chr01.0551,Nl.chr01.0557,Nl.chr01.0572,Nl.chr01.0609,Nl.chr01.0649,Nl.chr01.0700,Nl.chr01.0701,Nl.chr01.0733,Nl.chr01.0789,Nl.chr01.0838,Nl.chr0…	403	Nl.chr01.0036,Nl.chr01.0101,Nl.chr01.0108,Nl.chr01.0117,Nl.chr01.0132,Nl.chr01.0192,Nl.chr01.0197,Nl.chr01.0236,Nl.chr01.0359,Nl.chr01.0407,Nl.chr01.0419,Nl.chr01.0434,Nl.chr01.0442,Nl.chr01.0548,Nl.chr01.0566,Nl.chr01.0974,Nl.chr01.1061,Nl.chr01.1161,Nl.chr01.1172,Nl.chr01.1257,Nl.chr01.1280,Nl.chr01.1281,Nl.chr01.1288,Nl.chr01.1314,Nl.chr01.1315,Nl.chr01.1366,Nl.chr01.1421,Nl.chr01.1435,Nl.chr0…
GO:0043226	organelle	Cellular Component	0.999999	1	442	Nl.chr01.0013,Nl.chr01.0039,Nl.chr01.0050,Nl.chr01.0067,Nl.chr01.0097,Nl.chr01.0098,Nl.chr01.0116,Nl.chr01.0163,Nl.chr01.0164,Nl.chr01.0358,Nl.chr01.0435,Nl.chr01.0437,Nl.chr01.0505,Nl.chr01.0557,Nl.chr01.0572,Nl.chr01.0609,Nl.chr01.0649,Nl.chr01.0701,Nl.chr01.0838,Nl.chr01.0893,Nl.chr01.0938,Nl.chr01.1016,Nl.chr01.1153,Nl.chr01.1158,Nl.chr01.1252,Nl.chr01.1291,Nl.chr01.1297,Nl.chr01.1544,Nl.chr0…	243	Nl.chr01.0036,Nl.chr01.0101,Nl.chr01.0108,Nl.chr01.0132,Nl.chr01.0192,Nl.chr01.0236,Nl.chr01.0359,Nl.chr01.0407,Nl.chr01.0434,Nl.chr01.0566,Nl.chr01.0974,Nl.chr01.1061,Nl.chr01.1161,Nl.chr01.1172,Nl.chr01.1288,Nl.chr01.1314,Nl.chr01.1366,Nl.chr01.1421,Nl.chr01.1435,Nl.chr01.1505,Nl.chr01.1564,Nl.chr01.1697,Nl.chr02.0040,Nl.chr02.0092,Nl.chr02.0133,Nl.chr02.0136,Nl.chr02.0182,Nl.chr02.0206,Nl.chr0…
GO:0016020	membrane	Cellular Component	0.670829	1	170	Nl.chr01.0013,Nl.chr01.0067,Nl.chr01.0163,Nl.chr01.0164,Nl.chr01.0550,Nl.chr01.0551,Nl.chr01.0892,Nl.chr01.1131,Nl.chr01.1132,Nl.chr01.1252,Nl.chr01.1630,Nl.chr01.1639,Nl.chr01.1665,Nl.chr02.0047,Nl.chr02.0135,Nl.chr02.0494,Nl.chr02.1001,Nl.chr02.1138,Nl.chr02.1150,Nl.chr02.1306,Nl.chr02.1317,Nl.chr02.1319,Nl.chr02.1320,Nl.chr02.1451,Nl.chr02.1452,Nl.chr02.1527,Nl.chr02.1669,Nl.chr02.1727,Nl.chr0…	267	Nl.chr01.0132,Nl.chr01.0197,Nl.chr01.0236,Nl.chr01.0341,Nl.chr01.0359,Nl.chr01.0419,Nl.chr01.0442,Nl.chr01.0548,Nl.chr01.0566,Nl.chr01.0693,Nl.chr01.0974,Nl.chr01.1061,Nl.chr01.1121,Nl.chr01.1129,Nl.chr01.1161,Nl.chr01.1171,Nl.chr01.1257,Nl.chr01.1280,Nl.chr01.1281,Nl.chr01.1288,Nl.chr01.1314,Nl.chr01.1375,Nl.chr01.1421,Nl.chr01.1500,Nl.chr01.1538,Nl.chr01.1564,Nl.chr01.1637,Nl.chr01.1671,Nl.chr0…
GO:0044422	organelle part	Cellular Component	0.999385	1	262	Nl.chr01.0013,Nl.chr01.0050,Nl.chr01.0067,Nl.chr01.0097,Nl.chr01.0098,Nl.chr01.0163,Nl.chr01.0164,Nl.chr01.0435,Nl.chr01.0437,Nl.chr01.0609,Nl.chr01.0649,Nl.chr01.0701,Nl.chr01.0893,Nl.chr01.0938,Nl.chr01.1158,Nl.chr01.1252,Nl.chr01.1544,Nl.chr01.1611,Nl.chr01.1612,Nl.chr01.1639,Nl.chr01.1685,Nl.chr01.1686,Nl.chr01.1698,Nl.chr02.0060,Nl.chr02.0090,Nl.chr02.0170,Nl.chr02.0261,Nl.chr02.0298,Nl.chr0…	143	Nl.chr01.0132,Nl.chr01.0236,Nl.chr01.0407,Nl.chr01.0566,Nl.chr01.0974,Nl.chr01.1161,Nl.chr01.1288,Nl.chr01.1314,Nl.chr01.1366,Nl.chr01.1421,Nl.chr01.1564,Nl.chr01.1697,Nl.chr02.0040,Nl.chr02.0092,Nl.chr02.0133,Nl.chr02.0182,Nl.chr02.0206,Nl.chr02.0393,Nl.chr02.0561,Nl.chr02.0594,Nl.chr02.0615,Nl.chr02.0672,Nl.chr02.0725,Nl.chr02.0888,Nl.chr02.0999,Nl.chr02.1461,Nl.chr02.1592,Nl.chr03.0125,Nl.chr0…
GO:0032991	macromolecular complex	Cellular Component	1	1	258	Nl.chr01.0097,Nl.chr01.0098,Nl.chr01.0163,Nl.chr01.0164,Nl.chr01.0189,Nl.chr01.0437,Nl.chr01.0550,Nl.chr01.0551,Nl.chr01.0572,Nl.chr01.0609,Nl.chr01.0701,Nl.chr01.0789,Nl.chr01.0893,Nl.chr01.0938,Nl.chr01.1016,Nl.chr01.1158,Nl.chr01.1252,Nl.chr01.1544,Nl.chr01.1651,Nl.chr01.1685,Nl.chr01.1698,Nl.chr02.0060,Nl.chr02.0090,Nl.chr02.0170,Nl.chr02.0261,Nl.chr02.0298,Nl.chr02.0365,Nl.chr02.0436,Nl.chr0…	95	Nl.chr01.0168,Nl.chr01.0192,Nl.chr01.0197,Nl.chr01.0394,Nl.chr01.0407,Nl.chr01.0419,Nl.chr01.0566,Nl.chr01.1061,Nl.chr01.1288,Nl.chr01.1421,Nl.chr01.1564,Nl.chr02.0040,Nl.chr02.0155,Nl.chr02.0182,Nl.chr02.0392,Nl.chr02.0393,Nl.chr02.1016,Nl.chr02.1559,Nl.chr02.1560,Nl.chr02.1561,Nl.chr03.0115,Nl.chr03.0125,Nl.chr03.0235,Nl.chr03.0348,Nl.chr03.0382,Nl.chr03.0459,Nl.chr03.0636,Nl.chr03.0775,Nl.chr0…
GO:0044425	membrane part	Cellular Component	0.452559	0.906363	115	Nl.chr01.0067,Nl.chr01.0163,Nl.chr01.0164,Nl.chr01.0550,Nl.chr01.0551,Nl.chr01.0892,Nl.chr01.1131,Nl.chr01.1132,Nl.chr01.1630,Nl.chr01.1665,Nl.chr02.0135,Nl.chr02.1001,Nl.chr02.1138,Nl.chr02.1306,Nl.chr02.1451,Nl.chr02.1452,Nl.chr02.1669,Nl.chr02.1727,Nl.chr02.1767,Nl.chr03.0213,Nl.chr03.0397,Nl.chr03.0637,Nl.chr03.0860,Nl.chr03.1044,Nl.chr03.1568,Nl.chr03.1570,Nl.chr03.1765,Nl.chr03.1781,Nl.chr0…	208	Nl.chr01.0132,Nl.chr01.0197,Nl.chr01.0236,Nl.chr01.0341,Nl.chr01.0359,Nl.chr01.0419,Nl.chr01.0442,Nl.chr01.0548,Nl.chr01.0693,Nl.chr01.0974,Nl.chr01.1061,Nl.chr01.1121,Nl.chr01.1257,Nl.chr01.1288,Nl.chr01.1314,Nl.chr01.1375,Nl.chr01.1500,Nl.chr01.1538,Nl.chr01.1564,Nl.chr01.1637,Nl.chr01.1697,Nl.chr02.0312,Nl.chr02.0352,Nl.chr02.0392,Nl.chr02.0393,Nl.chr02.0552,Nl.chr02.0672,Nl.chr02.0691,Nl.chr0…
GO:0031974	membrane-enclosed lumen	Cellular Component	0.993053	1	122	Nl.chr01.0050,Nl.chr01.0649,Nl.chr01.0701,Nl.chr01.0938,Nl.chr01.1158,Nl.chr01.1544,Nl.chr01.1698,Nl.chr02.0170,Nl.chr02.0261,Nl.chr02.0436,Nl.chr02.0556,Nl.chr02.0675,Nl.chr02.0811,Nl.chr02.0992,Nl.chr02.0993,Nl.chr02.1535,Nl.chr02.1584,Nl.chr02.1613,Nl.chr03.0153,Nl.chr03.0414,Nl.chr03.0455,Nl.chr03.0557,Nl.chr03.0565,Nl.chr03.0615,Nl.chr03.0685,Nl.chr03.1023,Nl.chr03.1219,Nl.chr03.1336,Nl.chr0…	32	Nl.chr01.0132,Nl.chr01.0407,Nl.chr01.1564,Nl.chr02.0040,Nl.chr02.0182,Nl.chr02.0561,Nl.chr02.0594,Nl.chr03.1210,Nl.chr04.0125,Nl.chr04.0126,Nl.chr05.0101,Nl.chr05.0929,Nl.chr05.0936,Nl.chr05.1103,Nl.chr06.0140,Nl.chr06.0646,Nl.chr07.0165,Nl.chr07.0310,Nl.chr07.0746,Nl.chr07.0747,Nl.chr09.628,Nl.chr10.447,Nl.chr10.784,Nl.chr11.338,Nl.chr11.462,Nl.chr11.569,Nl.chr13.181,Nl.chr13.303,Nl.chrX.0470,Nl…
GO:0005576	extracellular region	Cellular Component	8.62372e-14	6.67476e-11	71	Nl.chr01.0550,Nl.chr01.0551,Nl.chr01.1252,Nl.chr01.1327,Nl.chr01.1560,Nl.chr02.0020,Nl.chr02.0021,Nl.chr02.0022,Nl.chr02.0023,Nl.chr02.0024,Nl.chr02.0025,Nl.chr02.0026,Nl.chr02.0634,Nl.chr02.1479,Nl.chr02.1601,Nl.chr02.1711,Nl.chr03.0003,Nl.chr03.0322,Nl.chr03.0398,Nl.chr03.0400,Nl.chr03.0404,Nl.chr03.1111,Nl.chr03.1280,Nl.chr03.1384,Nl.chr03.1871,Nl.chr03.1904,Nl.chr04.0248,Nl.chr04.0907,Nl.chr0…	80	Nl.chr01.0101,Nl.chr01.0132,Nl.chr01.0303,Nl.chr01.0394,Nl.chr01.0434,Nl.chr01.0982,Nl.chr02.0594,Nl.chr02.0612,Nl.chr02.0700,Nl.chr02.0705,Nl.chr02.0892,Nl.chr02.1291,Nl.chr02.1321,Nl.chr03.0072,Nl.chr03.0142,Nl.chr03.0146,Nl.chr03.0537,Nl.chr03.0538,Nl.chr03.0775,Nl.chr03.0836,Nl.chr03.1204,Nl.chr03.1208,Nl.chr03.1283,Nl.chr03.1318,Nl.chr03.1402,Nl.chr03.1863,Nl.chr04.1016,Nl.chr04.1017,Nl.chr0…
GO:0044421	extracellular region part	Cellular Component	1.97728e-07	1.54555e-05	29	Nl.chr01.0550,Nl.chr01.0551,Nl.chr01.1252,Nl.chr01.1560,Nl.chr02.0020,Nl.chr02.0021,Nl.chr02.0022,Nl.chr02.0023,Nl.chr02.0024,Nl.chr02.0025,Nl.chr02.0026,Nl.chr02.0634,Nl.chr02.1601,Nl.chr03.0003,Nl.chr03.1871,Nl.chr03.1904,Nl.chr04.0248,Nl.chr04.0907,Nl.chr05.0060,Nl.chr06.0923,Nl.chr06.0989,Nl.chr09.793,Nl.chr11.144,Nl.chr11.199,Nl.chrX.0339,Nl.chrX.1114,Nl.chrX.1422,Nl.scaffold.0036,Nl.scaffol…	47	Nl.chr01.0101,Nl.chr01.0132,Nl.chr01.0434,Nl.chr02.0700,Nl.chr02.0705,Nl.chr02.1321,Nl.chr03.0072,Nl.chr03.0537,Nl.chr03.0538,Nl.chr03.0775,Nl.chr03.1204,Nl.chr03.1208,Nl.chr03.1283,Nl.chr03.1402,Nl.chr03.1863,Nl.chr04.1332,Nl.chr05.0444,Nl.chr05.0445,Nl.chr05.0594,Nl.chr05.0979,Nl.chr05.0984,Nl.chr05.1073,Nl.chr05.1074,Nl.chr06.0978,Nl.chr07.0207,Nl.chr07.0610,Nl.chr07.1154,Nl.chr07.1156,Nl.chr0…
GO:0031012	extracellular matrix	Cellular Component	1.02184e-05	0.000465236	28	Nl.chr02.0020,Nl.chr02.0021,Nl.chr02.0022,Nl.chr02.0023,Nl.chr02.0024,Nl.chr02.0025,Nl.chr02.0026,Nl.chr03.0398,Nl.chr03.0400,Nl.chr03.0404,Nl.chr03.1111,Nl.chr03.1280,Nl.chr07.0525,Nl.chr07.0526,Nl.chr07.0527,Nl.chr07.0537,Nl.chr07.0541,Nl.chr07.0542,Nl.chr10.411,Nl.chr10.847,Nl.chr11.632,Nl.chr13.097,Nl.chr13.098,Nl.chrX.0339,Nl.scaffold.0067,Nl.scaffold.0113,Nl.scaffold.0181,Nl.scaffold.0547	7	Nl.chr02.0892,Nl.chr02.1291,Nl.chr11.268,Nl.chr11.322,Nl.chr11.455,Nl.chr11.625,Nl.chr11.642
GO:0045202	synapse	Cellular Component	0.954162	1	17	Nl.chr01.0013,Nl.chr01.0039,Nl.chr02.1001,Nl.chr04.1243,Nl.chr05.0801,Nl.chr05.0835,Nl.chr07.0690,Nl.chr09.718,Nl.chr10.541,Nl.chr10.691,Nl.chr12.122,Nl.chr13.514,Nl.chrX.0182,Nl.chrX.0990,Nl.chrX.0991,Nl.chrX.0992,Nl.chrX.1049	18	Nl.chr01.0419,Nl.chr01.0548,Nl.chr01.1061,Nl.chr02.1342,Nl.chr03.1203,Nl.chr04.1293,Nl.chr05.0101,Nl.chr05.0957,Nl.chr06.0997,Nl.chr07.0207,Nl.chr07.0825,Nl.chr08.381,Nl.chr09.118,Nl.chr13.153,Nl.chr13.258,Nl.chr13.293,Nl.chrX.0808,Nl.scaffold.0750
GO:0099512	supramolecular fiber	Cellular Component	5.81104e-08	6.42535e-06	22	Nl.chr01.0437,Nl.chr01.1252,Nl.chr02.0261,Nl.chr02.0675,Nl.chr02.1329,Nl.chr03.0099,Nl.chr03.0615,Nl.chr03.0736,Nl.chr04.0248,Nl.chr05.0007,Nl.chr06.0598,Nl.chr06.0819,Nl.chr06.0845,Nl.chr06.1013,Nl.chr10.539,Nl.chr13.095,Nl.chr13.381,Nl.chr14.281,Nl.chr14.283,Nl.chr14.284,Nl.chr14.285,Nl.scaffold.0170	11	Nl.chr04.0052,Nl.chr05.0064,Nl.chr05.1052,Nl.chr05.1248,Nl.chr06.0766,Nl.chr06.0803,Nl.chr07.0768,Nl.chr08.462,Nl.chr08.468,Nl.chr09.030,Nl.chr09.843
GO:0030054	cell junction	Cellular Component	0.513614	0.96127	22	Nl.chr01.0163,Nl.chr01.0164,Nl.chr01.0892,Nl.chr01.1016,Nl.chr01.1611,Nl.chr01.1612,Nl.chr04.1215,Nl.chr04.1216,Nl.chr04.1217,Nl.chr05.0835,Nl.chr06.0813,Nl.chr07.0009,Nl.chr07.0652,Nl.chr12.110,Nl.chr12.112,Nl.chr12.113,Nl.chr12.115,Nl.chr13.526,Nl.chr13.527,Nl.chr14.028,Nl.chrX.0182,Nl.scaffold.0180	11	Nl.chr01.0197,Nl.chr01.0394,Nl.chr01.0566,Nl.chr02.1724,Nl.chr06.0371,Nl.chr09.270,Nl.chr10.053,Nl.chr11.337,Nl.chr12.014,Nl.chr12.470,Nl.chrX.0470
GO:0044456	synapse part	Cellular Component	0.824002	1	12	Nl.chr01.0013,Nl.chr01.0039,Nl.chr05.0801,Nl.chr05.0835,Nl.chr07.0690,Nl.chr10.541,Nl.chr10.691,Nl.chr12.122,Nl.chrX.0182,Nl.chrX.0990,Nl.chrX.0991,Nl.chrX.0992	16	Nl.chr01.0419,Nl.chr01.0548,Nl.chr01.1061,Nl.chr03.1203,Nl.chr04.1293,Nl.chr05.0101,Nl.chr05.0957,Nl.chr06.0997,Nl.chr07.0207,Nl.chr07.0825,Nl.chr08.381,Nl.chr13.153,Nl.chr13.258,Nl.chr13.293,Nl.chrX.0808,Nl.scaffold.0750
GO:0044420	extracellular matrix component	Cellular Component	0.0101553	0.103424	8	Nl.chr02.0020,Nl.chr02.0021,Nl.chr02.0022,Nl.chr02.0023,Nl.chr02.0024,Nl.chr02.0025,Nl.chr02.0026,Nl.chrX.0339	0	--
