# Supplementary material for: Transcriptome Analysis of the Regulatory Mechanism of FoxO on Wing Dimorphism in the Brown Planthopper, Nilaparvata lugens (Hemiptera: Delphacidae)
Source: Insects. 2021 May 4;12(5):413. doi: 10.3390/insects12050413 (PMC8148023; doi:10.3390/insects12050413)
Supplement: Supplementary file 1 [file insects-12-00413-s001.zip › Supplementary Tables/Supplementary Table 6. Differentially expressed genes of GO classification in hindwing at 36h..xlsx]

## Sheet: Supplementary Table 5. Differen
Supplementary Table 5. Differentially expressed genes of GO classification in hindwing at 36h.
GO_accession	Description	Term type	Up_DEGs	Up_Gene_IDs	Down_DEGs	Down_Gene_IDs
GO:0009987	cellular process	Biological Process	807	Nl.chr01.0019,Nl.chr01.0039,Nl.chr01.0050,Nl.chr01.0086,Nl.chr01.0097,Nl.chr01.0098,Nl.chr01.0103,Nl.chr01.0116,Nl.chr01.0128,Nl.chr01.0130,Nl.chr01.0148,Nl.chr01.0163,Nl.chr01.0164,Nl.chr01.0185,Nl.chr01.0189,Nl.chr01.0192,Nl.chr01.0210,Nl.chr01.0212,Nl.chr01.0218,Nl.chr01.0298,Nl.chr01.0333,Nl.chr01.0358,Nl.chr01.0437,Nl.chr01.0467,Nl.chr01.0472,Nl.chr01.0480,Nl.chr01.0505,Nl.chr01.0508,Nl.chr0…	412	Nl.chr01.0092,Nl.chr01.0101,Nl.chr01.0105,Nl.chr01.0132,Nl.chr01.0291,Nl.chr01.0328,Nl.chr01.0341,Nl.chr01.0359,Nl.chr01.0434,Nl.chr01.0531,Nl.chr01.0544,Nl.chr01.0545,Nl.chr01.0548,Nl.chr01.0678,Nl.chr01.0791,Nl.chr01.0903,Nl.chr01.0970,Nl.chr01.0982,Nl.chr01.1061,Nl.chr01.1141,Nl.chr01.1171,Nl.chr01.1172,Nl.chr01.1272,Nl.chr01.1314,Nl.chr01.1366,Nl.chr01.1374,Nl.chr01.1409,Nl.chr01.1482,Nl.chr0…
GO:0044699	single-organism process	Biological Process	761	Nl.chr01.0019,Nl.chr01.0039,Nl.chr01.0050,Nl.chr01.0086,Nl.chr01.0097,Nl.chr01.0098,Nl.chr01.0103,Nl.chr01.0116,Nl.chr01.0128,Nl.chr01.0130,Nl.chr01.0148,Nl.chr01.0163,Nl.chr01.0164,Nl.chr01.0185,Nl.chr01.0210,Nl.chr01.0218,Nl.chr01.0333,Nl.chr01.0358,Nl.chr01.0437,Nl.chr01.0467,Nl.chr01.0472,Nl.chr01.0480,Nl.chr01.0508,Nl.chr01.0551,Nl.chr01.0557,Nl.chr01.0572,Nl.chr01.0609,Nl.chr01.0649,Nl.chr0…	425	Nl.chr01.0092,Nl.chr01.0132,Nl.chr01.0175,Nl.chr01.0292,Nl.chr01.0328,Nl.chr01.0341,Nl.chr01.0359,Nl.chr01.0394,Nl.chr01.0430,Nl.chr01.0440,Nl.chr01.0531,Nl.chr01.0544,Nl.chr01.0545,Nl.chr01.0548,Nl.chr01.0604,Nl.chr01.0652,Nl.chr01.0678,Nl.chr01.0791,Nl.chr01.0817,Nl.chr01.0903,Nl.chr01.0982,Nl.chr01.1061,Nl.chr01.1121,Nl.chr01.1141,Nl.chr01.1161,Nl.chr01.1171,Nl.chr01.1172,Nl.chr01.1272,Nl.chr0…
GO:0008152	metabolic process	Biological Process	638	Nl.chr01.0019,Nl.chr01.0035,Nl.chr01.0039,Nl.chr01.0103,Nl.chr01.0116,Nl.chr01.0128,Nl.chr01.0130,Nl.chr01.0163,Nl.chr01.0164,Nl.chr01.0189,Nl.chr01.0192,Nl.chr01.0212,Nl.chr01.0218,Nl.chr01.0298,Nl.chr01.0358,Nl.chr01.0467,Nl.chr01.0472,Nl.chr01.0505,Nl.chr01.0508,Nl.chr01.0543,Nl.chr01.0551,Nl.chr01.0557,Nl.chr01.0572,Nl.chr01.0668,Nl.chr01.0700,Nl.chr01.0701,Nl.chr01.0733,Nl.chr01.0762,Nl.chr0…	314	Nl.chr01.0092,Nl.chr01.0101,Nl.chr01.0105,Nl.chr01.0117,Nl.chr01.0132,Nl.chr01.0291,Nl.chr01.0292,Nl.chr01.0328,Nl.chr01.0341,Nl.chr01.0359,Nl.chr01.0434,Nl.chr01.0436,Nl.chr01.0440,Nl.chr01.0531,Nl.chr01.0544,Nl.chr01.0545,Nl.chr01.0652,Nl.chr01.0970,Nl.chr01.1061,Nl.chr01.1124,Nl.chr01.1136,Nl.chr01.1141,Nl.chr01.1172,Nl.chr01.1174,Nl.chr01.1315,Nl.chr01.1366,Nl.chr01.1382,Nl.chr01.1384,Nl.chr0…
GO:0065007	biological regulation	Biological Process	562	Nl.chr01.0019,Nl.chr01.0039,Nl.chr01.0086,Nl.chr01.0103,Nl.chr01.0116,Nl.chr01.0148,Nl.chr01.0163,Nl.chr01.0164,Nl.chr01.0189,Nl.chr01.0192,Nl.chr01.0212,Nl.chr01.0218,Nl.chr01.0333,Nl.chr01.0358,Nl.chr01.0437,Nl.chr01.0467,Nl.chr01.0505,Nl.chr01.0508,Nl.chr01.0551,Nl.chr01.0572,Nl.chr01.0701,Nl.chr01.0762,Nl.chr01.0763,Nl.chr01.0841,Nl.chr01.0892,Nl.chr01.0893,Nl.chr01.0938,Nl.chr01.1060,Nl.chr0…	195	Nl.chr01.0092,Nl.chr01.0101,Nl.chr01.0105,Nl.chr01.0132,Nl.chr01.0328,Nl.chr01.0434,Nl.chr01.0548,Nl.chr01.0791,Nl.chr01.0970,Nl.chr01.0982,Nl.chr01.1061,Nl.chr01.1314,Nl.chr01.1409,Nl.chr01.1482,Nl.chr01.1483,Nl.chr01.1708,Nl.chr02.0040,Nl.chr02.0111,Nl.chr02.0352,Nl.chr02.0383,Nl.chr02.0392,Nl.chr02.0571,Nl.chr02.0672,Nl.chr02.0930,Nl.chr02.1017,Nl.chr02.1263,Nl.chr02.1342,Nl.chr02.1434,Nl.chr0…
GO:0050789	regulation of biological process	Biological Process	527	Nl.chr01.0019,Nl.chr01.0039,Nl.chr01.0086,Nl.chr01.0103,Nl.chr01.0116,Nl.chr01.0148,Nl.chr01.0163,Nl.chr01.0164,Nl.chr01.0189,Nl.chr01.0192,Nl.chr01.0212,Nl.chr01.0218,Nl.chr01.0333,Nl.chr01.0358,Nl.chr01.0437,Nl.chr01.0467,Nl.chr01.0505,Nl.chr01.0508,Nl.chr01.0551,Nl.chr01.0572,Nl.chr01.0701,Nl.chr01.0762,Nl.chr01.0763,Nl.chr01.0841,Nl.chr01.0892,Nl.chr01.0893,Nl.chr01.0938,Nl.chr01.1060,Nl.chr0…	160	Nl.chr01.0092,Nl.chr01.0101,Nl.chr01.0105,Nl.chr01.0132,Nl.chr01.0328,Nl.chr01.0434,Nl.chr01.0548,Nl.chr01.0791,Nl.chr01.0970,Nl.chr01.0982,Nl.chr01.1061,Nl.chr01.1409,Nl.chr01.1482,Nl.chr01.1483,Nl.chr01.1708,Nl.chr02.0040,Nl.chr02.0111,Nl.chr02.0352,Nl.chr02.0383,Nl.chr02.0571,Nl.chr02.0672,Nl.chr02.1017,Nl.chr02.1263,Nl.chr02.1342,Nl.chr02.1434,Nl.chr02.1479,Nl.chr02.1569,Nl.chr02.1591,Nl.chr0…
GO:0032501	multicellular organismal process	Biological Process	447	Nl.chr01.0019,Nl.chr01.0039,Nl.chr01.0050,Nl.chr01.0086,Nl.chr01.0103,Nl.chr01.0116,Nl.chr01.0163,Nl.chr01.0164,Nl.chr01.0218,Nl.chr01.0551,Nl.chr01.0572,Nl.chr01.0609,Nl.chr01.0649,Nl.chr01.0733,Nl.chr01.0762,Nl.chr01.0763,Nl.chr01.0841,Nl.chr01.0864,Nl.chr01.0892,Nl.chr01.0938,Nl.chr01.1153,Nl.chr01.1228,Nl.chr01.1252,Nl.chr01.1264,Nl.chr01.1291,Nl.chr01.1297,Nl.chr01.1464,Nl.chr01.1611,Nl.chr0…	194	Nl.chr01.0105,Nl.chr01.0132,Nl.chr01.0328,Nl.chr01.0394,Nl.chr01.0430,Nl.chr01.0545,Nl.chr01.0604,Nl.chr01.0791,Nl.chr01.0914,Nl.chr01.1175,Nl.chr01.1374,Nl.chr01.1409,Nl.chr01.1607,Nl.chr02.0112,Nl.chr02.0352,Nl.chr02.0379,Nl.chr02.0392,Nl.chr02.0550,Nl.chr02.0571,Nl.chr02.0672,Nl.chr02.0705,Nl.chr02.1007,Nl.chr02.1017,Nl.chr02.1263,Nl.chr02.1284,Nl.chr02.1321,Nl.chr02.1434,Nl.chr02.1479,Nl.chr0…
GO:0032502	developmental process	Biological Process	419	Nl.chr01.0019,Nl.chr01.0039,Nl.chr01.0050,Nl.chr01.0086,Nl.chr01.0103,Nl.chr01.0116,Nl.chr01.0163,Nl.chr01.0164,Nl.chr01.0218,Nl.chr01.0467,Nl.chr01.0480,Nl.chr01.0551,Nl.chr01.0572,Nl.chr01.0609,Nl.chr01.0649,Nl.chr01.0733,Nl.chr01.0762,Nl.chr01.0763,Nl.chr01.0841,Nl.chr01.0892,Nl.chr01.0893,Nl.chr01.0938,Nl.chr01.1153,Nl.chr01.1228,Nl.chr01.1252,Nl.chr01.1297,Nl.chr01.1464,Nl.chr01.1611,Nl.chr0…	176	Nl.chr01.0117,Nl.chr01.0132,Nl.chr01.0328,Nl.chr01.0394,Nl.chr01.0430,Nl.chr01.0545,Nl.chr01.0604,Nl.chr01.0791,Nl.chr01.0817,Nl.chr01.0903,Nl.chr01.1366,Nl.chr01.1374,Nl.chr01.1607,Nl.chr01.1708,Nl.chr02.0352,Nl.chr02.0550,Nl.chr02.0571,Nl.chr02.0672,Nl.chr02.0705,Nl.chr02.1007,Nl.chr02.1017,Nl.chr02.1263,Nl.chr02.1284,Nl.chr02.1434,Nl.chr02.1479,Nl.chr02.1604,Nl.chr02.1630,Nl.chr02.1675,Nl.chr0…
GO:0050896	response to stimulus	Biological Process	411	Nl.chr01.0019,Nl.chr01.0050,Nl.chr01.0103,Nl.chr01.0116,Nl.chr01.0148,Nl.chr01.0218,Nl.chr01.0333,Nl.chr01.0358,Nl.chr01.0467,Nl.chr01.0505,Nl.chr01.0508,Nl.chr01.0551,Nl.chr01.0701,Nl.chr01.0838,Nl.chr01.0841,Nl.chr01.0892,Nl.chr01.1060,Nl.chr01.1063,Nl.chr01.1153,Nl.chr01.1252,Nl.chr01.1255,Nl.chr01.1264,Nl.chr01.1291,Nl.chr01.1297,Nl.chr01.1541,Nl.chr01.1665,Nl.chr01.1685,Nl.chr01.1710,Nl.chr0…	136	Nl.chr01.0092,Nl.chr01.0132,Nl.chr01.0328,Nl.chr01.0531,Nl.chr01.0548,Nl.chr01.0791,Nl.chr01.0817,Nl.chr01.0982,Nl.chr01.1061,Nl.chr01.1374,Nl.chr01.1409,Nl.chr01.1482,Nl.chr01.1483,Nl.chr01.1500,Nl.chr01.1708,Nl.chr02.0111,Nl.chr02.0352,Nl.chr02.0392,Nl.chr02.0550,Nl.chr02.0571,Nl.chr02.0672,Nl.chr02.0930,Nl.chr02.1007,Nl.chr02.1342,Nl.chr02.1434,Nl.chr02.1569,Nl.chr02.1591,Nl.chr02.1606,Nl.chr0…
GO:0071840	cellular component organization or biogenesis	Biological Process	426	Nl.chr01.0019,Nl.chr01.0039,Nl.chr01.0050,Nl.chr01.0086,Nl.chr01.0097,Nl.chr01.0098,Nl.chr01.0103,Nl.chr01.0116,Nl.chr01.0163,Nl.chr01.0164,Nl.chr01.0210,Nl.chr01.0218,Nl.chr01.0358,Nl.chr01.0437,Nl.chr01.0480,Nl.chr01.0551,Nl.chr01.0572,Nl.chr01.0609,Nl.chr01.0701,Nl.chr01.0762,Nl.chr01.0763,Nl.chr01.0841,Nl.chr01.0892,Nl.chr01.0893,Nl.chr01.0938,Nl.chr01.1011,Nl.chr01.1147,Nl.chr01.1153,Nl.chr0…	121	Nl.chr01.0328,Nl.chr01.0903,Nl.chr01.1314,Nl.chr01.1366,Nl.chr01.1374,Nl.chr01.1607,Nl.chr02.0040,Nl.chr02.0111,Nl.chr02.0550,Nl.chr02.0571,Nl.chr02.0672,Nl.chr02.0705,Nl.chr02.1007,Nl.chr02.1017,Nl.chr02.1342,Nl.chr02.1434,Nl.chr02.1630,Nl.chr03.0260,Nl.chr03.0303,Nl.chr03.0481,Nl.chr03.0508,Nl.chr03.0773,Nl.chr03.0828,Nl.chr03.1130,Nl.chr03.1397,Nl.chr03.1676,Nl.chr03.1715,Nl.chr03.1833,Nl.chr0…
GO:0051179	localization	Biological Process	245	Nl.chr01.0019,Nl.chr01.0039,Nl.chr01.0050,Nl.chr01.0086,Nl.chr01.0097,Nl.chr01.0098,Nl.chr01.0103,Nl.chr01.0163,Nl.chr01.0164,Nl.chr01.0218,Nl.chr01.0437,Nl.chr01.0480,Nl.chr01.0551,Nl.chr01.0762,Nl.chr01.0763,Nl.chr01.0841,Nl.chr01.0892,Nl.chr01.0938,Nl.chr01.1011,Nl.chr01.1228,Nl.chr01.1249,Nl.chr01.1252,Nl.chr01.1264,Nl.chr01.1297,Nl.chr01.1665,Nl.chr02.0011,Nl.chr02.0098,Nl.chr02.0134,Nl.chr0…	154	Nl.chr01.0132,Nl.chr01.0175,Nl.chr01.0359,Nl.chr01.0678,Nl.chr01.1061,Nl.chr01.1121,Nl.chr01.1161,Nl.chr01.1171,Nl.chr01.1272,Nl.chr01.1366,Nl.chr01.1409,Nl.chr01.1500,Nl.chr01.1668,Nl.chr02.0112,Nl.chr02.0120,Nl.chr02.0133,Nl.chr02.0352,Nl.chr02.0392,Nl.chr02.0571,Nl.chr02.0615,Nl.chr02.0616,Nl.chr02.0691,Nl.chr02.0693,Nl.chr02.0707,Nl.chr02.0930,Nl.chr02.1017,Nl.chr02.1131,Nl.chr02.1342,Nl.chr0…
GO:0023052	signaling	Biological Process	264	Nl.chr01.0103,Nl.chr01.0116,Nl.chr01.0148,Nl.chr01.0218,Nl.chr01.0333,Nl.chr01.0508,Nl.chr01.0551,Nl.chr01.0841,Nl.chr01.0892,Nl.chr01.1060,Nl.chr01.1063,Nl.chr01.1228,Nl.chr01.1252,Nl.chr01.1264,Nl.chr01.1297,Nl.chr01.1541,Nl.chr01.1665,Nl.chr01.1710,Nl.chr02.0098,Nl.chr02.0134,Nl.chr02.0135,Nl.chr02.0219,Nl.chr02.0508,Nl.chr02.0647,Nl.chr02.0816,Nl.chr02.1009,Nl.chr02.1150,Nl.chr02.1209,Nl.chr0…	84	Nl.chr01.0092,Nl.chr01.0328,Nl.chr01.0359,Nl.chr01.0548,Nl.chr01.0791,Nl.chr01.0982,Nl.chr01.1061,Nl.chr01.1409,Nl.chr01.1482,Nl.chr01.1483,Nl.chr01.1708,Nl.chr02.0111,Nl.chr02.0352,Nl.chr02.0571,Nl.chr02.0672,Nl.chr02.1342,Nl.chr02.1434,Nl.chr02.1569,Nl.chr02.1591,Nl.chr02.1630,Nl.chr03.0481,Nl.chr03.0676,Nl.chr03.0836,Nl.chr03.1130,Nl.chr03.1518,Nl.chr03.1800,Nl.chr04.0225,Nl.chr04.0435,Nl.chr0…
GO:0048518	positive regulation of biological process	Biological Process	252	Nl.chr01.0039,Nl.chr01.0086,Nl.chr01.0103,Nl.chr01.0116,Nl.chr01.0189,Nl.chr01.0467,Nl.chr01.0505,Nl.chr01.0551,Nl.chr01.0572,Nl.chr01.0701,Nl.chr01.1060,Nl.chr01.1228,Nl.chr01.1264,Nl.chr01.1291,Nl.chr01.1297,Nl.chr01.1443,Nl.chr01.1611,Nl.chr01.1612,Nl.chr01.1686,Nl.chr02.0042,Nl.chr02.0219,Nl.chr02.0365,Nl.chr02.0505,Nl.chr02.0556,Nl.chr02.0563,Nl.chr02.0647,Nl.chr02.0655,Nl.chr02.0816,Nl.chr0…	45	Nl.chr01.0092,Nl.chr01.1482,Nl.chr01.1483,Nl.chr01.1708,Nl.chr02.1017,Nl.chr02.1434,Nl.chr02.1591,Nl.chr02.1630,Nl.chr03.0676,Nl.chr03.0773,Nl.chr03.1130,Nl.chr04.0125,Nl.chr04.0545,Nl.chr04.0783,Nl.chr04.1020,Nl.chr04.1293,Nl.chr05.0114,Nl.chr05.0594,Nl.chr05.1061,Nl.chr06.0195,Nl.chr06.0205,Nl.chr06.0796,Nl.chr06.0823,Nl.chr06.0953,Nl.chr07.0751,Nl.chr08.462,Nl.chr08.468,Nl.chr09.628,Nl.chr09.7…
GO:0048519	negative regulation of biological process	Biological Process	230	Nl.chr01.0019,Nl.chr01.0116,Nl.chr01.0163,Nl.chr01.0164,Nl.chr01.0192,Nl.chr01.0218,Nl.chr01.0358,Nl.chr01.0551,Nl.chr01.0762,Nl.chr01.0763,Nl.chr01.0841,Nl.chr01.0892,Nl.chr01.0938,Nl.chr01.1147,Nl.chr01.1153,Nl.chr01.1252,Nl.chr01.1297,Nl.chr02.0042,Nl.chr02.0098,Nl.chr02.0134,Nl.chr02.0135,Nl.chr02.0505,Nl.chr02.0563,Nl.chr02.0801,Nl.chr02.1009,Nl.chr02.1212,Nl.chr02.1323,Nl.chr02.1372,Nl.chr0…	42	Nl.chr01.0132,Nl.chr01.0328,Nl.chr01.1482,Nl.chr01.1483,Nl.chr01.1708,Nl.chr02.0040,Nl.chr02.0352,Nl.chr02.1263,Nl.chr02.1434,Nl.chr03.0605,Nl.chr03.0676,Nl.chr03.1130,Nl.chr03.1545,Nl.chr03.1800,Nl.chr04.0125,Nl.chr04.0225,Nl.chr04.0783,Nl.chr05.0114,Nl.chr05.0459,Nl.chr06.0928,Nl.chr07.0092,Nl.chr07.0914,Nl.chr07.0938,Nl.chr07.1156,Nl.chr09.086,Nl.chr09.659,Nl.chr09.668,Nl.chr09.761,Nl.chr09.78…
GO:0051704	multi-organism process	Biological Process	199	Nl.chr01.0050,Nl.chr01.0086,Nl.chr01.0103,Nl.chr01.0218,Nl.chr01.0551,Nl.chr01.0762,Nl.chr01.0763,Nl.chr01.0892,Nl.chr01.1153,Nl.chr01.1228,Nl.chr01.1264,Nl.chr01.1297,Nl.chr01.1541,Nl.chr01.1710,Nl.chr02.0042,Nl.chr02.0047,Nl.chr02.0134,Nl.chr02.0135,Nl.chr02.0261,Nl.chr02.0483,Nl.chr02.0505,Nl.chr02.0508,Nl.chr02.0675,Nl.chr02.0801,Nl.chr02.0816,Nl.chr02.1009,Nl.chr02.1329,Nl.chr02.1419,Nl.chr0…	46	Nl.chr01.0092,Nl.chr01.0105,Nl.chr01.0132,Nl.chr01.0531,Nl.chr01.0817,Nl.chr02.0571,Nl.chr02.1017,Nl.chr02.1321,Nl.chr02.1479,Nl.chr03.0072,Nl.chr03.1392,Nl.chr03.1751,Nl.chr03.1796,Nl.chr04.0125,Nl.chr04.0441,Nl.chr04.0545,Nl.chr04.0783,Nl.chr04.1020,Nl.chr05.0114,Nl.chr05.0115,Nl.chr05.0459,Nl.chr05.0623,Nl.chr05.1061,Nl.chr06.0198,Nl.chr06.0321,Nl.chr07.0127,Nl.chr07.0168,Nl.chr07.0885,Nl.chr0…
GO:0000003	reproduction	Biological Process	198	Nl.chr01.0050,Nl.chr01.0086,Nl.chr01.0103,Nl.chr01.0218,Nl.chr01.0551,Nl.chr01.0701,Nl.chr01.0762,Nl.chr01.0763,Nl.chr01.1147,Nl.chr01.1153,Nl.chr01.1228,Nl.chr01.1264,Nl.chr01.1297,Nl.chr02.0020,Nl.chr02.0021,Nl.chr02.0022,Nl.chr02.0024,Nl.chr02.0025,Nl.chr02.0026,Nl.chr02.0042,Nl.chr02.0047,Nl.chr02.0134,Nl.chr02.0135,Nl.chr02.0225,Nl.chr02.0261,Nl.chr02.0483,Nl.chr02.0505,Nl.chr02.0675,Nl.chr0…	40	Nl.chr01.0105,Nl.chr01.0132,Nl.chr02.1017,Nl.chr02.1321,Nl.chr02.1479,Nl.chr03.1863,Nl.chr04.0125,Nl.chr04.0441,Nl.chr04.0545,Nl.chr04.0783,Nl.chr04.1020,Nl.chr04.1332,Nl.chr05.0114,Nl.chr05.0115,Nl.chr05.0623,Nl.chr05.1061,Nl.chr06.0198,Nl.chr06.0321,Nl.chr07.0127,Nl.chr07.0168,Nl.chr07.0885,Nl.chr07.1154,Nl.chr09.804,Nl.chr09.816,Nl.chr09.866,Nl.chr10.104,Nl.chr10.172,Nl.chr11.082,Nl.chr12.036,…
GO:0022414	reproductive process	Biological Process	198	Nl.chr01.0050,Nl.chr01.0086,Nl.chr01.0103,Nl.chr01.0218,Nl.chr01.0551,Nl.chr01.0701,Nl.chr01.0762,Nl.chr01.0763,Nl.chr01.1147,Nl.chr01.1153,Nl.chr01.1228,Nl.chr01.1264,Nl.chr01.1297,Nl.chr02.0020,Nl.chr02.0021,Nl.chr02.0022,Nl.chr02.0024,Nl.chr02.0025,Nl.chr02.0026,Nl.chr02.0042,Nl.chr02.0047,Nl.chr02.0134,Nl.chr02.0135,Nl.chr02.0225,Nl.chr02.0261,Nl.chr02.0483,Nl.chr02.0505,Nl.chr02.0675,Nl.chr0…	33	Nl.chr01.0105,Nl.chr01.0132,Nl.chr02.1017,Nl.chr02.1321,Nl.chr02.1479,Nl.chr04.0125,Nl.chr04.0441,Nl.chr04.0545,Nl.chr04.0783,Nl.chr04.1020,Nl.chr05.0114,Nl.chr05.0115,Nl.chr05.0623,Nl.chr05.1061,Nl.chr06.0198,Nl.chr06.0321,Nl.chr07.0127,Nl.chr07.0168,Nl.chr07.0885,Nl.chr09.816,Nl.chr09.866,Nl.chr10.104,Nl.chr10.172,Nl.chr11.082,Nl.chr12.036,Nl.chr12.452,Nl.chr12.594,Nl.chr12.595,Nl.chr12.601,Nl.…
GO:0040011	locomotion	Biological Process	114	Nl.chr01.0019,Nl.chr01.0050,Nl.chr01.0086,Nl.chr01.0103,Nl.chr01.0218,Nl.chr01.0551,Nl.chr01.0762,Nl.chr01.0763,Nl.chr01.0892,Nl.chr01.1291,Nl.chr01.1665,Nl.chr02.0134,Nl.chr02.0135,Nl.chr02.0801,Nl.chr02.0816,Nl.chr02.1009,Nl.chr02.1372,Nl.chr02.1419,Nl.chr02.1480,Nl.chr02.1612,Nl.chr02.1613,Nl.chr02.1804,Nl.chr03.0059,Nl.chr03.0152,Nl.chr03.0952,Nl.chr03.1244,Nl.chr03.1653,Nl.chr04.0078,Nl.chr0…	35	Nl.chr01.0132,Nl.chr01.0548,Nl.chr01.1374,Nl.chr02.0550,Nl.chr02.0571,Nl.chr02.1007,Nl.chr02.1434,Nl.chr02.1615,Nl.chr03.0481,Nl.chr04.0098,Nl.chr04.0441,Nl.chr04.0783,Nl.chr05.0623,Nl.chr05.1061,Nl.chr06.0361,Nl.chr06.0670,Nl.chr06.0796,Nl.chr06.0928,Nl.chr07.0127,Nl.chr07.0215,Nl.chr07.0751,Nl.chr07.0841,Nl.chr10.172,Nl.chr11.082,Nl.chr11.117,Nl.chr11.185,Nl.chr11.746,Nl.chr12.594,Nl.chr12.595,…
GO:0040007	growth	Biological Process	92	Nl.chr01.0039,Nl.chr01.0116,Nl.chr01.0218,Nl.chr01.0467,Nl.chr01.0551,Nl.chr01.0841,Nl.chr01.0892,Nl.chr02.0556,Nl.chr02.0563,Nl.chr02.0816,Nl.chr02.1150,Nl.chr02.1419,Nl.chr02.1613,Nl.chr02.1619,Nl.chr02.1620,Nl.chr02.1804,Nl.chr03.0152,Nl.chr03.0715,Nl.chr03.1946,Nl.chr03.1956,Nl.chr04.0200,Nl.chr04.0686,Nl.chr04.0801,Nl.chr04.1210,Nl.chr05.0076,Nl.chr05.0520,Nl.chr05.0790,Nl.chr05.1039,Nl.chr0…	21	Nl.chr01.0328,Nl.chr02.1434,Nl.chr04.0783,Nl.chr05.0114,Nl.chr05.0116,Nl.chr05.0623,Nl.chr06.0928,Nl.chr06.0997,Nl.chr07.0127,Nl.chr07.0762,Nl.chr07.0841,Nl.chr07.0938,Nl.chr09.628,Nl.chr10.421,Nl.chr11.082,Nl.chr13.088,Nl.chr13.258,Nl.chr14.120,Nl.chr14.123,Nl.scaffold.0742,Nl.scaffold.0743
GO:0007610	behavior	Biological Process	77	Nl.chr01.0551,Nl.chr01.1264,Nl.chr01.1291,Nl.chr01.1665,Nl.chr02.0042,Nl.chr02.1009,Nl.chr02.1150,Nl.chr02.1804,Nl.chr04.0633,Nl.chr04.0710,Nl.chr04.0711,Nl.chr04.0721,Nl.chr04.1210,Nl.chr04.1243,Nl.chr05.0438,Nl.chr05.0439,Nl.chr05.0790,Nl.chr05.0801,Nl.chr05.1171,Nl.chr06.0326,Nl.chr06.0877,Nl.chr06.1014,Nl.chr07.0009,Nl.chr07.0050,Nl.chr07.0667,Nl.chr07.0690,Nl.chr07.0875,Nl.chr07.0997,Nl.chr0…	29	Nl.chr01.0105,Nl.chr01.0548,Nl.chr01.1374,Nl.chr01.1409,Nl.chr02.0392,Nl.chr02.1434,Nl.chr02.1479,Nl.chr03.0065,Nl.chr03.0481,Nl.chr03.0531,Nl.chr04.0545,Nl.chr06.0796,Nl.chr07.0310,Nl.chr07.0751,Nl.chr07.0914,Nl.chr07.1156,Nl.chr09.816,Nl.chr09.866,Nl.chr10.104,Nl.chr11.086,Nl.chr11.680,Nl.chr12.452,Nl.chr12.595,Nl.chr13.146,Nl.chr14.020,Nl.chr14.098,Nl.chr14.319,Nl.chrX.0534,Nl.chrX.0613
GO:0002376	immune system process	Biological Process	76	Nl.chr01.0050,Nl.chr01.0103,Nl.chr01.0437,Nl.chr01.0649,Nl.chr01.0892,Nl.chr01.1541,Nl.chr01.1710,Nl.chr02.0508,Nl.chr03.0152,Nl.chr03.0862,Nl.chr03.1244,Nl.chr03.1802,Nl.chr04.0200,Nl.chr04.0864,Nl.chr04.0887,Nl.chr04.0915,Nl.chr04.1062,Nl.chr04.1318,Nl.chr05.0014,Nl.chr05.0251,Nl.chr05.0350,Nl.chr05.0520,Nl.chr05.0790,Nl.chr05.0855,Nl.chr05.0856,Nl.chr05.0859,Nl.chr05.0900,Nl.chr05.0935,Nl.chr0…	18	Nl.chr01.0132,Nl.chr01.0531,Nl.chr02.0352,Nl.chr02.0571,Nl.chr02.1434,Nl.chr02.1615,Nl.chr04.0783,Nl.chr05.0623,Nl.chr06.0361,Nl.chr06.0928,Nl.chr07.1156,Nl.chr11.425,Nl.chr12.474,Nl.chr12.594,Nl.chr13.303,Nl.chrX.1302,Nl.scaffold.0366,Nl.scaffold.0679
GO:0022610	biological adhesion	Biological Process	47	Nl.chr01.0148,Nl.chr01.0892,Nl.chr02.1317,Nl.chr02.1319,Nl.chr02.1320,Nl.chr02.1372,Nl.chr04.0710,Nl.chr04.0711,Nl.chr04.1010,Nl.chr04.1012,Nl.chr04.1013,Nl.chr04.1235,Nl.chr04.1236,Nl.chr04.1237,Nl.chr04.1238,Nl.chr04.1239,Nl.chr06.0506,Nl.chr07.0009,Nl.chr07.0934,Nl.chr07.0998,Nl.chr09.104,Nl.chr11.742,Nl.chr12.002,Nl.chr12.104,Nl.chr12.110,Nl.chr12.115,Nl.chr12.116,Nl.chr12.520,Nl.chr12.521,Nl…	14	Nl.chr01.0394,Nl.chr02.0705,Nl.chr03.1838,Nl.chr04.0783,Nl.chr06.0928,Nl.chr07.0163,Nl.chr10.007,Nl.chr11.117,Nl.chr11.337,Nl.chr12.470,Nl.chr13.258,Nl.chrX.0175,Nl.chrX.1302,Nl.scaffold.1096
GO:0048511	rhythmic process	Biological Process	21	Nl.chr01.0551,Nl.chr01.0762,Nl.chr01.0763,Nl.chr01.1291,Nl.chr02.1804,Nl.chr04.0633,Nl.chr04.1210,Nl.chr05.1171,Nl.chr07.0667,Nl.chr09.091,Nl.chr09.134,Nl.chr09.138,Nl.chr09.739,Nl.chr10.633,Nl.chr10.761,Nl.chr11.081,Nl.chr11.199,Nl.chr14.336,Nl.chrX.1355,Nl.scaffold.0036,Nl.scaffold.1010	9	Nl.chr03.0432,Nl.chr05.1061,Nl.chr06.0796,Nl.chr09.816,Nl.chr11.680,Nl.chr13.066,Nl.chr13.092,Nl.chr13.348,Nl.chrX.0534
GO:0099531	presynaptic process involved in synaptic transmission	Biological Process	7	Nl.chr01.1228,Nl.chr07.0690,Nl.chr10.541,Nl.chr10.633,Nl.chrX.0990,Nl.chrX.0991,Nl.chrX.0992	4	Nl.chr02.1342,Nl.chr04.1293,Nl.chr06.0775,Nl.chr14.319
GO:0098754	detoxification	Biological Process	1	Nl.chr09.542	5	Nl.chr01.0092,Nl.chr01.1500,Nl.chr02.0930,Nl.chr03.1509,Nl.chr12.030
GO:0098743	cell aggregation	Biological Process	0	--	1	Nl.chr04.0783
GO:0005488	binding	Molecular Function	753	Nl.chr01.0019,Nl.chr01.0039,Nl.chr01.0050,Nl.chr01.0086,Nl.chr01.0116,Nl.chr01.0128,Nl.chr01.0130,Nl.chr01.0148,Nl.chr01.0163,Nl.chr01.0164,Nl.chr01.0185,Nl.chr01.0189,Nl.chr01.0192,Nl.chr01.0210,Nl.chr01.0212,Nl.chr01.0218,Nl.chr01.0298,Nl.chr01.0358,Nl.chr01.0393,Nl.chr01.0437,Nl.chr01.0467,Nl.chr01.0505,Nl.chr01.0508,Nl.chr01.0532,Nl.chr01.0543,Nl.chr01.0551,Nl.chr01.0572,Nl.chr01.0609,Nl.chr0…	327	Nl.chr01.0087,Nl.chr01.0092,Nl.chr01.0105,Nl.chr01.0117,Nl.chr01.0132,Nl.chr01.0256,Nl.chr01.0292,Nl.chr01.0359,Nl.chr01.0394,Nl.chr01.0430,Nl.chr01.0431,Nl.chr01.0440,Nl.chr01.0544,Nl.chr01.0545,Nl.chr01.0548,Nl.chr01.0573,Nl.chr01.0597,Nl.chr01.0604,Nl.chr01.0614,Nl.chr01.0652,Nl.chr01.0728,Nl.chr01.0791,Nl.chr01.0903,Nl.chr01.0970,Nl.chr01.0982,Nl.chr01.1124,Nl.chr01.1136,Nl.chr01.1141,Nl.chr0…
GO:0003824	catalytic activity	Molecular Function	368	Nl.chr01.0035,Nl.chr01.0128,Nl.chr01.0130,Nl.chr01.0189,Nl.chr01.0358,Nl.chr01.0437,Nl.chr01.0467,Nl.chr01.0472,Nl.chr01.0543,Nl.chr01.0551,Nl.chr01.0557,Nl.chr01.0609,Nl.chr01.0668,Nl.chr01.0700,Nl.chr01.0733,Nl.chr01.0762,Nl.chr01.0763,Nl.chr01.0892,Nl.chr01.0893,Nl.chr01.0913,Nl.chr01.1080,Nl.chr01.1153,Nl.chr01.1248,Nl.chr01.1249,Nl.chr01.1252,Nl.chr01.1290,Nl.chr01.1297,Nl.chr01.1371,Nl.chr0…	309	Nl.chr01.0030,Nl.chr01.0056,Nl.chr01.0075,Nl.chr01.0092,Nl.chr01.0101,Nl.chr01.0114,Nl.chr01.0117,Nl.chr01.0132,Nl.chr01.0198,Nl.chr01.0199,Nl.chr01.0291,Nl.chr01.0292,Nl.chr01.0341,Nl.chr01.0395,Nl.chr01.0434,Nl.chr01.0436,Nl.chr01.0440,Nl.chr01.0531,Nl.chr01.0544,Nl.chr01.0545,Nl.chr01.0652,Nl.chr01.0869,Nl.chr01.0903,Nl.chr01.1124,Nl.chr01.1136,Nl.chr01.1141,Nl.chr01.1161,Nl.chr01.1172,Nl.chr0…
GO:0005215	transporter activity	Molecular Function	44	Nl.chr01.0050,Nl.chr01.1264,Nl.chr02.0494,Nl.chr02.1138,Nl.chr02.1306,Nl.chr02.1451,Nl.chr02.1767,Nl.chr03.0397,Nl.chr03.0542,Nl.chr03.1520,Nl.chr03.1568,Nl.chr03.1570,Nl.chr03.1596,Nl.chr03.1781,Nl.chr03.1867,Nl.chr03.1977,Nl.chr04.0772,Nl.chr04.0808,Nl.chr04.0809,Nl.chr04.1226,Nl.chr06.0045,Nl.chr06.0989,Nl.chr07.0690,Nl.chr07.0875,Nl.chr08.364,Nl.chr08.443,Nl.chr09.084,Nl.chr09.091,Nl.chr09.13…	98	Nl.chr01.0057,Nl.chr01.0175,Nl.chr01.1061,Nl.chr01.1121,Nl.chr01.1171,Nl.chr01.1272,Nl.chr01.1409,Nl.chr01.1500,Nl.chr01.1668,Nl.chr02.0112,Nl.chr02.0120,Nl.chr02.0133,Nl.chr02.0352,Nl.chr02.0392,Nl.chr02.0615,Nl.chr02.0616,Nl.chr02.0691,Nl.chr02.0693,Nl.chr02.0707,Nl.chr02.0930,Nl.chr02.1131,Nl.chr02.1739,Nl.chr02.1748,Nl.chr02.1796,Nl.chr03.0065,Nl.chr03.0113,Nl.chr03.0114,Nl.chr03.0290,Nl.chr0…
GO:0005198	structural molecule activity	Molecular Function	38	Nl.chr01.0210,Nl.chr01.0218,Nl.chr02.1619,Nl.chr02.1620,Nl.chr03.0099,Nl.chr03.0404,Nl.chr03.0456,Nl.chr03.1280,Nl.chr06.0357,Nl.chr07.0447,Nl.chr07.0454,Nl.chr07.0455,Nl.chr07.0456,Nl.chr07.0525,Nl.chr07.0527,Nl.chr07.0528,Nl.chr07.0535,Nl.chr07.0537,Nl.chr07.0538,Nl.chr07.0541,Nl.chr07.0542,Nl.chr09.113,Nl.chr10.089,Nl.chr10.411,Nl.chr11.023,Nl.chr11.585,Nl.chr11.624,Nl.chr11.635,Nl.chr11.636,N…	38	Nl.chr01.1374,Nl.chr02.0421,Nl.chr02.1766,Nl.chr03.0260,Nl.chr03.0400,Nl.chr03.1838,Nl.chr04.0098,Nl.chr04.0441,Nl.chr05.0064,Nl.chr05.0822,Nl.chr05.1052,Nl.chr06.0025,Nl.chr06.0361,Nl.chr06.0670,Nl.chr07.0532,Nl.chr07.0534,Nl.chr07.0768,Nl.chr08.449,Nl.chr08.462,Nl.chr08.468,Nl.chr09.030,Nl.chr09.843,Nl.chr10.172,Nl.chr10.710,Nl.chr11.139,Nl.chr11.322,Nl.chr11.406,Nl.chr11.434,Nl.chr11.455,Nl.ch…
GO:0001071	nucleic acid binding transcription factor activity	Molecular Function	59	Nl.chr01.0116,Nl.chr01.0572,Nl.chr02.0042,Nl.chr02.0505,Nl.chr02.0517,Nl.chr02.0801,Nl.chr02.1209,Nl.chr02.1419,Nl.chr02.1429,Nl.chr03.0112,Nl.chr03.1193,Nl.chr03.1737,Nl.chr03.1836,Nl.chr03.1837,Nl.chr03.1946,Nl.chr03.1947,Nl.chr03.1949,Nl.chr03.1999,Nl.chr04.0190,Nl.chr04.0279,Nl.chr04.0280,Nl.chr04.0864,Nl.chr04.0887,Nl.chr04.1318,Nl.chr05.1292,Nl.chr06.0309,Nl.chr06.0374,Nl.chr06.0466,Nl.chr0…	12	Nl.chr01.0970,Nl.chr02.0383,Nl.chr03.1526,Nl.chr04.0783,Nl.chr05.0114,Nl.chr05.1061,Nl.chr06.0205,Nl.chr06.0823,Nl.chr07.0751,Nl.chr13.397,Nl.chrX.0841,Nl.chrX.1253
GO:0004871	signal transducer activity	Molecular Function	47	Nl.chr01.0551,Nl.chr01.1264,Nl.chr02.1150,Nl.chr02.1209,Nl.chr02.1306,Nl.chr02.1372,Nl.chr02.1419,Nl.chr03.1244,Nl.chr03.1765,Nl.chr06.0309,Nl.chr06.0466,Nl.chr06.0989,Nl.chr07.0002,Nl.chr07.0009,Nl.chr07.0101,Nl.chr07.0487,Nl.chr08.478,Nl.chr09.091,Nl.chr10.057,Nl.chr10.058,Nl.chr10.076,Nl.chr10.212,Nl.chr10.213,Nl.chr10.845,Nl.chr11.007,Nl.chr11.197,Nl.chr11.198,Nl.chr11.199,Nl.chr11.663,Nl.chr…	24	Nl.chr01.1061,Nl.chr01.1409,Nl.chr02.0111,Nl.chr02.0352,Nl.chr02.0571,Nl.chr02.0707,Nl.chr02.1434,Nl.chr03.0481,Nl.chr04.0700,Nl.chr04.1293,Nl.chr05.0598,Nl.chr05.0623,Nl.chr07.0841,Nl.chr09.803,Nl.chr10.017,Nl.chr10.073,Nl.chr10.421,Nl.chr10.816,Nl.chr10.817,Nl.chrX.0588,Nl.chrX.0841,Nl.scaffold.0571,Nl.scaffold.0742,Nl.scaffold.0743
GO:0098772	molecular function regulator	Molecular Function	62	Nl.chr01.0103,Nl.chr01.0372,Nl.chr01.1060,Nl.chr01.1443,Nl.chr01.1686,Nl.chr02.0219,Nl.chr02.0647,Nl.chr02.0655,Nl.chr02.1009,Nl.chr02.1813,Nl.chr03.0105,Nl.chr03.0138,Nl.chr03.0354,Nl.chr04.0105,Nl.chr04.0365,Nl.chr04.1362,Nl.chr05.0731,Nl.chr05.1120,Nl.chr05.1121,Nl.chr06.0019,Nl.chr06.0020,Nl.chr06.0238,Nl.chr06.0429,Nl.chr06.0621,Nl.chr06.0671,Nl.chr06.0984,Nl.chr07.0008,Nl.chr07.0487,Nl.chr0…	8	Nl.chr02.1489,Nl.chr04.0545,Nl.chr05.0459,Nl.chr07.0869,Nl.chr07.1156,Nl.chr11.082,Nl.chr12.036,Nl.chr14.119
GO:0060089	molecular transducer activity	Molecular Function	45	Nl.chr01.0551,Nl.chr01.1264,Nl.chr02.1150,Nl.chr02.1209,Nl.chr02.1306,Nl.chr02.1372,Nl.chr02.1419,Nl.chr03.1244,Nl.chr03.1765,Nl.chr04.1215,Nl.chr04.1217,Nl.chr06.0309,Nl.chr06.0466,Nl.chr06.0989,Nl.chr07.0002,Nl.chr07.0009,Nl.chr07.0101,Nl.chr09.091,Nl.chr09.134,Nl.chr09.135,Nl.chr10.057,Nl.chr10.058,Nl.chr10.212,Nl.chr10.213,Nl.chr10.845,Nl.chr11.007,Nl.chr11.197,Nl.chr11.198,Nl.chr11.199,Nl.ch…	25	Nl.chr01.1061,Nl.chr01.1409,Nl.chr02.0111,Nl.chr02.0352,Nl.chr02.0571,Nl.chr02.0707,Nl.chr02.1434,Nl.chr03.0481,Nl.chr04.0700,Nl.chr04.1293,Nl.chr05.0598,Nl.chr05.0623,Nl.chr06.0796,Nl.chr07.0841,Nl.chr09.803,Nl.chr10.017,Nl.chr10.073,Nl.chr10.421,Nl.chr10.816,Nl.chr10.817,Nl.chrX.0588,Nl.chrX.0841,Nl.scaffold.0571,Nl.scaffold.0742,Nl.scaffold.0743
GO:0000988	transcription factor activity, protein binding	Molecular Function	21	Nl.chr02.0816,Nl.chr02.1323,Nl.chr04.0078,Nl.chr04.1370,Nl.chr05.0820,Nl.chr05.1125,Nl.chr06.0374,Nl.chr06.0837,Nl.chr09.625,Nl.chr10.336,Nl.chr10.337,Nl.chr10.742,Nl.chr10.761,Nl.chr12.044,Nl.chr12.513,Nl.chr14.276,Nl.chrX.0032,Nl.chrX.0583,Nl.chrX.0586,Nl.chrX.1372,Nl.scaffold.0717	2	Nl.chr03.0676,Nl.chr06.0195
GO:0009055	electron carrier activity	Molecular Function	2	Nl.chr01.0130,Nl.chr01.0700	6	Nl.chr02.1609,Nl.chr03.1144,Nl.chr07.0310,Nl.chr10.447,Nl.chr11.102,Nl.chr12.316
GO:0016209	antioxidant activity	Molecular Function	2	Nl.chr06.0042,Nl.chr09.542	2	Nl.chr01.0092,Nl.chr09.780
GO:0045182	translation regulator activity	Molecular Function	2	Nl.chr05.0076,Nl.chr05.0801	0	--
GO:0016015	morphogen activity	Molecular Function	1	Nl.scaffold.0279	0	--
GO:0044464	cell part	Cellular Component	691	Nl.chr01.0019,Nl.chr01.0039,Nl.chr01.0050,Nl.chr01.0086,Nl.chr01.0097,Nl.chr01.0098,Nl.chr01.0103,Nl.chr01.0116,Nl.chr01.0128,Nl.chr01.0130,Nl.chr01.0163,Nl.chr01.0164,Nl.chr01.0189,Nl.chr01.0192,Nl.chr01.0210,Nl.chr01.0218,Nl.chr01.0358,Nl.chr01.0437,Nl.chr01.0505,Nl.chr01.0551,Nl.chr01.0557,Nl.chr01.0572,Nl.chr01.0609,Nl.chr01.0649,Nl.chr01.0668,Nl.chr01.0700,Nl.chr01.0701,Nl.chr01.0733,Nl.chr0…	300	Nl.chr01.0036,Nl.chr01.0092,Nl.chr01.0101,Nl.chr01.0105,Nl.chr01.0117,Nl.chr01.0132,Nl.chr01.0291,Nl.chr01.0328,Nl.chr01.0359,Nl.chr01.0434,Nl.chr01.0545,Nl.chr01.0548,Nl.chr01.0604,Nl.chr01.0903,Nl.chr01.1061,Nl.chr01.1141,Nl.chr01.1161,Nl.chr01.1172,Nl.chr01.1293,Nl.chr01.1314,Nl.chr01.1315,Nl.chr01.1366,Nl.chr01.1374,Nl.chr01.1409,Nl.chr01.1500,Nl.chr01.1607,Nl.chr02.0040,Nl.chr02.0092,Nl.chr0…
GO:0005623	cell	Cellular Component	691	Nl.chr01.0019,Nl.chr01.0039,Nl.chr01.0050,Nl.chr01.0086,Nl.chr01.0097,Nl.chr01.0098,Nl.chr01.0103,Nl.chr01.0116,Nl.chr01.0128,Nl.chr01.0130,Nl.chr01.0163,Nl.chr01.0164,Nl.chr01.0189,Nl.chr01.0192,Nl.chr01.0210,Nl.chr01.0218,Nl.chr01.0358,Nl.chr01.0437,Nl.chr01.0505,Nl.chr01.0551,Nl.chr01.0557,Nl.chr01.0572,Nl.chr01.0609,Nl.chr01.0649,Nl.chr01.0668,Nl.chr01.0700,Nl.chr01.0701,Nl.chr01.0733,Nl.chr0…	300	Nl.chr01.0036,Nl.chr01.0092,Nl.chr01.0101,Nl.chr01.0105,Nl.chr01.0117,Nl.chr01.0132,Nl.chr01.0291,Nl.chr01.0328,Nl.chr01.0359,Nl.chr01.0434,Nl.chr01.0545,Nl.chr01.0548,Nl.chr01.0604,Nl.chr01.0903,Nl.chr01.1061,Nl.chr01.1141,Nl.chr01.1161,Nl.chr01.1172,Nl.chr01.1293,Nl.chr01.1314,Nl.chr01.1315,Nl.chr01.1366,Nl.chr01.1374,Nl.chr01.1409,Nl.chr01.1500,Nl.chr01.1607,Nl.chr02.0040,Nl.chr02.0092,Nl.chr0…
GO:0043226	organelle	Cellular Component	495	Nl.chr01.0039,Nl.chr01.0050,Nl.chr01.0097,Nl.chr01.0098,Nl.chr01.0116,Nl.chr01.0163,Nl.chr01.0164,Nl.chr01.0192,Nl.chr01.0210,Nl.chr01.0218,Nl.chr01.0358,Nl.chr01.0437,Nl.chr01.0505,Nl.chr01.0557,Nl.chr01.0572,Nl.chr01.0609,Nl.chr01.0649,Nl.chr01.0668,Nl.chr01.0701,Nl.chr01.0838,Nl.chr01.0893,Nl.chr01.0938,Nl.chr01.1153,Nl.chr01.1158,Nl.chr01.1248,Nl.chr01.1252,Nl.chr01.1291,Nl.chr01.1297,Nl.chr0…	158	Nl.chr01.0036,Nl.chr01.0092,Nl.chr01.0101,Nl.chr01.0132,Nl.chr01.0291,Nl.chr01.0328,Nl.chr01.0359,Nl.chr01.0434,Nl.chr01.0903,Nl.chr01.1061,Nl.chr01.1161,Nl.chr01.1172,Nl.chr01.1314,Nl.chr01.1366,Nl.chr01.1374,Nl.chr02.0040,Nl.chr02.0092,Nl.chr02.0111,Nl.chr02.0133,Nl.chr02.0136,Nl.chr02.0615,Nl.chr02.0616,Nl.chr02.0672,Nl.chr02.1263,Nl.chr02.1434,Nl.chr02.1591,Nl.chr02.1606,Nl.chr02.1615,Nl.chr0…
GO:0016020	membrane	Cellular Component	197	Nl.chr01.0086,Nl.chr01.0103,Nl.chr01.0163,Nl.chr01.0164,Nl.chr01.0218,Nl.chr01.0551,Nl.chr01.0892,Nl.chr01.1252,Nl.chr01.1264,Nl.chr01.1665,Nl.chr02.0047,Nl.chr02.0134,Nl.chr02.0135,Nl.chr02.0494,Nl.chr02.0655,Nl.chr02.1138,Nl.chr02.1150,Nl.chr02.1306,Nl.chr02.1317,Nl.chr02.1319,Nl.chr02.1320,Nl.chr02.1372,Nl.chr02.1451,Nl.chr02.1460,Nl.chr02.1480,Nl.chr02.1527,Nl.chr02.1767,Nl.chr03.0213,Nl.chr0…	209	Nl.chr01.0057,Nl.chr01.0132,Nl.chr01.0175,Nl.chr01.0341,Nl.chr01.0359,Nl.chr01.0548,Nl.chr01.0604,Nl.chr01.1061,Nl.chr01.1121,Nl.chr01.1128,Nl.chr01.1161,Nl.chr01.1171,Nl.chr01.1272,Nl.chr01.1314,Nl.chr01.1375,Nl.chr01.1409,Nl.chr01.1500,Nl.chr01.1605,Nl.chr01.1637,Nl.chr01.1668,Nl.chr01.1671,Nl.chr02.0092,Nl.chr02.0111,Nl.chr02.0112,Nl.chr02.0120,Nl.chr02.0133,Nl.chr02.0352,Nl.chr02.0392,Nl.chr0…
GO:0044422	organelle part	Cellular Component	279	Nl.chr01.0050,Nl.chr01.0097,Nl.chr01.0098,Nl.chr01.0163,Nl.chr01.0164,Nl.chr01.0218,Nl.chr01.0437,Nl.chr01.0609,Nl.chr01.0649,Nl.chr01.0701,Nl.chr01.0893,Nl.chr01.0938,Nl.chr01.1158,Nl.chr01.1252,Nl.chr01.1439,Nl.chr01.1611,Nl.chr01.1612,Nl.chr01.1685,Nl.chr01.1686,Nl.chr02.0090,Nl.chr02.0170,Nl.chr02.0173,Nl.chr02.0261,Nl.chr02.0298,Nl.chr02.0365,Nl.chr02.0436,Nl.chr02.0483,Nl.chr02.0505,Nl.chr0…	84	Nl.chr01.0132,Nl.chr01.0903,Nl.chr01.1161,Nl.chr01.1314,Nl.chr01.1366,Nl.chr01.1374,Nl.chr02.0040,Nl.chr02.0092,Nl.chr02.0111,Nl.chr02.0133,Nl.chr02.0615,Nl.chr02.0616,Nl.chr02.0672,Nl.chr02.1615,Nl.chr03.0508,Nl.chr03.0773,Nl.chr03.1676,Nl.chr04.0125,Nl.chr04.0309,Nl.chr04.0783,Nl.chr05.0064,Nl.chr05.0411,Nl.chr05.0428,Nl.chr05.0459,Nl.chr05.1052,Nl.chr05.1259,Nl.chr05.1290,Nl.chr06.0025,Nl.chr0…
GO:0032991	macromolecular complex	Cellular Component	282	Nl.chr01.0019,Nl.chr01.0097,Nl.chr01.0098,Nl.chr01.0163,Nl.chr01.0164,Nl.chr01.0189,Nl.chr01.0192,Nl.chr01.0218,Nl.chr01.0437,Nl.chr01.0480,Nl.chr01.0551,Nl.chr01.0572,Nl.chr01.0609,Nl.chr01.0701,Nl.chr01.0789,Nl.chr01.0893,Nl.chr01.0938,Nl.chr01.1011,Nl.chr01.1158,Nl.chr01.1252,Nl.chr01.1264,Nl.chr01.1439,Nl.chr01.1443,Nl.chr01.1651,Nl.chr01.1685,Nl.chr02.0090,Nl.chr02.0170,Nl.chr02.0173,Nl.chr0…	66	Nl.chr01.0105,Nl.chr01.0394,Nl.chr01.0903,Nl.chr01.1061,Nl.chr02.0040,Nl.chr02.0111,Nl.chr02.0155,Nl.chr02.0392,Nl.chr02.0421,Nl.chr02.1016,Nl.chr02.1615,Nl.chr03.0382,Nl.chr03.0481,Nl.chr03.0636,Nl.chr04.0125,Nl.chr04.0309,Nl.chr04.0545,Nl.chr04.0700,Nl.chr04.0783,Nl.chr04.1015,Nl.chr04.1292,Nl.chr04.1293,Nl.chr05.0068,Nl.chr05.0114,Nl.chr05.0132,Nl.chr05.0135,Nl.chr05.0459,Nl.chr05.0822,Nl.chr0…
GO:0044425	membrane part	Cellular Component	124	Nl.chr01.0103,Nl.chr01.0163,Nl.chr01.0164,Nl.chr01.0218,Nl.chr01.0551,Nl.chr01.0892,Nl.chr01.1264,Nl.chr01.1665,Nl.chr02.0134,Nl.chr02.0135,Nl.chr02.1138,Nl.chr02.1306,Nl.chr02.1372,Nl.chr02.1451,Nl.chr02.1480,Nl.chr02.1767,Nl.chr03.0213,Nl.chr03.0397,Nl.chr03.0506,Nl.chr03.0637,Nl.chr03.0860,Nl.chr03.1192,Nl.chr03.1568,Nl.chr03.1570,Nl.chr03.1596,Nl.chr03.1765,Nl.chr03.1781,Nl.chr03.1867,Nl.chr0…	162	Nl.chr01.0057,Nl.chr01.0132,Nl.chr01.0175,Nl.chr01.0341,Nl.chr01.0359,Nl.chr01.0548,Nl.chr01.0604,Nl.chr01.1061,Nl.chr01.1121,Nl.chr01.1128,Nl.chr01.1272,Nl.chr01.1314,Nl.chr01.1375,Nl.chr01.1500,Nl.chr01.1605,Nl.chr01.1637,Nl.chr01.1668,Nl.chr02.0111,Nl.chr02.0112,Nl.chr02.0352,Nl.chr02.0392,Nl.chr02.0571,Nl.chr02.0672,Nl.chr02.0691,Nl.chr02.0693,Nl.chr02.0707,Nl.chr02.0930,Nl.chr02.1064,Nl.chr0…
GO:0031974	membrane-enclosed lumen	Cellular Component	137	Nl.chr01.0050,Nl.chr01.0649,Nl.chr01.0701,Nl.chr01.0938,Nl.chr01.1158,Nl.chr01.1439,Nl.chr02.0170,Nl.chr02.0173,Nl.chr02.0261,Nl.chr02.0436,Nl.chr02.0483,Nl.chr02.0556,Nl.chr02.0563,Nl.chr02.0675,Nl.chr02.0811,Nl.chr02.0992,Nl.chr02.0993,Nl.chr02.1142,Nl.chr02.1469,Nl.chr02.1535,Nl.chr02.1584,Nl.chr02.1613,Nl.chr03.0153,Nl.chr03.0340,Nl.chr03.0414,Nl.chr03.0455,Nl.chr03.0557,Nl.chr03.0565,Nl.chr0…	19	Nl.chr01.0132,Nl.chr02.0040,Nl.chr04.0125,Nl.chr04.0783,Nl.chr05.1290,Nl.chr06.0361,Nl.chr06.0646,Nl.chr07.0310,Nl.chr07.0746,Nl.chr07.0747,Nl.chr09.628,Nl.chr10.447,Nl.chr11.338,Nl.chr12.515,Nl.chr13.303,Nl.chrX.1307,Nl.scaffold.0366,Nl.scaffold.0689,Nl.scaffold.0824
GO:0005576	extracellular region	Cellular Component	56	Nl.chr01.0086,Nl.chr01.0551,Nl.chr01.1252,Nl.chr02.0020,Nl.chr02.0021,Nl.chr02.0022,Nl.chr02.0023,Nl.chr02.0024,Nl.chr02.0025,Nl.chr02.0026,Nl.chr02.1601,Nl.chr02.1711,Nl.chr03.0003,Nl.chr03.0404,Nl.chr03.1280,Nl.chr03.1384,Nl.chr03.1904,Nl.chr04.0248,Nl.chr04.0907,Nl.chr05.1235,Nl.chr06.0059,Nl.chr06.0923,Nl.chr06.0989,Nl.chr07.0002,Nl.chr07.0070,Nl.chr07.0251,Nl.chr07.0525,Nl.chr07.0527,Nl.chr0…	92	Nl.chr01.0092,Nl.chr01.0101,Nl.chr01.0132,Nl.chr01.0394,Nl.chr01.0434,Nl.chr01.0531,Nl.chr01.0791,Nl.chr01.0817,Nl.chr01.0982,Nl.chr01.1482,Nl.chr01.1483,Nl.chr02.0705,Nl.chr02.1321,Nl.chr02.1479,Nl.chr02.1489,Nl.chr02.1630,Nl.chr02.1675,Nl.chr02.1766,Nl.chr03.0072,Nl.chr03.0146,Nl.chr03.0400,Nl.chr03.0676,Nl.chr03.0836,Nl.chr03.1204,Nl.chr03.1208,Nl.chr03.1283,Nl.chr03.1318,Nl.chr03.1392,Nl.chr0…
GO:0044421	extracellular region part	Cellular Component	31	Nl.chr01.0086,Nl.chr01.0551,Nl.chr01.1252,Nl.chr02.0020,Nl.chr02.0021,Nl.chr02.0022,Nl.chr02.0023,Nl.chr02.0024,Nl.chr02.0025,Nl.chr02.0026,Nl.chr02.1601,Nl.chr03.0003,Nl.chr03.1904,Nl.chr04.0248,Nl.chr04.0907,Nl.chr06.0059,Nl.chr06.0923,Nl.chr06.0989,Nl.chr07.0070,Nl.chr11.144,Nl.chr11.199,Nl.chr14.052,Nl.chrX.0339,Nl.chrX.0975,Nl.chrX.0976,Nl.chrX.1114,Nl.chrX.1422,Nl.scaffold.0036,Nl.scaffold.…	49	Nl.chr01.0092,Nl.chr01.0101,Nl.chr01.0132,Nl.chr01.0434,Nl.chr01.0531,Nl.chr01.0817,Nl.chr02.0705,Nl.chr02.1321,Nl.chr02.1489,Nl.chr02.1630,Nl.chr03.0072,Nl.chr03.0676,Nl.chr03.1204,Nl.chr03.1208,Nl.chr03.1283,Nl.chr03.1392,Nl.chr03.1402,Nl.chr03.1863,Nl.chr04.1332,Nl.chr05.0444,Nl.chr05.0445,Nl.chr05.0594,Nl.chr05.0979,Nl.chr05.0984,Nl.chr05.1073,Nl.chr05.1074,Nl.chr06.0928,Nl.chr07.0207,Nl.chr0…
GO:0045202	synapse	Cellular Component	20	Nl.chr01.0039,Nl.chr01.0218,Nl.chr02.1619,Nl.chr02.1620,Nl.chr04.1243,Nl.chr05.0790,Nl.chr05.0801,Nl.chr07.0690,Nl.chr09.718,Nl.chr10.541,Nl.chr10.742,Nl.chr12.122,Nl.chr13.514,Nl.chrX.0182,Nl.chrX.0990,Nl.chrX.0991,Nl.chrX.0992,Nl.chrX.1049,Nl.chrX.1103,Nl.scaffold.0279	15	Nl.chr01.0548,Nl.chr01.1061,Nl.chr02.1342,Nl.chr02.1434,Nl.chr02.1630,Nl.chr04.0435,Nl.chr04.1293,Nl.chr06.0928,Nl.chr06.0997,Nl.chr07.0207,Nl.chr10.261,Nl.chr11.117,Nl.chr13.088,Nl.chr13.240,Nl.chr13.258
GO:0030054	cell junction	Cellular Component	27	Nl.chr01.0163,Nl.chr01.0164,Nl.chr01.0892,Nl.chr01.1611,Nl.chr01.1612,Nl.chr04.0686,Nl.chr04.1215,Nl.chr04.1216,Nl.chr04.1217,Nl.chr06.0506,Nl.chr06.0813,Nl.chr07.0009,Nl.chr07.0652,Nl.chr07.0875,Nl.chr07.0998,Nl.chr11.263,Nl.chr11.742,Nl.chr12.110,Nl.chr12.115,Nl.chr12.116,Nl.chr13.526,Nl.chr13.527,Nl.chr14.028,Nl.chr14.107,Nl.chrX.0182,Nl.scaffold.0180,Nl.scaffold.0277	6	Nl.chr01.0394,Nl.chr01.0604,Nl.chr09.169,Nl.chr11.337,Nl.chr12.014,Nl.chr12.470
GO:0099512	supramolecular fiber	Cellular Component	24	Nl.chr01.0437,Nl.chr01.1252,Nl.chr02.0261,Nl.chr02.0675,Nl.chr02.1329,Nl.chr03.0099,Nl.chr03.0522,Nl.chr03.0615,Nl.chr03.0736,Nl.chr04.0248,Nl.chr05.0007,Nl.chr06.0059,Nl.chr06.0598,Nl.chr06.0819,Nl.chr06.0845,Nl.chr10.539,Nl.chr10.595,Nl.chr13.095,Nl.chr13.381,Nl.chr14.281,Nl.chr14.283,Nl.chr14.284,Nl.chr14.285,Nl.scaffold.0170	8	Nl.chr01.1374,Nl.chr05.0064,Nl.chr05.1052,Nl.chr07.0768,Nl.chr08.462,Nl.chr08.468,Nl.chr09.030,Nl.chr09.843
GO:0031012	extracellular matrix	Cellular Component	21	Nl.chr02.0020,Nl.chr02.0021,Nl.chr02.0022,Nl.chr02.0023,Nl.chr02.0024,Nl.chr02.0025,Nl.chr02.0026,Nl.chr03.0404,Nl.chr03.1280,Nl.chr07.0525,Nl.chr07.0527,Nl.chr07.0537,Nl.chr07.0541,Nl.chr07.0542,Nl.chr10.411,Nl.chr11.635,Nl.chr13.098,Nl.chrX.0339,Nl.scaffold.0113,Nl.scaffold.0181,Nl.scaffold.0547	11	Nl.chr02.1766,Nl.chr03.0400,Nl.chr06.0928,Nl.chr07.0534,Nl.chr11.322,Nl.chr11.455,Nl.chr11.460,Nl.chr11.625,Nl.scaffold.0067,Nl.scaffold.0458,Nl.scaffold.1096
GO:0044456	synapse part	Cellular Component	14	Nl.chr01.0039,Nl.chr02.1619,Nl.chr02.1620,Nl.chr05.0790,Nl.chr05.0801,Nl.chr07.0690,Nl.chr10.541,Nl.chr10.742,Nl.chr12.122,Nl.chrX.0182,Nl.chrX.0990,Nl.chrX.0991,Nl.chrX.0992,Nl.scaffold.0279	11	Nl.chr01.0548,Nl.chr01.1061,Nl.chr02.1434,Nl.chr04.0435,Nl.chr04.1293,Nl.chr06.0928,Nl.chr06.0997,Nl.chr07.0207,Nl.chr13.088,Nl.chr13.240,Nl.chr13.258
GO:0044420	extracellular matrix component	Cellular Component	8	Nl.chr02.0020,Nl.chr02.0021,Nl.chr02.0022,Nl.chr02.0023,Nl.chr02.0024,Nl.chr02.0025,Nl.chr02.0026,Nl.chrX.0339	1	Nl.chr06.0928
