# Supplementary material for: Transcriptome Analysis of the Regulatory Mechanism of FoxO on Wing Dimorphism in the Brown Planthopper, Nilaparvata lugens (Hemiptera: Delphacidae)
Source: Insects. 2021 May 4;12(5):413. doi: 10.3390/insects12050413 (PMC8148023; doi:10.3390/insects12050413)
Supplement: Supplementary file 1 [file insects-12-00413-s001.zip › Supplementary Tables/Supplementary Table 7. Differentially expressed genes of GO classification in forewing at 48h..xlsx]

## Sheet: Supplementary Table 6. Differen
Supplementary Table 6. Differentially expressed genes of GO classification in forewing at 48h.
GO_accession	Description	Term type	Up_DEGs	Up_Gene_IDs	Down_DEGs	Down_Gene_IDs
GO:0044699	single-organism process	Biological Process	309	Nl.chr01.0097,Nl.chr01.0210,Nl.chr01.0218,Nl.chr01.0358,Nl.chr01.0371,Nl.chr01.0435,Nl.chr01.0437,Nl.chr01.0467,Nl.chr01.0480,Nl.chr01.0508,Nl.chr01.0557,Nl.chr01.0594,Nl.chr01.0685,Nl.chr01.0701,Nl.chr01.0841,Nl.chr01.0938,Nl.chr01.1252,Nl.chr01.1255,Nl.chr01.1263,Nl.chr01.1264,Nl.chr01.1325,Nl.chr01.1485,Nl.chr01.1541,Nl.chr01.1567,Nl.chr01.1685,Nl.chr02.0020,Nl.chr02.0042,Nl.chr02.0076,Nl.chr0…	422	Nl.chr01.0067,Nl.chr01.0108,Nl.chr01.0119,Nl.chr01.0306,Nl.chr01.0328,Nl.chr01.0359,Nl.chr01.0366,Nl.chr01.0391,Nl.chr01.0422,Nl.chr01.0423,Nl.chr01.0430,Nl.chr01.0449,Nl.chr01.0494,Nl.chr01.0500,Nl.chr01.0548,Nl.chr01.0678,Nl.chr01.0705,Nl.chr01.0762,Nl.chr01.0763,Nl.chr01.0879,Nl.chr01.0918,Nl.chr01.0974,Nl.chr01.0982,Nl.chr01.1010,Nl.chr01.1017,Nl.chr01.1061,Nl.chr01.1132,Nl.chr01.1161,Nl.chr0…
GO:0009987	cellular process	Biological Process	327	Nl.chr01.0097,Nl.chr01.0210,Nl.chr01.0218,Nl.chr01.0358,Nl.chr01.0371,Nl.chr01.0435,Nl.chr01.0437,Nl.chr01.0467,Nl.chr01.0480,Nl.chr01.0508,Nl.chr01.0543,Nl.chr01.0557,Nl.chr01.0594,Nl.chr01.0685,Nl.chr01.0701,Nl.chr01.0841,Nl.chr01.0938,Nl.chr01.1252,Nl.chr01.1255,Nl.chr01.1263,Nl.chr01.1264,Nl.chr01.1325,Nl.chr01.1485,Nl.chr01.1541,Nl.chr01.1685,Nl.chr02.0042,Nl.chr02.0139,Nl.chr02.0193,Nl.chr0…	388	Nl.chr01.0067,Nl.chr01.0105,Nl.chr01.0108,Nl.chr01.0119,Nl.chr01.0192,Nl.chr01.0306,Nl.chr01.0328,Nl.chr01.0359,Nl.chr01.0366,Nl.chr01.0391,Nl.chr01.0494,Nl.chr01.0500,Nl.chr01.0548,Nl.chr01.0669,Nl.chr01.0678,Nl.chr01.0705,Nl.chr01.0762,Nl.chr01.0763,Nl.chr01.0879,Nl.chr01.0918,Nl.chr01.0970,Nl.chr01.0974,Nl.chr01.0982,Nl.chr01.1010,Nl.chr01.1017,Nl.chr01.1061,Nl.chr01.1132,Nl.chr01.1171,Nl.chr0…
GO:0008152	metabolic process	Biological Process	262	Nl.chr01.0218,Nl.chr01.0358,Nl.chr01.0435,Nl.chr01.0467,Nl.chr01.0508,Nl.chr01.0543,Nl.chr01.0557,Nl.chr01.0594,Nl.chr01.0685,Nl.chr01.0701,Nl.chr01.0938,Nl.chr01.1080,Nl.chr01.1255,Nl.chr01.1325,Nl.chr01.1381,Nl.chr01.1485,Nl.chr01.1541,Nl.chr01.1567,Nl.chr01.1685,Nl.chr02.0042,Nl.chr02.0076,Nl.chr02.0139,Nl.chr02.0147,Nl.chr02.0227,Nl.chr02.0236,Nl.chr02.0275,Nl.chr02.0348,Nl.chr02.0365,Nl.chr0…	305	Nl.chr01.0067,Nl.chr01.0105,Nl.chr01.0192,Nl.chr01.0306,Nl.chr01.0328,Nl.chr01.0359,Nl.chr01.0391,Nl.chr01.0423,Nl.chr01.0494,Nl.chr01.0500,Nl.chr01.0669,Nl.chr01.0760,Nl.chr01.0762,Nl.chr01.0763,Nl.chr01.0879,Nl.chr01.0970,Nl.chr01.0974,Nl.chr01.1017,Nl.chr01.1061,Nl.chr01.1172,Nl.chr01.1240,Nl.chr01.1366,Nl.chr01.1384,Nl.chr01.1403,Nl.chr01.1584,Nl.chr01.1671,Nl.chr01.1672,Nl.chr02.0040,Nl.chr0…
GO:0065007	biological regulation	Biological Process	213	Nl.chr01.0218,Nl.chr01.0358,Nl.chr01.0435,Nl.chr01.0437,Nl.chr01.0467,Nl.chr01.0508,Nl.chr01.0594,Nl.chr01.0685,Nl.chr01.0701,Nl.chr01.0841,Nl.chr01.0938,Nl.chr01.1252,Nl.chr01.1263,Nl.chr01.1264,Nl.chr01.1325,Nl.chr01.1485,Nl.chr01.1541,Nl.chr02.0042,Nl.chr02.0193,Nl.chr02.0236,Nl.chr02.0275,Nl.chr02.0365,Nl.chr02.0448,Nl.chr02.0508,Nl.chr02.0556,Nl.chr02.0572,Nl.chr02.0655,Nl.chr02.0675,Nl.chr0…	185	Nl.chr01.0105,Nl.chr01.0119,Nl.chr01.0192,Nl.chr01.0306,Nl.chr01.0328,Nl.chr01.0422,Nl.chr01.0548,Nl.chr01.0705,Nl.chr01.0762,Nl.chr01.0763,Nl.chr01.0918,Nl.chr01.0970,Nl.chr01.0974,Nl.chr01.0982,Nl.chr01.1010,Nl.chr01.1061,Nl.chr01.1132,Nl.chr01.1240,Nl.chr01.1403,Nl.chr02.0040,Nl.chr02.0108,Nl.chr02.0110,Nl.chr02.0111,Nl.chr02.0207,Nl.chr02.0323,Nl.chr02.0352,Nl.chr02.0397,Nl.chr02.0716,Nl.chr0…
GO:0032501	multicellular organismal process	Biological Process	174	Nl.chr01.0218,Nl.chr01.0594,Nl.chr01.0685,Nl.chr01.0841,Nl.chr01.0938,Nl.chr01.1252,Nl.chr01.1263,Nl.chr01.1264,Nl.chr01.1485,Nl.chr02.0020,Nl.chr02.0042,Nl.chr02.0076,Nl.chr02.0193,Nl.chr02.0236,Nl.chr02.0275,Nl.chr02.0365,Nl.chr02.0436,Nl.chr02.0448,Nl.chr02.0489,Nl.chr02.0556,Nl.chr02.0572,Nl.chr02.0675,Nl.chr02.0742,Nl.chr02.0816,Nl.chr02.0841,Nl.chr02.1150,Nl.chr02.1329,Nl.chr02.1480,Nl.chr0…	216	Nl.chr01.0105,Nl.chr01.0119,Nl.chr01.0306,Nl.chr01.0328,Nl.chr01.0366,Nl.chr01.0391,Nl.chr01.0422,Nl.chr01.0423,Nl.chr01.0430,Nl.chr01.0705,Nl.chr01.0762,Nl.chr01.0763,Nl.chr01.0974,Nl.chr01.1010,Nl.chr01.1132,Nl.chr01.1240,Nl.chr01.1403,Nl.chr01.1724,Nl.chr02.0058,Nl.chr02.0108,Nl.chr02.0110,Nl.chr02.0112,Nl.chr02.0207,Nl.chr02.0352,Nl.chr02.0379,Nl.chr02.0397,Nl.chr02.0561,Nl.chr02.0705,Nl.chr0…
GO:0050789	regulation of biological process	Biological Process	203	Nl.chr01.0218,Nl.chr01.0358,Nl.chr01.0435,Nl.chr01.0437,Nl.chr01.0467,Nl.chr01.0508,Nl.chr01.0594,Nl.chr01.0685,Nl.chr01.0701,Nl.chr01.0841,Nl.chr01.0938,Nl.chr01.1252,Nl.chr01.1263,Nl.chr01.1264,Nl.chr01.1325,Nl.chr01.1485,Nl.chr01.1541,Nl.chr02.0042,Nl.chr02.0193,Nl.chr02.0236,Nl.chr02.0275,Nl.chr02.0365,Nl.chr02.0448,Nl.chr02.0508,Nl.chr02.0556,Nl.chr02.0572,Nl.chr02.0655,Nl.chr02.0675,Nl.chr0…	157	Nl.chr01.0105,Nl.chr01.0119,Nl.chr01.0192,Nl.chr01.0306,Nl.chr01.0328,Nl.chr01.0422,Nl.chr01.0548,Nl.chr01.0705,Nl.chr01.0762,Nl.chr01.0763,Nl.chr01.0918,Nl.chr01.0970,Nl.chr01.0974,Nl.chr01.0982,Nl.chr01.1010,Nl.chr01.1061,Nl.chr01.1132,Nl.chr01.1240,Nl.chr01.1403,Nl.chr02.0040,Nl.chr02.0108,Nl.chr02.0110,Nl.chr02.0111,Nl.chr02.0207,Nl.chr02.0352,Nl.chr02.0397,Nl.chr02.0968,Nl.chr02.1017,Nl.chr0…
GO:0032502	developmental process	Biological Process	165	Nl.chr01.0218,Nl.chr01.0371,Nl.chr01.0435,Nl.chr01.0467,Nl.chr01.0480,Nl.chr01.0685,Nl.chr01.0841,Nl.chr01.0938,Nl.chr01.1252,Nl.chr01.1485,Nl.chr02.0020,Nl.chr02.0042,Nl.chr02.0193,Nl.chr02.0236,Nl.chr02.0275,Nl.chr02.0365,Nl.chr02.0436,Nl.chr02.0448,Nl.chr02.0489,Nl.chr02.0556,Nl.chr02.0572,Nl.chr02.0675,Nl.chr02.0742,Nl.chr02.0816,Nl.chr02.0841,Nl.chr02.1150,Nl.chr02.1480,Nl.chr02.1504,Nl.chr0…	187	Nl.chr01.0119,Nl.chr01.0328,Nl.chr01.0366,Nl.chr01.0391,Nl.chr01.0423,Nl.chr01.0430,Nl.chr01.0705,Nl.chr01.0762,Nl.chr01.0763,Nl.chr01.0974,Nl.chr01.1010,Nl.chr01.1240,Nl.chr01.1322,Nl.chr01.1366,Nl.chr01.1403,Nl.chr01.1724,Nl.chr02.0108,Nl.chr02.0110,Nl.chr02.0207,Nl.chr02.0352,Nl.chr02.0397,Nl.chr02.0561,Nl.chr02.0705,Nl.chr02.0758,Nl.chr02.0892,Nl.chr02.0906,Nl.chr02.0968,Nl.chr02.1017,Nl.chr0…
GO:0050896	response to stimulus	Biological Process	168	Nl.chr01.0218,Nl.chr01.0358,Nl.chr01.0435,Nl.chr01.0467,Nl.chr01.0508,Nl.chr01.0594,Nl.chr01.0701,Nl.chr01.0841,Nl.chr01.1252,Nl.chr01.1255,Nl.chr01.1263,Nl.chr01.1264,Nl.chr01.1325,Nl.chr01.1485,Nl.chr01.1541,Nl.chr01.1685,Nl.chr02.0193,Nl.chr02.0275,Nl.chr02.0489,Nl.chr02.0508,Nl.chr02.0556,Nl.chr02.0572,Nl.chr02.0816,Nl.chr02.0841,Nl.chr02.1150,Nl.chr02.1268,Nl.chr02.1480,Nl.chr02.1504,Nl.chr0…	140	Nl.chr01.0067,Nl.chr01.0119,Nl.chr01.0306,Nl.chr01.0328,Nl.chr01.0366,Nl.chr01.0391,Nl.chr01.0422,Nl.chr01.0548,Nl.chr01.0705,Nl.chr01.0974,Nl.chr01.0982,Nl.chr01.1061,Nl.chr01.1132,Nl.chr01.1322,Nl.chr01.1403,Nl.chr01.1724,Nl.chr02.0108,Nl.chr02.0110,Nl.chr02.0111,Nl.chr02.0207,Nl.chr02.0352,Nl.chr02.0397,Nl.chr02.0930,Nl.chr02.0956,Nl.chr02.1043,Nl.chr02.1202,Nl.chr02.1342,Nl.chr02.1423,Nl.chr0…
GO:0071840	cellular component organization or biogenesis	Biological Process	167	Nl.chr01.0097,Nl.chr01.0210,Nl.chr01.0218,Nl.chr01.0358,Nl.chr01.0371,Nl.chr01.0435,Nl.chr01.0437,Nl.chr01.0480,Nl.chr01.0594,Nl.chr01.0701,Nl.chr01.0841,Nl.chr01.0938,Nl.chr01.1252,Nl.chr01.1325,Nl.chr01.1685,Nl.chr02.0042,Nl.chr02.0139,Nl.chr02.0193,Nl.chr02.0275,Nl.chr02.0348,Nl.chr02.0448,Nl.chr02.0489,Nl.chr02.0675,Nl.chr02.0816,Nl.chr02.0841,Nl.chr02.0992,Nl.chr02.1150,Nl.chr02.1329,Nl.chr0…	104	Nl.chr01.0108,Nl.chr01.0328,Nl.chr01.0762,Nl.chr01.0763,Nl.chr01.1010,Nl.chr01.1366,Nl.chr01.1403,Nl.chr02.0040,Nl.chr02.0108,Nl.chr02.0110,Nl.chr02.0111,Nl.chr02.0323,Nl.chr02.0397,Nl.chr02.0705,Nl.chr02.0892,Nl.chr02.0906,Nl.chr02.0968,Nl.chr02.1017,Nl.chr02.1342,Nl.chr02.1638,Nl.chr02.1708,Nl.chr02.1727,Nl.chr03.0087,Nl.chr03.0260,Nl.chr03.0828,Nl.chr03.1132,Nl.chr03.1533,Nl.chr03.1838,Nl.chr0…
GO:0051179	localization	Biological Process	96	Nl.chr01.0097,Nl.chr01.0218,Nl.chr01.0437,Nl.chr01.0480,Nl.chr01.0841,Nl.chr01.0938,Nl.chr01.1252,Nl.chr01.1263,Nl.chr01.1264,Nl.chr01.1485,Nl.chr02.0193,Nl.chr02.0489,Nl.chr02.0816,Nl.chr02.1161,Nl.chr02.1329,Nl.chr02.1504,Nl.chr02.1601,Nl.chr02.1612,Nl.chr03.0112,Nl.chr03.0344,Nl.chr03.0397,Nl.chr03.0456,Nl.chr03.0459,Nl.chr03.0615,Nl.chr03.0637,Nl.chr03.0716,Nl.chr03.0775,Nl.chr03.1244,Nl.chr0…	133	Nl.chr01.0359,Nl.chr01.0366,Nl.chr01.0391,Nl.chr01.0422,Nl.chr01.0449,Nl.chr01.0678,Nl.chr01.0762,Nl.chr01.0763,Nl.chr01.0918,Nl.chr01.0974,Nl.chr01.1061,Nl.chr01.1161,Nl.chr01.1171,Nl.chr01.1272,Nl.chr01.1298,Nl.chr01.1366,Nl.chr01.1501,Nl.chr01.1668,Nl.chr02.0108,Nl.chr02.0110,Nl.chr02.0112,Nl.chr02.0220,Nl.chr02.0352,Nl.chr02.0397,Nl.chr02.0565,Nl.chr02.0691,Nl.chr02.0707,Nl.chr02.0716,Nl.chr0…
GO:0023052	signaling	Biological Process	101	Nl.chr01.0218,Nl.chr01.0508,Nl.chr01.0594,Nl.chr01.0841,Nl.chr01.1252,Nl.chr01.1263,Nl.chr01.1264,Nl.chr01.1325,Nl.chr01.1541,Nl.chr02.0193,Nl.chr02.0275,Nl.chr02.0508,Nl.chr02.0572,Nl.chr02.0816,Nl.chr02.1150,Nl.chr02.1268,Nl.chr02.1504,Nl.chr02.1620,Nl.chr03.0138,Nl.chr03.0208,Nl.chr03.0344,Nl.chr03.0615,Nl.chr03.1244,Nl.chr03.1288,Nl.chr03.1653,Nl.chr03.1946,Nl.chr04.0151,Nl.chr04.0173,Nl.chr0…	88	Nl.chr01.0119,Nl.chr01.0306,Nl.chr01.0328,Nl.chr01.0359,Nl.chr01.0548,Nl.chr01.0705,Nl.chr01.0918,Nl.chr01.0974,Nl.chr01.0982,Nl.chr01.1061,Nl.chr01.1132,Nl.chr01.1403,Nl.chr02.0108,Nl.chr02.0110,Nl.chr02.0111,Nl.chr02.0207,Nl.chr02.0352,Nl.chr02.1043,Nl.chr02.1202,Nl.chr02.1342,Nl.chr02.1448,Nl.chr02.1591,Nl.chr02.1658,Nl.chr03.0181,Nl.chr03.0390,Nl.chr03.1262,Nl.chr03.1533,Nl.chr04.0234,Nl.chr0…
GO:0051704	multi-organism process	Biological Process	92	Nl.chr01.0218,Nl.chr01.0594,Nl.chr01.1263,Nl.chr01.1264,Nl.chr01.1485,Nl.chr01.1541,Nl.chr02.0042,Nl.chr02.0275,Nl.chr02.0508,Nl.chr02.0572,Nl.chr02.0675,Nl.chr02.0816,Nl.chr02.1329,Nl.chr02.1504,Nl.chr02.1601,Nl.chr02.1612,Nl.chr03.0344,Nl.chr03.0775,Nl.chr03.1244,Nl.chr03.1288,Nl.chr03.1660,Nl.chr03.1870,Nl.chr03.1912,Nl.chr03.1946,Nl.chr04.0126,Nl.chr04.0173,Nl.chr04.0203,Nl.chr04.0915,Nl.chr0…	66	Nl.chr01.0067,Nl.chr01.0105,Nl.chr01.0306,Nl.chr01.0366,Nl.chr01.0391,Nl.chr01.0422,Nl.chr01.0762,Nl.chr01.0763,Nl.chr01.0974,Nl.chr01.1240,Nl.chr01.1322,Nl.chr01.1403,Nl.chr01.1724,Nl.chr02.0108,Nl.chr02.0110,Nl.chr02.0397,Nl.chr02.0968,Nl.chr02.1017,Nl.chr02.1479,Nl.chr02.1638,Nl.chr02.1804,Nl.chr03.0181,Nl.chr03.0837,Nl.chr03.1654,Nl.chr04.0234,Nl.chr04.0323,Nl.chr04.1008,Nl.chr04.1061,Nl.chr0…
GO:0000003	reproduction	Biological Process	79	Nl.chr01.0218,Nl.chr01.0594,Nl.chr01.0701,Nl.chr01.1263,Nl.chr01.1264,Nl.chr01.1485,Nl.chr02.0020,Nl.chr02.0042,Nl.chr02.0275,Nl.chr02.0675,Nl.chr02.0816,Nl.chr02.1329,Nl.chr02.1601,Nl.chr02.1612,Nl.chr03.0112,Nl.chr03.0344,Nl.chr03.0685,Nl.chr03.0775,Nl.chr03.1106,Nl.chr03.1244,Nl.chr03.1660,Nl.chr03.1912,Nl.chr03.1946,Nl.chr04.0126,Nl.chr04.0203,Nl.chr04.0955,Nl.chr04.1243,Nl.chr05.0141,Nl.chr0…	66	Nl.chr01.0105,Nl.chr01.0306,Nl.chr01.0366,Nl.chr01.0391,Nl.chr01.0422,Nl.chr01.0762,Nl.chr01.0763,Nl.chr01.0974,Nl.chr01.1240,Nl.chr01.1403,Nl.chr02.0108,Nl.chr02.0110,Nl.chr02.0397,Nl.chr02.0968,Nl.chr02.1017,Nl.chr02.1479,Nl.chr02.1638,Nl.chr02.1804,Nl.chr03.0837,Nl.chr03.1654,Nl.chr04.0234,Nl.chr04.1061,Nl.chr05.0104,Nl.chr05.0115,Nl.chr05.0365,Nl.chr05.0583,Nl.chr05.0851,Nl.chr05.0974,Nl.chr0…
GO:0022414	reproductive process	Biological Process	79	Nl.chr01.0218,Nl.chr01.0594,Nl.chr01.0701,Nl.chr01.1263,Nl.chr01.1264,Nl.chr01.1485,Nl.chr02.0020,Nl.chr02.0042,Nl.chr02.0275,Nl.chr02.0675,Nl.chr02.0816,Nl.chr02.1329,Nl.chr02.1601,Nl.chr02.1612,Nl.chr03.0112,Nl.chr03.0344,Nl.chr03.0685,Nl.chr03.0775,Nl.chr03.1106,Nl.chr03.1244,Nl.chr03.1660,Nl.chr03.1912,Nl.chr03.1946,Nl.chr04.0126,Nl.chr04.0203,Nl.chr04.0955,Nl.chr04.1243,Nl.chr05.0141,Nl.chr0…	57	Nl.chr01.0105,Nl.chr01.0306,Nl.chr01.0366,Nl.chr01.0391,Nl.chr01.0422,Nl.chr01.0762,Nl.chr01.0763,Nl.chr01.0974,Nl.chr01.1240,Nl.chr01.1403,Nl.chr02.0108,Nl.chr02.0110,Nl.chr02.0397,Nl.chr02.0968,Nl.chr02.1017,Nl.chr02.1479,Nl.chr02.1638,Nl.chr02.1804,Nl.chr03.0837,Nl.chr03.1654,Nl.chr04.0234,Nl.chr04.1061,Nl.chr05.0104,Nl.chr05.0115,Nl.chr05.0365,Nl.chr05.0583,Nl.chr05.0851,Nl.chr05.0974,Nl.chr0…
GO:0048518	positive regulation of biological process	Biological Process	88	Nl.chr01.0467,Nl.chr01.0685,Nl.chr01.0701,Nl.chr01.1263,Nl.chr01.1264,Nl.chr01.1485,Nl.chr02.0042,Nl.chr02.0275,Nl.chr02.0365,Nl.chr02.0556,Nl.chr02.0655,Nl.chr02.0816,Nl.chr02.0841,Nl.chr02.1429,Nl.chr02.1504,Nl.chr02.1535,Nl.chr02.1612,Nl.chr02.1813,Nl.chr03.0208,Nl.chr03.0344,Nl.chr03.0455,Nl.chr03.0506,Nl.chr03.0775,Nl.chr03.1244,Nl.chr03.1946,Nl.chr04.0126,Nl.chr04.0189,Nl.chr04.0915,Nl.chr0…	47	Nl.chr01.0119,Nl.chr01.0306,Nl.chr01.0974,Nl.chr01.1010,Nl.chr01.1240,Nl.chr01.1403,Nl.chr02.0397,Nl.chr02.1017,Nl.chr02.1043,Nl.chr02.1591,Nl.chr02.1658,Nl.chr03.0181,Nl.chr04.1008,Nl.chr04.1061,Nl.chr04.1293,Nl.chr05.0136,Nl.chr05.0851,Nl.chr05.1061,Nl.chr06.0088,Nl.chr06.0105,Nl.chr06.0205,Nl.chr06.0725,Nl.chr06.0799,Nl.chr06.0953,Nl.chr07.0396,Nl.chr07.0764,Nl.chr08.462,Nl.chr08.468,Nl.chr09.…
GO:0048519	negative regulation of biological process	Biological Process	85	Nl.chr01.0218,Nl.chr01.0358,Nl.chr01.0594,Nl.chr01.0685,Nl.chr01.0841,Nl.chr01.0938,Nl.chr01.1252,Nl.chr01.1325,Nl.chr02.0042,Nl.chr02.0193,Nl.chr02.0572,Nl.chr02.0841,Nl.chr02.1504,Nl.chr02.1813,Nl.chr03.0112,Nl.chr03.0212,Nl.chr03.0344,Nl.chr03.0455,Nl.chr03.0459,Nl.chr03.0506,Nl.chr03.1106,Nl.chr03.1244,Nl.chr03.1660,Nl.chr03.1912,Nl.chr03.1946,Nl.chr04.0126,Nl.chr04.0248,Nl.chr04.0915,Nl.chr0…	47	Nl.chr01.0192,Nl.chr01.0328,Nl.chr01.0762,Nl.chr01.0763,Nl.chr01.0974,Nl.chr02.0040,Nl.chr02.0108,Nl.chr02.0110,Nl.chr02.0352,Nl.chr02.0397,Nl.chr02.1043,Nl.chr02.1708,Nl.chr03.0150,Nl.chr03.0151,Nl.chr03.0605,Nl.chr03.1425,Nl.chr03.1545,Nl.chr04.0234,Nl.chr04.0323,Nl.chr04.0366,Nl.chr05.0346,Nl.chr05.0365,Nl.chr06.0725,Nl.chr07.0092,Nl.chr07.0324,Nl.chr07.0937,Nl.chr07.0938,Nl.chr08.331,Nl.chr08…
GO:0040011	locomotion	Biological Process	45	Nl.chr01.0218,Nl.chr02.0489,Nl.chr02.0816,Nl.chr02.0841,Nl.chr02.1480,Nl.chr02.1612,Nl.chr03.0344,Nl.chr03.0571,Nl.chr03.0775,Nl.chr03.1244,Nl.chr03.1653,Nl.chr04.0395,Nl.chr04.0710,Nl.chr04.0711,Nl.chr04.1194,Nl.chr05.0191,Nl.chr05.0820,Nl.chr05.0835,Nl.chr05.1171,Nl.chr06.0086,Nl.chr06.0813,Nl.chr06.0949,Nl.chr07.0009,Nl.chr07.0029,Nl.chr07.0030,Nl.chr07.0050,Nl.chr07.0997,Nl.chr09.121,Nl.chr09…	44	Nl.chr01.0366,Nl.chr01.0391,Nl.chr01.0548,Nl.chr01.0762,Nl.chr01.0763,Nl.chr01.1403,Nl.chr02.0108,Nl.chr02.0110,Nl.chr02.0397,Nl.chr02.0892,Nl.chr02.0956,Nl.chr02.0968,Nl.chr02.1804,Nl.chr03.0087,Nl.chr03.0837,Nl.chr03.1497,Nl.chr04.0098,Nl.chr05.0284,Nl.chr05.0851,Nl.chr05.1061,Nl.chr06.0105,Nl.chr06.0326,Nl.chr06.0361,Nl.chr06.0725,Nl.chr07.0324,Nl.chr07.0764,Nl.chr09.310,Nl.chr10.172,Nl.chr11.…
GO:0007610	behavior	Biological Process	28	Nl.chr01.1263,Nl.chr01.1264,Nl.chr01.1485,Nl.chr02.0042,Nl.chr02.1150,Nl.chr02.1504,Nl.chr04.0710,Nl.chr04.0711,Nl.chr04.0955,Nl.chr04.1243,Nl.chr05.1171,Nl.chr06.0877,Nl.chr06.1014,Nl.chr07.0009,Nl.chr07.0050,Nl.chr07.0997,Nl.chr07.1029,Nl.chr09.883,Nl.chr10.102,Nl.chr10.761,Nl.chr11.199,Nl.chr12.382,Nl.chr13.277,Nl.chrX.0944,Nl.chrX.1355,Nl.scaffold.0100,Nl.scaffold.0500,Nl.scaffold.0538	43	Nl.chr01.0067,Nl.chr01.0105,Nl.chr01.0306,Nl.chr01.0391,Nl.chr01.0422,Nl.chr01.0548,Nl.chr01.1132,Nl.chr02.0397,Nl.chr02.1479,Nl.chr02.1804,Nl.chr03.0081,Nl.chr03.1654,Nl.chr05.0012,Nl.chr05.0365,Nl.chr05.0559,Nl.chr05.1238,Nl.chr06.0002,Nl.chr06.0326,Nl.chr06.0999,Nl.chr07.0324,Nl.chr07.0764,Nl.chr09.866,Nl.chr10.104,Nl.chr10.660,Nl.chr10.784,Nl.chr11.085,Nl.chr11.086,Nl.chr11.276,Nl.chr11.476,N…
GO:0002376	immune system process	Biological Process	37	Nl.chr01.0437,Nl.chr01.1485,Nl.chr01.1541,Nl.chr02.0508,Nl.chr02.0572,Nl.chr03.0344,Nl.chr03.1244,Nl.chr03.1288,Nl.chr04.0173,Nl.chr04.0915,Nl.chr04.1062,Nl.chr05.0014,Nl.chr05.0191,Nl.chr05.0251,Nl.chr05.0520,Nl.chr05.0835,Nl.chr05.0855,Nl.chr05.0856,Nl.chr05.0859,Nl.chr05.0900,Nl.chr05.0928,Nl.chr05.0935,Nl.chr07.0009,Nl.chr07.0029,Nl.chr07.0030,Nl.chr07.0060,Nl.chr07.1029,Nl.chr09.121,Nl.chr11…	16	Nl.chr01.0366,Nl.chr01.1403,Nl.chr02.0352,Nl.chr03.0181,Nl.chr03.0837,Nl.chr04.1008,Nl.chr04.1061,Nl.chr06.0361,Nl.chr10.234,Nl.chr10.522,Nl.chr12.462,Nl.chr12.594,Nl.chr13.498,Nl.chr14.116,Nl.chrX.0977,Nl.chrX.1302
GO:0040007	growth	Biological Process	32	Nl.chr01.0218,Nl.chr01.0467,Nl.chr01.0841,Nl.chr02.0275,Nl.chr02.0556,Nl.chr02.0816,Nl.chr02.1150,Nl.chr02.1620,Nl.chr03.1946,Nl.chr05.0191,Nl.chr05.0520,Nl.chr05.0835,Nl.chr05.1039,Nl.chr06.0168,Nl.chr06.0949,Nl.chr07.0009,Nl.chr07.0050,Nl.chr09.883,Nl.chr10.076,Nl.chr10.102,Nl.chr10.761,Nl.chr10.764,Nl.chr11.081,Nl.chr11.199,Nl.chr12.116,Nl.chr13.041,Nl.chr13.098,Nl.chr13.277,Nl.chr13.514,Nl.ch…	19	Nl.chr01.0328,Nl.chr02.0968,Nl.chr02.1804,Nl.chr03.1425,Nl.chr04.0323,Nl.chr05.0116,Nl.chr05.0365,Nl.chr06.0011,Nl.chr06.0088,Nl.chr06.0725,Nl.chr07.0441,Nl.chr07.0937,Nl.chr07.0938,Nl.chr11.091,Nl.chr13.060,Nl.chr13.258,Nl.chr14.120,Nl.scaffold.0358,Nl.scaffold.0718
GO:0022610	biological adhesion	Biological Process	19	Nl.chr02.1319,Nl.chr03.1189,Nl.chr04.0710,Nl.chr04.0711,Nl.chr05.0191,Nl.chr05.0835,Nl.chr06.0168,Nl.chr07.0009,Nl.chr09.104,Nl.chr12.002,Nl.chr12.104,Nl.chr12.116,Nl.chr13.098,Nl.chrX.0848,Nl.chrX.0849,Nl.scaffold.0180,Nl.scaffold.0277,Nl.scaffold.0639,Nl.scaffold.1020	18	Nl.chr02.0705,Nl.chr03.1717,Nl.chr03.1838,Nl.chr05.0851,Nl.chr06.0011,Nl.chr10.007,Nl.chr10.561,Nl.chr11.337,Nl.chr12.462,Nl.chr13.258,Nl.chr13.498,Nl.chrX.0175,Nl.chrX.0738,Nl.chrX.1302,Nl.chrY.238,Nl.scaffold.0863,Nl.scaffold.0864,Nl.scaffold.1158
GO:0048511	rhythmic process	Biological Process	7	Nl.chr01.1485,Nl.chr05.1171,Nl.chr09.739,Nl.chr10.761,Nl.chr11.081,Nl.chr11.199,Nl.chrX.1355	20	Nl.chr01.0762,Nl.chr01.0763,Nl.chr01.1132,Nl.chr02.0397,Nl.chr02.1804,Nl.chr03.0432,Nl.chr05.0346,Nl.chr05.1061,Nl.chr06.0088,Nl.chr10.784,Nl.chr11.476,Nl.chr11.680,Nl.chr13.046,Nl.chr13.047,Nl.chr13.123,Nl.chr13.265,Nl.chr13.298,Nl.chr13.348,Nl.chr13.358,Nl.scaffold.0606
GO:0098754	detoxification	Biological Process	0	--	6	Nl.chr02.0930,Nl.chr03.1315,Nl.chr09.148,Nl.chr09.542,Nl.chr14.116,Nl.scaffold.0730
GO:0099531	presynaptic process involved in synaptic transmission	Biological Process	0	--	6	Nl.chr01.0918,Nl.chr02.1342,Nl.chr04.1293,Nl.chr06.0079,Nl.chr11.042,Nl.scaffold.0606
GO:0005488	binding	Molecular Function	296	Nl.chr01.0210,Nl.chr01.0218,Nl.chr01.0315,Nl.chr01.0358,Nl.chr01.0413,Nl.chr01.0435,Nl.chr01.0437,Nl.chr01.0467,Nl.chr01.0508,Nl.chr01.0543,Nl.chr01.0594,Nl.chr01.0685,Nl.chr01.0701,Nl.chr01.0841,Nl.chr01.0938,Nl.chr01.1073,Nl.chr01.1252,Nl.chr01.1255,Nl.chr01.1263,Nl.chr01.1264,Nl.chr01.1325,Nl.chr01.1485,Nl.chr01.1567,Nl.chr01.1569,Nl.chr01.1685,Nl.chr02.0042,Nl.chr02.0076,Nl.chr02.0139,Nl.chr0…	341	Nl.chr01.0044,Nl.chr01.0067,Nl.chr01.0105,Nl.chr01.0108,Nl.chr01.0119,Nl.chr01.0192,Nl.chr01.0359,Nl.chr01.0366,Nl.chr01.0391,Nl.chr01.0423,Nl.chr01.0430,Nl.chr01.0494,Nl.chr01.0548,Nl.chr01.0573,Nl.chr01.0669,Nl.chr01.0705,Nl.chr01.0725,Nl.chr01.0760,Nl.chr01.0762,Nl.chr01.0763,Nl.chr01.0918,Nl.chr01.0970,Nl.chr01.0982,Nl.chr01.1010,Nl.chr01.1132,Nl.chr01.1240,Nl.chr01.1272,Nl.chr01.1366,Nl.chr0…
GO:0003824	catalytic activity	Molecular Function	167	Nl.chr01.0358,Nl.chr01.0413,Nl.chr01.0437,Nl.chr01.0467,Nl.chr01.0543,Nl.chr01.0557,Nl.chr01.0594,Nl.chr01.1073,Nl.chr01.1080,Nl.chr01.1252,Nl.chr01.1381,Nl.chr01.1541,Nl.chr01.1567,Nl.chr02.0076,Nl.chr02.0139,Nl.chr02.0147,Nl.chr02.0227,Nl.chr02.0348,Nl.chr02.0436,Nl.chr02.0438,Nl.chr02.0448,Nl.chr02.0508,Nl.chr02.0675,Nl.chr02.0742,Nl.chr02.0876,Nl.chr02.1161,Nl.chr02.1307,Nl.chr02.1329,Nl.chr0…	291	Nl.chr01.0067,Nl.chr01.0198,Nl.chr01.0391,Nl.chr01.0395,Nl.chr01.0423,Nl.chr01.0445,Nl.chr01.0449,Nl.chr01.0494,Nl.chr01.0500,Nl.chr01.0669,Nl.chr01.0762,Nl.chr01.0763,Nl.chr01.0879,Nl.chr01.1010,Nl.chr01.1017,Nl.chr01.1161,Nl.chr01.1172,Nl.chr01.1272,Nl.chr01.1366,Nl.chr01.1384,Nl.chr01.1584,Nl.chr01.1585,Nl.chr01.1671,Nl.chr01.1672,Nl.chr01.1707,Nl.chr02.0040,Nl.chr02.0108,Nl.chr02.0110,Nl.chr0…
GO:0005215	transporter activity	Molecular Function	19	Nl.chr01.1263,Nl.chr01.1264,Nl.chr02.1504,Nl.chr03.0397,Nl.chr03.0459,Nl.chr03.0716,Nl.chr03.1326,Nl.chr03.1596,Nl.chr03.1741,Nl.chr04.0772,Nl.chr04.0808,Nl.chr04.0809,Nl.chr05.0597,Nl.chr06.0901,Nl.chr06.0989,Nl.chr07.0957,Nl.chr09.332,Nl.chr13.356,Nl.chrX.0944	74	Nl.chr01.0057,Nl.chr01.0058,Nl.chr01.0422,Nl.chr01.0974,Nl.chr01.1061,Nl.chr01.1171,Nl.chr01.1272,Nl.chr01.1298,Nl.chr01.1501,Nl.chr01.1668,Nl.chr02.0112,Nl.chr02.0352,Nl.chr02.0565,Nl.chr02.0691,Nl.chr02.0707,Nl.chr02.0716,Nl.chr02.0930,Nl.chr02.1131,Nl.chr03.0290,Nl.chr03.0432,Nl.chr03.0542,Nl.chr03.0650,Nl.chr03.0878,Nl.chr03.1446,Nl.chr03.1497,Nl.chr03.1533,Nl.chr04.0427,Nl.chr04.0534,Nl.chr0…
GO:0005198	structural molecule activity	Molecular Function	20	Nl.chr01.0210,Nl.chr01.0218,Nl.chr02.0208,Nl.chr02.0209,Nl.chr02.0934,Nl.chr02.1620,Nl.chr03.0398,Nl.chr03.0456,Nl.chr03.1189,Nl.chr07.0454,Nl.chr07.0455,Nl.chr07.0526,Nl.chr07.0527,Nl.chr09.113,Nl.chr11.626,Nl.chr11.628,Nl.chr11.632,Nl.chr11.650,Nl.scaffold.0181,Nl.scaffold.0547	62	Nl.chr01.0108,Nl.chr02.0421,Nl.chr02.0562,Nl.chr02.0758,Nl.chr02.1291,Nl.chr02.1295,Nl.chr02.1766,Nl.chr03.0260,Nl.chr03.0400,Nl.chr03.1111,Nl.chr03.1280,Nl.chr03.1838,Nl.chr04.0098,Nl.chr05.0822,Nl.chr05.1312,Nl.chr06.0025,Nl.chr06.0361,Nl.chr07.0531,Nl.chr07.0532,Nl.chr07.0533,Nl.chr07.0536,Nl.chr07.0537,Nl.chr07.0538,Nl.chr07.0540,Nl.chr07.0541,Nl.chr07.0768,Nl.chr08.450,Nl.chr08.462,Nl.chr08.…
GO:0060089	molecular transducer activity	Molecular Function	22	Nl.chr01.1263,Nl.chr01.1264,Nl.chr01.1325,Nl.chr02.1150,Nl.chr02.1504,Nl.chr03.0344,Nl.chr03.1244,Nl.chr03.1441,Nl.chr04.0965,Nl.chr04.1215,Nl.chr05.0597,Nl.chr06.0946,Nl.chr06.0989,Nl.chr07.0009,Nl.chr10.057,Nl.chr10.058,Nl.chr11.197,Nl.chr11.199,Nl.chr12.002,Nl.chrX.0848,Nl.chrX.0849,Nl.chrX.0944	20	Nl.chr01.1061,Nl.chr01.1132,Nl.chr02.0111,Nl.chr02.0352,Nl.chr02.0707,Nl.chr02.1202,Nl.chr03.0181,Nl.chr04.1008,Nl.chr04.1293,Nl.chr05.0284,Nl.chr05.0346,Nl.chr05.0583,Nl.chr10.017,Nl.chr10.590,Nl.chr10.630,Nl.chr10.816,Nl.chr10.817,Nl.chr10.845,Nl.chrX.0435,Nl.scaffold.0571
GO:0004871	signal transducer activity	Molecular Function	21	Nl.chr01.1263,Nl.chr01.1264,Nl.chr01.1325,Nl.chr02.1150,Nl.chr02.1504,Nl.chr03.0344,Nl.chr03.1244,Nl.chr04.0965,Nl.chr05.0597,Nl.chr06.0946,Nl.chr06.0989,Nl.chr07.0009,Nl.chr10.057,Nl.chr10.058,Nl.chr10.076,Nl.chr11.197,Nl.chr11.199,Nl.chr12.002,Nl.chrX.0848,Nl.chrX.0849,Nl.chrX.0944	20	Nl.chr01.1061,Nl.chr01.1132,Nl.chr02.0111,Nl.chr02.0352,Nl.chr02.0707,Nl.chr02.1202,Nl.chr03.0181,Nl.chr04.1008,Nl.chr04.1293,Nl.chr05.0284,Nl.chr05.0346,Nl.chr05.0583,Nl.chr10.017,Nl.chr10.590,Nl.chr10.630,Nl.chr10.816,Nl.chr10.817,Nl.chr10.845,Nl.chrX.0435,Nl.scaffold.0571
GO:0001071	nucleic acid binding transcription factor activity	Molecular Function	21	Nl.chr01.1325,Nl.chr01.1485,Nl.chr02.0042,Nl.chr02.0572,Nl.chr02.0841,Nl.chr02.1429,Nl.chr03.0112,Nl.chr03.1946,Nl.chr04.0279,Nl.chr05.0525,Nl.chr06.0946,Nl.chr08.505,Nl.chr11.399,Nl.chr12.082,Nl.chr12.465,Nl.chr12.489,Nl.chr12.582,Nl.chr13.238,Nl.chr13.313,Nl.chr13.431,Nl.chrX.0684	15	Nl.chr01.0970,Nl.chr01.1240,Nl.chr02.1043,Nl.chr02.1708,Nl.chr04.0366,Nl.chr04.1156,Nl.chr05.0583,Nl.chr05.0701,Nl.chr05.1061,Nl.chr06.0088,Nl.chr06.0205,Nl.chr07.0396,Nl.chr10.143,Nl.chr12.462,Nl.chrX.1139
GO:0098772	molecular function regulator	Molecular Function	25	Nl.chr01.0372,Nl.chr02.0655,Nl.chr02.1813,Nl.chr03.0138,Nl.chr03.1741,Nl.chr04.0365,Nl.chr05.0731,Nl.chr05.1121,Nl.chr06.0429,Nl.chr06.0984,Nl.chr07.0008,Nl.chr07.0010,Nl.chr07.0919,Nl.chr09.113,Nl.chr10.695,Nl.chr11.013,Nl.chr11.178,Nl.chr11.306,Nl.chr12.035,Nl.chr13.309,Nl.chr14.340,Nl.chr14.341,Nl.chrX.1170,Nl.scaffold.0432,Nl.scaffold.0539	6	Nl.chr04.0234,Nl.chr06.0120,Nl.chr07.0869,Nl.chr11.042,Nl.chr13.060,Nl.scaffold.0061
GO:0016209	antioxidant activity	Molecular Function	0	--	8	Nl.chr03.1315,Nl.chr05.0555,Nl.chr06.0926,Nl.chr09.148,Nl.chr09.542,Nl.chr10.048,Nl.chr14.116,Nl.scaffold.0730
GO:0009055	electron carrier activity	Molecular Function	2	Nl.chr03.0459,Nl.chr03.1741	5	Nl.chr01.0067,Nl.chr01.0725,Nl.chr02.1609,Nl.chr03.1144,Nl.chr10.660
GO:0000988	transcription factor activity, protein binding	Molecular Function	7	Nl.chr02.0816,Nl.chr03.1912,Nl.chr05.0820,Nl.chr09.625,Nl.chr10.761,Nl.chrX.0032,Nl.scaffold.1149	0	--
GO:0016015	morphogen activity	Molecular Function	0	--	1	Nl.chr01.1403
GO:0044464	cell part	Cellular Component	271	Nl.chr01.0097,Nl.chr01.0210,Nl.chr01.0218,Nl.chr01.0358,Nl.chr01.0413,Nl.chr01.0435,Nl.chr01.0437,Nl.chr01.0557,Nl.chr01.0594,Nl.chr01.0685,Nl.chr01.0701,Nl.chr01.0938,Nl.chr01.1158,Nl.chr01.1252,Nl.chr01.1263,Nl.chr01.1264,Nl.chr01.1325,Nl.chr01.1485,Nl.chr01.1685,Nl.chr02.0042,Nl.chr02.0090,Nl.chr02.0193,Nl.chr02.0227,Nl.chr02.0236,Nl.chr02.0275,Nl.chr02.0348,Nl.chr02.0365,Nl.chr02.0436,Nl.chr0…	282	Nl.chr01.0067,Nl.chr01.0105,Nl.chr01.0108,Nl.chr01.0192,Nl.chr01.0306,Nl.chr01.0328,Nl.chr01.0359,Nl.chr01.0366,Nl.chr01.0391,Nl.chr01.0422,Nl.chr01.0494,Nl.chr01.0548,Nl.chr01.0669,Nl.chr01.0918,Nl.chr01.0974,Nl.chr01.1010,Nl.chr01.1061,Nl.chr01.1132,Nl.chr01.1161,Nl.chr01.1172,Nl.chr01.1240,Nl.chr01.1298,Nl.chr01.1366,Nl.chr01.1584,Nl.chr01.1585,Nl.chr01.1672,Nl.chr01.1724,Nl.chr02.0040,Nl.chr0…
GO:0005623	cell	Cellular Component	271	Nl.chr01.0097,Nl.chr01.0210,Nl.chr01.0218,Nl.chr01.0358,Nl.chr01.0413,Nl.chr01.0435,Nl.chr01.0437,Nl.chr01.0557,Nl.chr01.0594,Nl.chr01.0685,Nl.chr01.0701,Nl.chr01.0938,Nl.chr01.1158,Nl.chr01.1252,Nl.chr01.1263,Nl.chr01.1264,Nl.chr01.1325,Nl.chr01.1485,Nl.chr01.1685,Nl.chr02.0042,Nl.chr02.0090,Nl.chr02.0193,Nl.chr02.0227,Nl.chr02.0236,Nl.chr02.0275,Nl.chr02.0348,Nl.chr02.0365,Nl.chr02.0436,Nl.chr0…	282	Nl.chr01.0067,Nl.chr01.0105,Nl.chr01.0108,Nl.chr01.0192,Nl.chr01.0306,Nl.chr01.0328,Nl.chr01.0359,Nl.chr01.0366,Nl.chr01.0391,Nl.chr01.0422,Nl.chr01.0494,Nl.chr01.0548,Nl.chr01.0669,Nl.chr01.0918,Nl.chr01.0974,Nl.chr01.1010,Nl.chr01.1061,Nl.chr01.1132,Nl.chr01.1161,Nl.chr01.1172,Nl.chr01.1240,Nl.chr01.1298,Nl.chr01.1366,Nl.chr01.1584,Nl.chr01.1585,Nl.chr01.1672,Nl.chr01.1724,Nl.chr02.0040,Nl.chr0…
GO:0043226	organelle	Cellular Component	208	Nl.chr01.0097,Nl.chr01.0210,Nl.chr01.0218,Nl.chr01.0358,Nl.chr01.0413,Nl.chr01.0435,Nl.chr01.0437,Nl.chr01.0557,Nl.chr01.0594,Nl.chr01.0685,Nl.chr01.0701,Nl.chr01.0938,Nl.chr01.1158,Nl.chr01.1252,Nl.chr01.1325,Nl.chr01.1485,Nl.chr01.1685,Nl.chr02.0042,Nl.chr02.0090,Nl.chr02.0193,Nl.chr02.0227,Nl.chr02.0236,Nl.chr02.0348,Nl.chr02.0365,Nl.chr02.0436,Nl.chr02.0489,Nl.chr02.0556,Nl.chr02.0572,Nl.chr0…	154	Nl.chr01.0067,Nl.chr01.0108,Nl.chr01.0192,Nl.chr01.0306,Nl.chr01.0328,Nl.chr01.0359,Nl.chr01.0366,Nl.chr01.0391,Nl.chr01.0422,Nl.chr01.0669,Nl.chr01.0918,Nl.chr01.0974,Nl.chr01.1010,Nl.chr01.1061,Nl.chr01.1161,Nl.chr01.1172,Nl.chr01.1240,Nl.chr01.1366,Nl.chr01.1584,Nl.chr01.1585,Nl.chr01.1672,Nl.chr01.1724,Nl.chr02.0040,Nl.chr02.0111,Nl.chr02.0323,Nl.chr02.0397,Nl.chr02.0561,Nl.chr02.0906,Nl.chr0…
GO:0016020	membrane	Cellular Component	84	Nl.chr01.0218,Nl.chr01.1252,Nl.chr01.1263,Nl.chr01.1264,Nl.chr02.0193,Nl.chr02.0655,Nl.chr02.0685,Nl.chr02.1150,Nl.chr02.1319,Nl.chr02.1480,Nl.chr02.1504,Nl.chr02.1757,Nl.chr03.0228,Nl.chr03.0344,Nl.chr03.0397,Nl.chr03.0459,Nl.chr03.0506,Nl.chr03.0637,Nl.chr03.0716,Nl.chr03.1189,Nl.chr03.1244,Nl.chr03.1288,Nl.chr03.1326,Nl.chr03.1441,Nl.chr03.1596,Nl.chr03.1741,Nl.chr04.0126,Nl.chr04.0248,Nl.chr0…	180	Nl.chr01.0057,Nl.chr01.0058,Nl.chr01.0067,Nl.chr01.0359,Nl.chr01.0391,Nl.chr01.0422,Nl.chr01.0548,Nl.chr01.0918,Nl.chr01.0974,Nl.chr01.1010,Nl.chr01.1017,Nl.chr01.1061,Nl.chr01.1132,Nl.chr01.1161,Nl.chr01.1171,Nl.chr01.1272,Nl.chr01.1298,Nl.chr01.1501,Nl.chr01.1637,Nl.chr01.1668,Nl.chr01.1671,Nl.chr02.0111,Nl.chr02.0112,Nl.chr02.0220,Nl.chr02.0312,Nl.chr02.0323,Nl.chr02.0352,Nl.chr02.0565,Nl.chr0…
GO:0044422	organelle part	Cellular Component	116	Nl.chr01.0097,Nl.chr01.0218,Nl.chr01.0413,Nl.chr01.0435,Nl.chr01.0437,Nl.chr01.0594,Nl.chr01.0701,Nl.chr01.0938,Nl.chr01.1158,Nl.chr01.1252,Nl.chr01.1685,Nl.chr02.0090,Nl.chr02.0193,Nl.chr02.0365,Nl.chr02.0436,Nl.chr02.0556,Nl.chr02.0675,Nl.chr02.0992,Nl.chr02.1152,Nl.chr02.1329,Nl.chr02.1504,Nl.chr02.1535,Nl.chr02.1552,Nl.chr02.1612,Nl.chr02.1813,Nl.chr03.0455,Nl.chr03.0456,Nl.chr03.0459,Nl.chr0…	85	Nl.chr01.0067,Nl.chr01.0391,Nl.chr01.0918,Nl.chr01.0974,Nl.chr01.1010,Nl.chr01.1161,Nl.chr01.1366,Nl.chr01.1584,Nl.chr01.1585,Nl.chr01.1724,Nl.chr02.0040,Nl.chr02.0111,Nl.chr02.0323,Nl.chr02.0561,Nl.chr02.0906,Nl.chr02.0968,Nl.chr03.0087,Nl.chr03.0878,Nl.chr03.0881,Nl.chr03.1132,Nl.chr03.2000,Nl.chr04.1204,Nl.chr04.1259,Nl.chr05.0428,Nl.chr05.0701,Nl.chr05.0793,Nl.chr05.0911,Nl.chr05.1290,Nl.chr0…
GO:0044425	membrane part	Cellular Component	51	Nl.chr01.0218,Nl.chr01.1263,Nl.chr01.1264,Nl.chr02.0193,Nl.chr02.0685,Nl.chr02.1480,Nl.chr02.1504,Nl.chr02.1757,Nl.chr03.0397,Nl.chr03.0459,Nl.chr03.0506,Nl.chr03.0637,Nl.chr03.0716,Nl.chr03.1189,Nl.chr03.1596,Nl.chr03.1741,Nl.chr04.0710,Nl.chr04.0711,Nl.chr04.0772,Nl.chr04.0809,Nl.chr04.0965,Nl.chr05.0191,Nl.chr05.0597,Nl.chr05.0835,Nl.chr05.1159,Nl.chr06.0168,Nl.chr06.0989,Nl.chr07.0009,Nl.chr0…	144	Nl.chr01.0057,Nl.chr01.0058,Nl.chr01.0067,Nl.chr01.0359,Nl.chr01.0391,Nl.chr01.0422,Nl.chr01.0548,Nl.chr01.0918,Nl.chr01.0974,Nl.chr01.1061,Nl.chr01.1132,Nl.chr01.1272,Nl.chr01.1298,Nl.chr01.1637,Nl.chr01.1668,Nl.chr02.0111,Nl.chr02.0112,Nl.chr02.0220,Nl.chr02.0312,Nl.chr02.0352,Nl.chr02.0691,Nl.chr02.0707,Nl.chr02.0716,Nl.chr02.0930,Nl.chr02.1131,Nl.chr02.1202,Nl.chr02.1727,Nl.chr03.0039,Nl.chr0…
GO:0032991	macromolecular complex	Cellular Component	121	Nl.chr01.0097,Nl.chr01.0218,Nl.chr01.0413,Nl.chr01.0437,Nl.chr01.0480,Nl.chr01.0701,Nl.chr01.0938,Nl.chr01.1158,Nl.chr01.1252,Nl.chr01.1263,Nl.chr01.1264,Nl.chr01.1685,Nl.chr02.0090,Nl.chr02.0193,Nl.chr02.0365,Nl.chr02.0436,Nl.chr02.0556,Nl.chr02.0675,Nl.chr02.0876,Nl.chr02.0992,Nl.chr02.1152,Nl.chr02.1329,Nl.chr02.1535,Nl.chr02.1813,Nl.chr03.0208,Nl.chr03.0455,Nl.chr03.0456,Nl.chr03.0459,Nl.chr0…	64	Nl.chr01.0105,Nl.chr01.0192,Nl.chr01.1010,Nl.chr01.1061,Nl.chr01.1403,Nl.chr01.1584,Nl.chr01.1585,Nl.chr02.0040,Nl.chr02.0111,Nl.chr02.0155,Nl.chr02.0220,Nl.chr02.0397,Nl.chr02.0421,Nl.chr02.0758,Nl.chr02.0906,Nl.chr02.0968,Nl.chr02.1016,Nl.chr03.0087,Nl.chr03.0115,Nl.chr03.0382,Nl.chr03.0860,Nl.chr03.1132,Nl.chr03.1705,Nl.chr03.2000,Nl.chr04.1204,Nl.chr04.1292,Nl.chr04.1293,Nl.chr05.0346,Nl.chr0…
GO:0005576	extracellular region	Cellular Component	31	Nl.chr01.1252,Nl.chr01.1327,Nl.chr02.0020,Nl.chr02.1601,Nl.chr03.0003,Nl.chr03.0142,Nl.chr03.0228,Nl.chr03.0398,Nl.chr03.0571,Nl.chr03.0775,Nl.chr03.1402,Nl.chr03.1870,Nl.chr03.1904,Nl.chr04.0248,Nl.chr04.0907,Nl.chr06.0860,Nl.chr06.0989,Nl.chr07.0060,Nl.chr07.0070,Nl.chr07.0526,Nl.chr07.0527,Nl.chr10.686,Nl.chr11.144,Nl.chr11.199,Nl.chr11.437,Nl.chr11.632,Nl.chr12.567,Nl.chrX.0096,Nl.chrX.1422,N…	88	Nl.chr01.0119,Nl.chr01.0705,Nl.chr01.0760,Nl.chr01.0982,Nl.chr01.1010,Nl.chr01.1322,Nl.chr01.1403,Nl.chr02.0705,Nl.chr02.0758,Nl.chr02.0892,Nl.chr02.1291,Nl.chr02.1479,Nl.chr02.1766,Nl.chr03.0181,Nl.chr03.0400,Nl.chr03.0772,Nl.chr03.0776,Nl.chr03.0931,Nl.chr03.1111,Nl.chr03.1204,Nl.chr03.1280,Nl.chr03.1283,Nl.chr03.1318,Nl.chr03.1587,Nl.chr03.1804,Nl.chr04.1008,Nl.chr04.1085,Nl.chr05.0136,Nl.chr0…
GO:0031974	membrane-enclosed lumen	Cellular Component	48	Nl.chr01.0701,Nl.chr01.0938,Nl.chr01.1158,Nl.chr02.0436,Nl.chr02.0556,Nl.chr02.0675,Nl.chr02.0992,Nl.chr02.1535,Nl.chr03.0455,Nl.chr03.0615,Nl.chr03.0685,Nl.chr03.1660,Nl.chr03.1912,Nl.chr04.0126,Nl.chr04.0189,Nl.chr04.0915,Nl.chr04.1062,Nl.chr05.0141,Nl.chr05.0246,Nl.chr05.1039,Nl.chr06.0004,Nl.chr06.0861,Nl.chr06.0989,Nl.chr07.0029,Nl.chr07.0030,Nl.chr07.0458,Nl.chr07.0549,Nl.chr07.0997,Nl.chr0…	15	Nl.chr01.1724,Nl.chr02.0040,Nl.chr02.0561,Nl.chr05.0701,Nl.chr05.1290,Nl.chr06.0361,Nl.chr06.0646,Nl.chr07.0792,Nl.chr10.784,Nl.chr11.338,Nl.chr11.381,Nl.chr12.515,Nl.chr13.132,Nl.scaffold.0689,Nl.scaffold.0824
GO:0044421	extracellular region part	Cellular Component	18	Nl.chr01.1252,Nl.chr02.0020,Nl.chr02.1601,Nl.chr03.0003,Nl.chr03.0571,Nl.chr03.0775,Nl.chr03.1402,Nl.chr03.1870,Nl.chr03.1904,Nl.chr04.0248,Nl.chr04.0907,Nl.chr06.0989,Nl.chr07.0060,Nl.chr07.0070,Nl.chr11.144,Nl.chr11.199,Nl.chr11.437,Nl.chrX.1422	27	Nl.chr01.1010,Nl.chr01.1322,Nl.chr02.0705,Nl.chr03.0931,Nl.chr03.1204,Nl.chr03.1283,Nl.chr05.0136,Nl.chr07.0207,Nl.chr07.0441,Nl.chr07.0610,Nl.chr07.0937,Nl.chr07.0938,Nl.chr07.1025,Nl.chr07.1154,Nl.chr10.721,Nl.chr12.594,Nl.chr13.046,Nl.chr13.047,Nl.chr13.060,Nl.chr13.123,Nl.chr13.265,Nl.chr13.298,Nl.chr13.348,Nl.chr13.358,Nl.chrX.0175,Nl.chrX.0738,Nl.chrX.0977
GO:0031012	extracellular matrix	Cellular Component	11	Nl.chr02.0020,Nl.chr03.0228,Nl.chr03.0398,Nl.chr07.0526,Nl.chr07.0527,Nl.chr10.686,Nl.chr10.847,Nl.chr11.632,Nl.chr13.098,Nl.scaffold.0181,Nl.scaffold.0547	25	Nl.chr01.0119,Nl.chr02.0758,Nl.chr02.0892,Nl.chr02.1291,Nl.chr02.1766,Nl.chr03.0400,Nl.chr03.1111,Nl.chr03.1280,Nl.chr07.0531,Nl.chr07.0537,Nl.chr07.0540,Nl.chr07.0541,Nl.chr10.755,Nl.chr11.209,Nl.chr11.268,Nl.chr11.322,Nl.chr11.455,Nl.chr11.457,Nl.chr11.627,Nl.chr11.638,Nl.chr11.642,Nl.chrX.0738,Nl.scaffold.0067,Nl.scaffold.0113,Nl.scaffold.0458
GO:0030054	cell junction	Cellular Component	9	Nl.chr02.1504,Nl.chr04.1215,Nl.chr05.0191,Nl.chr05.0835,Nl.chr06.0813,Nl.chr07.0009,Nl.chr12.116,Nl.scaffold.0180,Nl.scaffold.0277	7	Nl.chr01.0366,Nl.chr09.310,Nl.chr11.337,Nl.chr11.604,Nl.chr12.014,Nl.scaffold.0325,Nl.scaffold.0326
GO:0045202	synapse	Cellular Component	6	Nl.chr01.0218,Nl.chr02.0489,Nl.chr02.1620,Nl.chr04.1243,Nl.chr05.0835,Nl.chr13.514	10	Nl.chr01.0548,Nl.chr01.1061,Nl.chr02.0968,Nl.chr02.1342,Nl.chr04.0435,Nl.chr04.1061,Nl.chr04.1293,Nl.chr07.0207,Nl.chr11.042,Nl.chr13.258
GO:0099512	supramolecular fiber	Cellular Component	10	Nl.chr01.0437,Nl.chr01.1252,Nl.chr02.0675,Nl.chr02.1329,Nl.chr03.0615,Nl.chr04.0248,Nl.chr06.0819,Nl.chr06.0845,Nl.chr10.595,Nl.chr13.381	3	Nl.chr07.0768,Nl.chr08.462,Nl.chr08.468
GO:0044456	synapse part	Cellular Component	2	Nl.chr02.1620,Nl.chr05.0835	7	Nl.chr01.0548,Nl.chr01.1061,Nl.chr04.0435,Nl.chr04.1293,Nl.chr07.0207,Nl.chr11.042,Nl.chr13.258
GO:0044420	extracellular matrix component	Cellular Component	1	Nl.chr02.0020	1	Nl.chrX.0738
