# Supplementary material for: Transcriptome Analysis of the Regulatory Mechanism of FoxO on Wing Dimorphism in the Brown Planthopper, Nilaparvata lugens (Hemiptera: Delphacidae)
Source: Insects. 2021 May 4;12(5):413. doi: 10.3390/insects12050413 (PMC8148023; doi:10.3390/insects12050413)
Supplement: Supplementary file 1 [file insects-12-00413-s001.zip › Supplementary Tables/Supplementary Table 8. Differentially expressed genes of GO classification in hindwing at 48h..xlsx]

## Sheet: Supplementary Table 7. Differen
Supplementary Table 7. Differentially expressed genes of GO classification in hindwing at 48h.
GO_accession	Description	Term type	Up_DEGs	Up_Gene_IDs	Down_DEGs	Down_Gene_IDs
GO:0009987	cellular process	Biological Process	603	Nl.chr01.0086,Nl.chr01.0097,Nl.chr01.0101,Nl.chr01.0103,Nl.chr01.0116,Nl.chr01.0121,Nl.chr01.0132,Nl.chr01.0163,Nl.chr01.0167,Nl.chr01.0197,Nl.chr01.0210,Nl.chr01.0218,Nl.chr01.0222,Nl.chr01.0333,Nl.chr01.0366,Nl.chr01.0368,Nl.chr01.0371,Nl.chr01.0380,Nl.chr01.0432,Nl.chr01.0434,Nl.chr01.0467,Nl.chr01.0518,Nl.chr01.0543,Nl.chr01.0557,Nl.chr01.0566,Nl.chr01.0685,Nl.chr01.0697,Nl.chr01.0701,Nl.chr0…	333	Nl.chr01.0067,Nl.chr01.0127,Nl.chr01.0234,Nl.chr01.0299,Nl.chr01.0306,Nl.chr01.0328,Nl.chr01.0359,Nl.chr01.0492,Nl.chr01.0500,Nl.chr01.0510,Nl.chr01.0531,Nl.chr01.0545,Nl.chr01.0548,Nl.chr01.0580,Nl.chr01.0592,Nl.chr01.0678,Nl.chr01.0791,Nl.chr01.0879,Nl.chr01.0970,Nl.chr01.0982,Nl.chr01.1039,Nl.chr01.1061,Nl.chr01.1171,Nl.chr01.1183,Nl.chr01.1287,Nl.chr01.1352,Nl.chr01.1366,Nl.chr01.1368,Nl.chr0…
GO:0044699	single-organism process	Biological Process	579	Nl.chr01.0086,Nl.chr01.0097,Nl.chr01.0103,Nl.chr01.0116,Nl.chr01.0132,Nl.chr01.0163,Nl.chr01.0167,Nl.chr01.0197,Nl.chr01.0210,Nl.chr01.0218,Nl.chr01.0333,Nl.chr01.0366,Nl.chr01.0368,Nl.chr01.0371,Nl.chr01.0380,Nl.chr01.0432,Nl.chr01.0467,Nl.chr01.0487,Nl.chr01.0518,Nl.chr01.0557,Nl.chr01.0566,Nl.chr01.0685,Nl.chr01.0697,Nl.chr01.0701,Nl.chr01.0756,Nl.chr01.0841,Nl.chr01.0892,Nl.chr01.1060,Nl.chr0…	329	Nl.chr01.0067,Nl.chr01.0127,Nl.chr01.0234,Nl.chr01.0299,Nl.chr01.0306,Nl.chr01.0328,Nl.chr01.0359,Nl.chr01.0430,Nl.chr01.0492,Nl.chr01.0500,Nl.chr01.0510,Nl.chr01.0531,Nl.chr01.0545,Nl.chr01.0548,Nl.chr01.0580,Nl.chr01.0592,Nl.chr01.0652,Nl.chr01.0678,Nl.chr01.0791,Nl.chr01.0879,Nl.chr01.0982,Nl.chr01.1039,Nl.chr01.1061,Nl.chr01.1171,Nl.chr01.1183,Nl.chr01.1352,Nl.chr01.1366,Nl.chr01.1368,Nl.chr0…
GO:0008152	metabolic process	Biological Process	476	Nl.chr01.0101,Nl.chr01.0103,Nl.chr01.0116,Nl.chr01.0121,Nl.chr01.0132,Nl.chr01.0163,Nl.chr01.0218,Nl.chr01.0222,Nl.chr01.0368,Nl.chr01.0380,Nl.chr01.0432,Nl.chr01.0434,Nl.chr01.0436,Nl.chr01.0467,Nl.chr01.0487,Nl.chr01.0518,Nl.chr01.0543,Nl.chr01.0557,Nl.chr01.0685,Nl.chr01.0697,Nl.chr01.0701,Nl.chr01.0892,Nl.chr01.1074,Nl.chr01.1080,Nl.chr01.1137,Nl.chr01.1153,Nl.chr01.1234,Nl.chr01.1255,Nl.chr0…	281	Nl.chr01.0035,Nl.chr01.0067,Nl.chr01.0127,Nl.chr01.0234,Nl.chr01.0306,Nl.chr01.0328,Nl.chr01.0359,Nl.chr01.0492,Nl.chr01.0500,Nl.chr01.0510,Nl.chr01.0531,Nl.chr01.0545,Nl.chr01.0580,Nl.chr01.0592,Nl.chr01.0652,Nl.chr01.0879,Nl.chr01.0970,Nl.chr01.1039,Nl.chr01.1061,Nl.chr01.1136,Nl.chr01.1183,Nl.chr01.1287,Nl.chr01.1366,Nl.chr01.1368,Nl.chr01.1382,Nl.chr01.1384,Nl.chr01.1387,Nl.chr01.1482,Nl.chr0…
GO:0065007	biological regulation	Biological Process	385	Nl.chr01.0086,Nl.chr01.0101,Nl.chr01.0103,Nl.chr01.0116,Nl.chr01.0121,Nl.chr01.0132,Nl.chr01.0163,Nl.chr01.0167,Nl.chr01.0197,Nl.chr01.0218,Nl.chr01.0333,Nl.chr01.0380,Nl.chr01.0432,Nl.chr01.0434,Nl.chr01.0467,Nl.chr01.0518,Nl.chr01.0566,Nl.chr01.0685,Nl.chr01.0697,Nl.chr01.0701,Nl.chr01.0756,Nl.chr01.0841,Nl.chr01.0892,Nl.chr01.1060,Nl.chr01.1074,Nl.chr01.1153,Nl.chr01.1234,Nl.chr01.1263,Nl.chr0…	158	Nl.chr01.0234,Nl.chr01.0299,Nl.chr01.0306,Nl.chr01.0328,Nl.chr01.0510,Nl.chr01.0548,Nl.chr01.0580,Nl.chr01.0592,Nl.chr01.0791,Nl.chr01.0970,Nl.chr01.0982,Nl.chr01.1039,Nl.chr01.1061,Nl.chr01.1287,Nl.chr01.1352,Nl.chr01.1409,Nl.chr01.1457,Nl.chr01.1482,Nl.chr01.1483,Nl.chr02.0040,Nl.chr02.0111,Nl.chr02.0352,Nl.chr02.0552,Nl.chr02.0906,Nl.chr02.1043,Nl.chr02.1065,Nl.chr02.1263,Nl.chr02.1400,Nl.chr0…
GO:0050789	regulation of biological process	Biological Process	361	Nl.chr01.0086,Nl.chr01.0101,Nl.chr01.0103,Nl.chr01.0116,Nl.chr01.0121,Nl.chr01.0132,Nl.chr01.0163,Nl.chr01.0167,Nl.chr01.0197,Nl.chr01.0218,Nl.chr01.0333,Nl.chr01.0380,Nl.chr01.0432,Nl.chr01.0434,Nl.chr01.0467,Nl.chr01.0518,Nl.chr01.0566,Nl.chr01.0685,Nl.chr01.0697,Nl.chr01.0701,Nl.chr01.0756,Nl.chr01.0841,Nl.chr01.0892,Nl.chr01.1060,Nl.chr01.1074,Nl.chr01.1153,Nl.chr01.1234,Nl.chr01.1263,Nl.chr0…	141	Nl.chr01.0234,Nl.chr01.0299,Nl.chr01.0306,Nl.chr01.0328,Nl.chr01.0510,Nl.chr01.0548,Nl.chr01.0580,Nl.chr01.0592,Nl.chr01.0791,Nl.chr01.0970,Nl.chr01.0982,Nl.chr01.1039,Nl.chr01.1061,Nl.chr01.1287,Nl.chr01.1352,Nl.chr01.1409,Nl.chr01.1457,Nl.chr01.1482,Nl.chr01.1483,Nl.chr02.0040,Nl.chr02.0111,Nl.chr02.0352,Nl.chr02.0552,Nl.chr02.1043,Nl.chr02.1065,Nl.chr02.1263,Nl.chr02.1400,Nl.chr02.1434,Nl.chr0…
GO:0032501	multicellular organismal process	Biological Process	332	Nl.chr01.0086,Nl.chr01.0103,Nl.chr01.0116,Nl.chr01.0132,Nl.chr01.0163,Nl.chr01.0167,Nl.chr01.0218,Nl.chr01.0366,Nl.chr01.0368,Nl.chr01.0432,Nl.chr01.0518,Nl.chr01.0566,Nl.chr01.0685,Nl.chr01.0756,Nl.chr01.0841,Nl.chr01.0892,Nl.chr01.1074,Nl.chr01.1153,Nl.chr01.1234,Nl.chr01.1263,Nl.chr01.1264,Nl.chr01.1277,Nl.chr01.1291,Nl.chr01.1505,Nl.chr02.0020,Nl.chr02.0042,Nl.chr02.0117,Nl.chr02.0185,Nl.chr0…	144	Nl.chr01.0306,Nl.chr01.0328,Nl.chr01.0430,Nl.chr01.0510,Nl.chr01.0545,Nl.chr01.0592,Nl.chr01.0791,Nl.chr01.1039,Nl.chr01.1175,Nl.chr01.1183,Nl.chr01.1368,Nl.chr01.1409,Nl.chr01.1724,Nl.chr02.0076,Nl.chr02.0112,Nl.chr02.0352,Nl.chr02.0608,Nl.chr02.0705,Nl.chr02.0906,Nl.chr02.1007,Nl.chr02.1043,Nl.chr02.1263,Nl.chr02.1434,Nl.chr02.1479,Nl.chr03.0065,Nl.chr03.0400,Nl.chr03.0403,Nl.chr03.0551,Nl.chr0…
GO:0032502	developmental process	Biological Process	314	Nl.chr01.0086,Nl.chr01.0103,Nl.chr01.0116,Nl.chr01.0132,Nl.chr01.0163,Nl.chr01.0167,Nl.chr01.0218,Nl.chr01.0366,Nl.chr01.0368,Nl.chr01.0371,Nl.chr01.0432,Nl.chr01.0467,Nl.chr01.0518,Nl.chr01.0566,Nl.chr01.0685,Nl.chr01.0756,Nl.chr01.0841,Nl.chr01.0892,Nl.chr01.1074,Nl.chr01.1153,Nl.chr01.1277,Nl.chr01.1505,Nl.chr02.0020,Nl.chr02.0042,Nl.chr02.0117,Nl.chr02.0185,Nl.chr02.0196,Nl.chr02.0197,Nl.chr0…	129	Nl.chr01.0234,Nl.chr01.0328,Nl.chr01.0430,Nl.chr01.0510,Nl.chr01.0545,Nl.chr01.0592,Nl.chr01.0791,Nl.chr01.1039,Nl.chr01.1366,Nl.chr01.1368,Nl.chr01.1724,Nl.chr02.0352,Nl.chr02.0608,Nl.chr02.0705,Nl.chr02.0906,Nl.chr02.1007,Nl.chr02.1043,Nl.chr02.1263,Nl.chr02.1434,Nl.chr02.1479,Nl.chr03.0042,Nl.chr03.0400,Nl.chr03.0403,Nl.chr03.0551,Nl.chr03.0828,Nl.chr03.0953,Nl.chr03.1074,Nl.chr03.1111,Nl.chr0…
GO:0050896	response to stimulus	Biological Process	292	Nl.chr01.0103,Nl.chr01.0116,Nl.chr01.0132,Nl.chr01.0167,Nl.chr01.0197,Nl.chr01.0218,Nl.chr01.0333,Nl.chr01.0366,Nl.chr01.0380,Nl.chr01.0467,Nl.chr01.0518,Nl.chr01.0566,Nl.chr01.0697,Nl.chr01.0701,Nl.chr01.0841,Nl.chr01.0892,Nl.chr01.1060,Nl.chr01.1074,Nl.chr01.1153,Nl.chr01.1234,Nl.chr01.1255,Nl.chr01.1263,Nl.chr01.1264,Nl.chr01.1291,Nl.chr01.1325,Nl.chr01.1500,Nl.chr01.1505,Nl.chr01.1541,Nl.chr0…	111	Nl.chr01.0067,Nl.chr01.0234,Nl.chr01.0299,Nl.chr01.0306,Nl.chr01.0328,Nl.chr01.0510,Nl.chr01.0531,Nl.chr01.0548,Nl.chr01.0592,Nl.chr01.0791,Nl.chr01.0982,Nl.chr01.1039,Nl.chr01.1061,Nl.chr01.1352,Nl.chr01.1409,Nl.chr01.1457,Nl.chr01.1482,Nl.chr01.1483,Nl.chr01.1724,Nl.chr02.0111,Nl.chr02.0352,Nl.chr02.0552,Nl.chr02.0608,Nl.chr02.1007,Nl.chr02.1043,Nl.chr02.1065,Nl.chr02.1434,Nl.chr02.1591,Nl.chr0…
GO:0071840	cellular component organization or biogenesis	Biological Process	257	Nl.chr01.0086,Nl.chr01.0097,Nl.chr01.0103,Nl.chr01.0116,Nl.chr01.0163,Nl.chr01.0210,Nl.chr01.0218,Nl.chr01.0368,Nl.chr01.0371,Nl.chr01.0380,Nl.chr01.0518,Nl.chr01.0566,Nl.chr01.0701,Nl.chr01.0756,Nl.chr01.0841,Nl.chr01.0892,Nl.chr01.1074,Nl.chr01.1153,Nl.chr01.1277,Nl.chr01.1325,Nl.chr02.0042,Nl.chr02.0107,Nl.chr02.0173,Nl.chr02.0185,Nl.chr02.0489,Nl.chr02.0713,Nl.chr02.0816,Nl.chr02.0926,Nl.chr0…	88	Nl.chr01.0328,Nl.chr01.0492,Nl.chr01.0510,Nl.chr01.0592,Nl.chr01.1039,Nl.chr01.1366,Nl.chr01.1543,Nl.chr02.0040,Nl.chr02.0111,Nl.chr02.0188,Nl.chr02.0200,Nl.chr02.0359,Nl.chr02.0608,Nl.chr02.0636,Nl.chr02.0705,Nl.chr02.0906,Nl.chr02.1007,Nl.chr02.1434,Nl.chr03.0260,Nl.chr03.0507,Nl.chr03.0551,Nl.chr03.0828,Nl.chr04.0396,Nl.chr04.1061,Nl.chr04.1204,Nl.chr04.1293,Nl.chr05.0112,Nl.chr05.0148,Nl.chr0…
GO:0051179	localization	Biological Process	206	Nl.chr01.0086,Nl.chr01.0097,Nl.chr01.0103,Nl.chr01.0132,Nl.chr01.0163,Nl.chr01.0197,Nl.chr01.0218,Nl.chr01.0366,Nl.chr01.0518,Nl.chr01.0566,Nl.chr01.0841,Nl.chr01.0892,Nl.chr01.1074,Nl.chr01.1137,Nl.chr01.1263,Nl.chr01.1264,Nl.chr01.1328,Nl.chr01.1500,Nl.chr02.0185,Nl.chr02.0196,Nl.chr02.0393,Nl.chr02.0489,Nl.chr02.0494,Nl.chr02.0615,Nl.chr02.0713,Nl.chr02.0816,Nl.chr02.1006,Nl.chr02.1138,Nl.chr0…	90	Nl.chr01.0359,Nl.chr01.0510,Nl.chr01.0678,Nl.chr01.1061,Nl.chr01.1171,Nl.chr01.1183,Nl.chr01.1352,Nl.chr01.1366,Nl.chr01.1409,Nl.chr01.1457,Nl.chr01.1458,Nl.chr02.0112,Nl.chr02.0188,Nl.chr02.0220,Nl.chr02.0352,Nl.chr02.0565,Nl.chr02.0707,Nl.chr02.1065,Nl.chr02.1131,Nl.chr02.1359,Nl.chr02.1673,Nl.chr02.1674,Nl.chr03.0065,Nl.chr03.0129,Nl.chr03.0290,Nl.chr03.0432,Nl.chr03.0954,Nl.chr03.1044,Nl.chr0…
GO:0023052	signaling	Biological Process	200	Nl.chr01.0103,Nl.chr01.0116,Nl.chr01.0167,Nl.chr01.0197,Nl.chr01.0218,Nl.chr01.0333,Nl.chr01.0518,Nl.chr01.0566,Nl.chr01.0697,Nl.chr01.0841,Nl.chr01.0892,Nl.chr01.1060,Nl.chr01.1074,Nl.chr01.1234,Nl.chr01.1263,Nl.chr01.1264,Nl.chr01.1325,Nl.chr01.1541,Nl.chr02.0196,Nl.chr02.0197,Nl.chr02.0206,Nl.chr02.0219,Nl.chr02.0461,Nl.chr02.0572,Nl.chr02.0674,Nl.chr02.0713,Nl.chr02.0816,Nl.chr02.0942,Nl.chr0…	72	Nl.chr01.0299,Nl.chr01.0306,Nl.chr01.0328,Nl.chr01.0359,Nl.chr01.0548,Nl.chr01.0592,Nl.chr01.0791,Nl.chr01.0982,Nl.chr01.1061,Nl.chr01.1352,Nl.chr01.1409,Nl.chr01.1457,Nl.chr01.1482,Nl.chr01.1483,Nl.chr02.0111,Nl.chr02.0352,Nl.chr02.0552,Nl.chr02.1043,Nl.chr02.1065,Nl.chr02.1434,Nl.chr02.1591,Nl.chr03.0390,Nl.chr03.0953,Nl.chr03.1030,Nl.chr03.1074,Nl.chr03.1262,Nl.chr03.1298,Nl.chr04.0054,Nl.chr0…
GO:0048518	positive regulation of biological process	Biological Process	174	Nl.chr01.0086,Nl.chr01.0103,Nl.chr01.0116,Nl.chr01.0380,Nl.chr01.0467,Nl.chr01.0518,Nl.chr01.0566,Nl.chr01.0685,Nl.chr01.0701,Nl.chr01.1060,Nl.chr01.1234,Nl.chr01.1263,Nl.chr01.1264,Nl.chr01.1291,Nl.chr02.0042,Nl.chr02.0219,Nl.chr02.0287,Nl.chr02.0461,Nl.chr02.0655,Nl.chr02.0713,Nl.chr02.0816,Nl.chr02.0926,Nl.chr02.0942,Nl.chr02.1006,Nl.chr02.1130,Nl.chr02.1429,Nl.chr02.1535,Nl.chr03.0208,Nl.chr0…	47	Nl.chr01.0234,Nl.chr01.0306,Nl.chr01.0510,Nl.chr01.0592,Nl.chr01.1039,Nl.chr01.1482,Nl.chr01.1483,Nl.chr02.1043,Nl.chr02.1434,Nl.chr02.1591,Nl.chr03.0551,Nl.chr03.0958,Nl.chr03.1772,Nl.chr04.0396,Nl.chr04.0483,Nl.chr04.1005,Nl.chr04.1061,Nl.chr04.1293,Nl.chr05.1061,Nl.chr05.1230,Nl.chr05.1247,Nl.chr06.0088,Nl.chr06.0195,Nl.chr06.0205,Nl.chr06.0225,Nl.chr06.0378,Nl.chr06.0725,Nl.chr06.0823,Nl.chr0…
GO:0051704	multi-organism process	Biological Process	148	Nl.chr01.0086,Nl.chr01.0103,Nl.chr01.0132,Nl.chr01.0218,Nl.chr01.0366,Nl.chr01.0368,Nl.chr01.0756,Nl.chr01.0892,Nl.chr01.1074,Nl.chr01.1153,Nl.chr01.1234,Nl.chr01.1263,Nl.chr01.1264,Nl.chr01.1541,Nl.chr02.0042,Nl.chr02.0196,Nl.chr02.0572,Nl.chr02.0713,Nl.chr02.0816,Nl.chr02.1329,Nl.chr03.0353,Nl.chr03.0366,Nl.chr03.0660,Nl.chr03.0775,Nl.chr03.1224,Nl.chr03.1244,Nl.chr03.1288,Nl.chr03.1367,Nl.chr0…	44	Nl.chr01.0067,Nl.chr01.0306,Nl.chr01.0531,Nl.chr01.1039,Nl.chr01.1183,Nl.chr01.1724,Nl.chr02.1479,Nl.chr03.0072,Nl.chr03.0551,Nl.chr03.1298,Nl.chr03.1392,Nl.chr04.1005,Nl.chr04.1061,Nl.chr05.0115,Nl.chr05.0365,Nl.chr05.0623,Nl.chr05.0974,Nl.chr05.1061,Nl.chr05.1236,Nl.chr05.1238,Nl.chr06.0225,Nl.chr06.0725,Nl.chr07.0127,Nl.chr07.0324,Nl.chr07.0569,Nl.chr07.0885,Nl.chr07.1156,Nl.chr09.816,Nl.chr09…
GO:0048519	negative regulation of biological process	Biological Process	141	Nl.chr01.0116,Nl.chr01.0132,Nl.chr01.0163,Nl.chr01.0197,Nl.chr01.0218,Nl.chr01.0380,Nl.chr01.0518,Nl.chr01.0685,Nl.chr01.0697,Nl.chr01.0841,Nl.chr01.0892,Nl.chr01.1153,Nl.chr01.1325,Nl.chr01.1505,Nl.chr02.0042,Nl.chr02.0196,Nl.chr02.0572,Nl.chr02.0942,Nl.chr02.1593,Nl.chr03.0112,Nl.chr03.0212,Nl.chr03.0455,Nl.chr03.0459,Nl.chr03.0506,Nl.chr03.1106,Nl.chr03.1244,Nl.chr03.1316,Nl.chr03.1660,Nl.chr0…	41	Nl.chr01.0234,Nl.chr01.0328,Nl.chr01.0592,Nl.chr01.1039,Nl.chr01.1482,Nl.chr01.1483,Nl.chr02.0040,Nl.chr02.0352,Nl.chr02.1043,Nl.chr02.1263,Nl.chr02.1434,Nl.chr03.0150,Nl.chr03.0151,Nl.chr03.0605,Nl.chr03.1074,Nl.chr03.1545,Nl.chr04.0225,Nl.chr05.0365,Nl.chr06.0225,Nl.chr06.0725,Nl.chr06.0928,Nl.chr07.0092,Nl.chr07.0324,Nl.chr07.0938,Nl.chr07.1024,Nl.chr07.1146,Nl.chr07.1156,Nl.chr08.407,Nl.chr09…
GO:0000003	reproduction	Biological Process	136	Nl.chr01.0086,Nl.chr01.0103,Nl.chr01.0132,Nl.chr01.0218,Nl.chr01.0366,Nl.chr01.0368,Nl.chr01.0701,Nl.chr01.0756,Nl.chr01.1074,Nl.chr01.1153,Nl.chr01.1234,Nl.chr01.1263,Nl.chr01.1264,Nl.chr02.0020,Nl.chr02.0042,Nl.chr02.0196,Nl.chr02.0713,Nl.chr02.0816,Nl.chr02.1329,Nl.chr03.0112,Nl.chr03.0353,Nl.chr03.0366,Nl.chr03.0660,Nl.chr03.0775,Nl.chr03.1106,Nl.chr03.1224,Nl.chr03.1244,Nl.chr03.1487,Nl.chr0…	34	Nl.chr01.0306,Nl.chr01.1039,Nl.chr01.1183,Nl.chr02.1479,Nl.chr03.0551,Nl.chr03.1298,Nl.chr04.1061,Nl.chr05.0115,Nl.chr05.0365,Nl.chr05.0623,Nl.chr05.0974,Nl.chr05.1061,Nl.chr05.1236,Nl.chr05.1238,Nl.chr06.0725,Nl.chr07.0127,Nl.chr07.0324,Nl.chr07.0569,Nl.chr07.0885,Nl.chr07.1154,Nl.chr09.804,Nl.chr09.816,Nl.chr09.866,Nl.chr10.104,Nl.chr10.172,Nl.chr10.616,Nl.chr10.829,Nl.chr12.452,Nl.chr12.594,Nl…
GO:0022414	reproductive process	Biological Process	132	Nl.chr01.0086,Nl.chr01.0103,Nl.chr01.0132,Nl.chr01.0218,Nl.chr01.0366,Nl.chr01.0368,Nl.chr01.0701,Nl.chr01.0756,Nl.chr01.1074,Nl.chr01.1153,Nl.chr01.1234,Nl.chr01.1263,Nl.chr01.1264,Nl.chr02.0020,Nl.chr02.0042,Nl.chr02.0196,Nl.chr02.0713,Nl.chr02.0816,Nl.chr02.1329,Nl.chr03.0112,Nl.chr03.0353,Nl.chr03.0366,Nl.chr03.0660,Nl.chr03.0775,Nl.chr03.1106,Nl.chr03.1224,Nl.chr03.1244,Nl.chr03.1487,Nl.chr0…	30	Nl.chr01.0306,Nl.chr01.1039,Nl.chr01.1183,Nl.chr02.1479,Nl.chr03.0551,Nl.chr03.1298,Nl.chr04.1061,Nl.chr05.0115,Nl.chr05.0365,Nl.chr05.0623,Nl.chr05.0974,Nl.chr05.1061,Nl.chr05.1236,Nl.chr05.1238,Nl.chr06.0725,Nl.chr07.0127,Nl.chr07.0324,Nl.chr07.0569,Nl.chr07.0885,Nl.chr09.816,Nl.chr09.866,Nl.chr10.104,Nl.chr10.172,Nl.chr10.616,Nl.chr10.829,Nl.chr12.452,Nl.chr12.594,Nl.chr12.595,Nl.chr13.499,Nl.…
GO:0040011	locomotion	Biological Process	91	Nl.chr01.0086,Nl.chr01.0103,Nl.chr01.0132,Nl.chr01.0197,Nl.chr01.0218,Nl.chr01.0366,Nl.chr01.0518,Nl.chr01.0566,Nl.chr01.0892,Nl.chr01.1074,Nl.chr01.1291,Nl.chr02.0185,Nl.chr02.0196,Nl.chr02.0489,Nl.chr02.0816,Nl.chr02.0942,Nl.chr02.1480,Nl.chr03.0775,Nl.chr03.1244,Nl.chr03.1511,Nl.chr03.1653,Nl.chr04.0633,Nl.chr04.0710,Nl.chr04.0711,Nl.chr04.1194,Nl.chr04.1301,Nl.chr04.1365,Nl.chr05.0191,Nl.chr0…	27	Nl.chr01.0548,Nl.chr01.0592,Nl.chr01.1039,Nl.chr01.1183,Nl.chr02.1007,Nl.chr02.1434,Nl.chr03.1497,Nl.chr05.0623,Nl.chr05.1061,Nl.chr05.1236,Nl.chr06.0361,Nl.chr06.0378,Nl.chr06.0670,Nl.chr06.0725,Nl.chr06.0928,Nl.chr07.0127,Nl.chr07.0324,Nl.chr10.172,Nl.chr10.616,Nl.chr11.185,Nl.chr11.746,Nl.chr12.357,Nl.chr12.594,Nl.chr12.595,Nl.chrX.1238,Nl.scaffold.0223,Nl.scaffold.0609
GO:0002376	immune system process	Biological Process	67	Nl.chr01.0103,Nl.chr01.0132,Nl.chr01.0366,Nl.chr01.0892,Nl.chr01.1505,Nl.chr01.1541,Nl.chr02.0572,Nl.chr03.0366,Nl.chr03.0385,Nl.chr03.0660,Nl.chr03.1244,Nl.chr03.1288,Nl.chr04.0173,Nl.chr04.0915,Nl.chr04.1062,Nl.chr04.1318,Nl.chr04.1365,Nl.chr05.0014,Nl.chr05.0191,Nl.chr05.0251,Nl.chr05.0350,Nl.chr05.0520,Nl.chr05.0521,Nl.chr05.0790,Nl.chr05.0855,Nl.chr05.0856,Nl.chr05.0859,Nl.chr05.0928,Nl.chr0…	18	Nl.chr01.0531,Nl.chr01.0592,Nl.chr02.0352,Nl.chr02.1434,Nl.chr03.0299,Nl.chr04.1005,Nl.chr04.1061,Nl.chr05.0623,Nl.chr06.0361,Nl.chr06.0928,Nl.chr07.1156,Nl.chr10.234,Nl.chr11.425,Nl.chr12.507,Nl.chr12.594,Nl.chr14.116,Nl.chrX.0092,Nl.scaffold.0679
GO:0007610	behavior	Biological Process	49	Nl.chr01.0197,Nl.chr01.1263,Nl.chr01.1264,Nl.chr01.1291,Nl.chr02.0042,Nl.chr02.1150,Nl.chr03.0353,Nl.chr03.0366,Nl.chr04.0069,Nl.chr04.0633,Nl.chr04.0710,Nl.chr04.0711,Nl.chr04.0955,Nl.chr04.1365,Nl.chr05.0789,Nl.chr05.0790,Nl.chr05.1015,Nl.chr05.1171,Nl.chr05.1257,Nl.chr06.0041,Nl.chr06.0877,Nl.chr06.1014,Nl.chr07.0009,Nl.chr07.0135,Nl.chr07.0667,Nl.chr07.0707,Nl.chr07.0875,Nl.chr07.0890,Nl.chr0…	35	Nl.chr01.0067,Nl.chr01.0306,Nl.chr01.0510,Nl.chr01.0548,Nl.chr01.1039,Nl.chr01.1409,Nl.chr02.0608,Nl.chr02.1434,Nl.chr02.1479,Nl.chr03.0065,Nl.chr03.0081,Nl.chr03.0551,Nl.chr03.1298,Nl.chr04.0483,Nl.chr05.0365,Nl.chr05.1236,Nl.chr05.1238,Nl.chr06.0002,Nl.chr07.0324,Nl.chr07.1156,Nl.chr09.816,Nl.chr09.866,Nl.chr10.104,Nl.chr10.573,Nl.chr10.902,Nl.chr11.086,Nl.chr11.476,Nl.chr12.452,Nl.chr12.595,Nl…
GO:0040007	growth	Biological Process	65	Nl.chr01.0116,Nl.chr01.0218,Nl.chr01.0467,Nl.chr01.0841,Nl.chr01.0892,Nl.chr02.0713,Nl.chr02.0816,Nl.chr02.1006,Nl.chr02.1150,Nl.chr02.1546,Nl.chr02.1619,Nl.chr02.1620,Nl.chr03.0353,Nl.chr03.1877,Nl.chr03.1946,Nl.chr04.1365,Nl.chr05.0191,Nl.chr05.0212,Nl.chr05.0520,Nl.chr05.0521,Nl.chr05.0789,Nl.chr05.0790,Nl.chr06.0208,Nl.chr06.0237,Nl.chr06.0238,Nl.chr06.0459,Nl.chr06.0949,Nl.chr07.0009,Nl.chr0…	15	Nl.chr01.0328,Nl.chr02.1434,Nl.chr03.0551,Nl.chr05.0116,Nl.chr05.0365,Nl.chr05.0623,Nl.chr06.0088,Nl.chr06.0725,Nl.chr06.0928,Nl.chr07.0127,Nl.chr07.0938,Nl.chr07.1146,Nl.chr12.357,Nl.chr13.258,Nl.scaffold.0358
GO:0022610	biological adhesion	Biological Process	45	Nl.chr01.0167,Nl.chr01.0892,Nl.chr02.0185,Nl.chr02.0196,Nl.chr02.0713,Nl.chr02.1570,Nl.chr03.0660,Nl.chr03.1189,Nl.chr03.1718,Nl.chr04.0710,Nl.chr04.0711,Nl.chr04.1239,Nl.chr04.1283,Nl.chr04.1365,Nl.chr05.0191,Nl.chr06.0506,Nl.chr07.0009,Nl.chr07.0306,Nl.chr07.0307,Nl.chr08.092,Nl.chr09.549,Nl.chr11.117,Nl.chr11.167,Nl.chr11.480,Nl.chr11.742,Nl.chr12.104,Nl.chr12.117,Nl.chr12.188,Nl.chr12.520,Nl.…	12	Nl.chr02.0608,Nl.chr02.0705,Nl.chr03.0619,Nl.chr06.0378,Nl.chr06.0928,Nl.chr09.282,Nl.chr10.007,Nl.chr10.616,Nl.chr11.337,Nl.chr12.357,Nl.chr13.258,Nl.chrX.0175
GO:0048511	rhythmic process	Biological Process	10	Nl.chr01.1291,Nl.chr04.0069,Nl.chr04.0633,Nl.chr05.0346,Nl.chr05.1171,Nl.chr07.0667,Nl.chr10.761,Nl.chr11.081,Nl.chr13.120,Nl.chr13.344	9	Nl.chr03.0432,Nl.chr05.1061,Nl.chr05.1236,Nl.chr06.0088,Nl.chr09.816,Nl.chr11.476,Nl.chr13.046,Nl.chr13.123,Nl.chrX.0534
GO:0098754	detoxification	Biological Process	4	Nl.chr01.1500,Nl.chr01.1505,Nl.chr03.1157,Nl.chr11.480	3	Nl.chr01.0234,Nl.chr14.116,Nl.scaffold.0730
GO:0099531	presynaptic process involved in synaptic transmission	Biological Process	3	Nl.chr02.0713,Nl.chr10.541,Nl.scaffold.0621	1	Nl.chr04.1293
GO:0005488	binding	Molecular Function	529	Nl.chr01.0086,Nl.chr01.0087,Nl.chr01.0116,Nl.chr01.0132,Nl.chr01.0163,Nl.chr01.0167,Nl.chr01.0194,Nl.chr01.0197,Nl.chr01.0210,Nl.chr01.0218,Nl.chr01.0222,Nl.chr01.0366,Nl.chr01.0413,Nl.chr01.0432,Nl.chr01.0467,Nl.chr01.0487,Nl.chr01.0518,Nl.chr01.0543,Nl.chr01.0566,Nl.chr01.0685,Nl.chr01.0701,Nl.chr01.0756,Nl.chr01.0841,Nl.chr01.0892,Nl.chr01.1074,Nl.chr01.1107,Nl.chr01.1153,Nl.chr01.1234,Nl.chr0…	297	Nl.chr01.0023,Nl.chr01.0067,Nl.chr01.0234,Nl.chr01.0299,Nl.chr01.0359,Nl.chr01.0430,Nl.chr01.0431,Nl.chr01.0510,Nl.chr01.0545,Nl.chr01.0548,Nl.chr01.0580,Nl.chr01.0592,Nl.chr01.0652,Nl.chr01.0653,Nl.chr01.0725,Nl.chr01.0791,Nl.chr01.0970,Nl.chr01.0982,Nl.chr01.1039,Nl.chr01.1136,Nl.chr01.1175,Nl.chr01.1287,Nl.chr01.1324,Nl.chr01.1366,Nl.chr01.1367,Nl.chr01.1482,Nl.chr01.1483,Nl.chr01.1543,Nl.chr0…
GO:0003824	catalytic activity	Molecular Function	344	Nl.chr01.0075,Nl.chr01.0101,Nl.chr01.0132,Nl.chr01.0380,Nl.chr01.0413,Nl.chr01.0434,Nl.chr01.0436,Nl.chr01.0467,Nl.chr01.0487,Nl.chr01.0518,Nl.chr01.0543,Nl.chr01.0557,Nl.chr01.0566,Nl.chr01.0697,Nl.chr01.0892,Nl.chr01.1074,Nl.chr01.1080,Nl.chr01.1137,Nl.chr01.1153,Nl.chr01.1234,Nl.chr01.1292,Nl.chr01.1505,Nl.chr01.1541,Nl.chr01.1545,Nl.chr01.1732,Nl.chr02.0131,Nl.chr02.0147,Nl.chr02.0206,Nl.chr0…	252	Nl.chr01.0035,Nl.chr01.0067,Nl.chr01.0127,Nl.chr01.0234,Nl.chr01.0445,Nl.chr01.0500,Nl.chr01.0510,Nl.chr01.0531,Nl.chr01.0545,Nl.chr01.0580,Nl.chr01.0652,Nl.chr01.0879,Nl.chr01.1136,Nl.chr01.1183,Nl.chr01.1366,Nl.chr01.1368,Nl.chr01.1382,Nl.chr01.1384,Nl.chr01.1387,Nl.chr01.1496,Nl.chr01.1543,Nl.chr01.1707,Nl.chr01.1730,Nl.chr02.0040,Nl.chr02.0076,Nl.chr02.0155,Nl.chr02.0213,Nl.chr02.0482,Nl.chr0…
GO:0005215	transporter activity	Molecular Function	55	Nl.chr01.1074,Nl.chr01.1263,Nl.chr01.1264,Nl.chr01.1328,Nl.chr01.1500,Nl.chr02.0393,Nl.chr02.0494,Nl.chr02.0615,Nl.chr02.1006,Nl.chr02.1138,Nl.chr02.1487,Nl.chr02.1748,Nl.chr02.1796,Nl.chr03.0202,Nl.chr03.0338,Nl.chr03.0397,Nl.chr03.0459,Nl.chr03.0716,Nl.chr03.0905,Nl.chr03.1161,Nl.chr03.1596,Nl.chr03.1741,Nl.chr03.1937,Nl.chr04.0770,Nl.chr04.0808,Nl.chr04.0809,Nl.chr04.1044,Nl.chr05.0346,Nl.chr0…	60	Nl.chr01.0057,Nl.chr01.0058,Nl.chr01.1061,Nl.chr01.1171,Nl.chr01.1352,Nl.chr01.1409,Nl.chr01.1457,Nl.chr01.1458,Nl.chr02.0112,Nl.chr02.0352,Nl.chr02.0565,Nl.chr02.0707,Nl.chr02.1065,Nl.chr02.1131,Nl.chr02.1359,Nl.chr03.0065,Nl.chr03.0290,Nl.chr03.0432,Nl.chr03.0954,Nl.chr03.1044,Nl.chr03.1273,Nl.chr03.1497,Nl.chr03.1550,Nl.chr04.0427,Nl.chr04.1292,Nl.chr04.1293,Nl.chr04.1337,Nl.chr05.0974,Nl.chr0…
GO:0005198	structural molecule activity	Molecular Function	51	Nl.chr01.0210,Nl.chr01.0218,Nl.chr02.0713,Nl.chr02.0754,Nl.chr02.0758,Nl.chr02.1619,Nl.chr02.1620,Nl.chr03.1099,Nl.chr03.1189,Nl.chr03.1280,Nl.chr04.0052,Nl.chr07.0306,Nl.chr07.0307,Nl.chr07.0455,Nl.chr07.0456,Nl.chr07.0527,Nl.chr07.0528,Nl.chr07.0530,Nl.chr07.0531,Nl.chr07.0532,Nl.chr07.0533,Nl.chr07.0534,Nl.chr07.0535,Nl.chr07.0536,Nl.chr07.0537,Nl.chr07.0540,Nl.chr07.0541,Nl.chr07.0544,Nl.chr0…	37	Nl.chr01.0492,Nl.chr02.0208,Nl.chr02.0359,Nl.chr02.0421,Nl.chr02.0422,Nl.chr03.0260,Nl.chr03.0400,Nl.chr03.0403,Nl.chr03.0507,Nl.chr03.1111,Nl.chr05.0112,Nl.chr05.0822,Nl.chr06.0025,Nl.chr06.0361,Nl.chr06.0670,Nl.chr07.0688,Nl.chr07.0768,Nl.chr08.449,Nl.chr08.462,Nl.chr08.468,Nl.chr10.172,Nl.chr10.710,Nl.chr11.139,Nl.chr11.285,Nl.chr11.322,Nl.chr11.406,Nl.chr11.434,Nl.chr11.457,Nl.chr11.460,Nl.ch…
GO:0001071	nucleic acid binding transcription factor activity	Molecular Function	38	Nl.chr01.0116,Nl.chr01.1325,Nl.chr02.0042,Nl.chr02.0517,Nl.chr02.0572,Nl.chr02.1130,Nl.chr02.1429,Nl.chr03.0112,Nl.chr03.1046,Nl.chr03.1946,Nl.chr04.0279,Nl.chr04.1318,Nl.chr05.1015,Nl.chr06.0041,Nl.chr06.0144,Nl.chr06.0309,Nl.chr06.0459,Nl.chr06.0466,Nl.chr06.0635,Nl.chr06.0837,Nl.chr06.0946,Nl.chr07.0512,Nl.chr07.0890,Nl.chr07.1096,Nl.chr08.505,Nl.chr10.143,Nl.chr11.399,Nl.chr12.082,Nl.chr12.15…	17	Nl.chr01.0592,Nl.chr01.0970,Nl.chr01.1039,Nl.chr02.1043,Nl.chr03.1772,Nl.chr04.1156,Nl.chr05.0701,Nl.chr05.0881,Nl.chr05.1061,Nl.chr05.1230,Nl.chr06.0088,Nl.chr06.0205,Nl.chr06.0823,Nl.chr12.507,Nl.chrX.1079,Nl.chrX.1253,Nl.scaffold.0655
GO:0004871	signal transducer activity	Molecular Function	28	Nl.chr01.1263,Nl.chr01.1264,Nl.chr01.1325,Nl.chr01.1328,Nl.chr02.1150,Nl.chr02.1756,Nl.chr03.0385,Nl.chr03.1244,Nl.chr04.0420,Nl.chr04.0909,Nl.chr05.0346,Nl.chr06.0309,Nl.chr06.0466,Nl.chr06.0946,Nl.chr06.0989,Nl.chr07.0009,Nl.chr07.0890,Nl.chr09.901,Nl.chr10.057,Nl.chr10.058,Nl.chr11.197,Nl.chr13.344,Nl.chr13.524,Nl.chrX.0841,Nl.chrX.0848,Nl.chrX.0849,Nl.scaffold.0578,Nl.scaffold.0913	25	Nl.chr01.1061,Nl.chr01.1352,Nl.chr01.1409,Nl.chr01.1457,Nl.chr01.1458,Nl.chr02.0111,Nl.chr02.0352,Nl.chr02.0552,Nl.chr02.0707,Nl.chr02.1065,Nl.chr02.1434,Nl.chr03.1030,Nl.chr03.1298,Nl.chr04.1005,Nl.chr04.1293,Nl.chr05.0623,Nl.chr05.1095,Nl.chr07.1146,Nl.chr09.803,Nl.chr10.017,Nl.chr10.630,Nl.chr10.691,Nl.chr10.816,Nl.chr10.845,Nl.scaffold.0571
GO:0060089	molecular transducer activity	Molecular Function	26	Nl.chr01.1263,Nl.chr01.1264,Nl.chr01.1325,Nl.chr01.1328,Nl.chr02.1150,Nl.chr02.1756,Nl.chr03.0385,Nl.chr03.1244,Nl.chr04.0420,Nl.chr04.0909,Nl.chr04.1217,Nl.chr05.0346,Nl.chr06.0309,Nl.chr06.0466,Nl.chr06.0946,Nl.chr06.0989,Nl.chr07.0009,Nl.chr07.0890,Nl.chr10.057,Nl.chr10.058,Nl.chr11.197,Nl.chr13.344,Nl.chr13.524,Nl.chrX.0841,Nl.chrX.0848,Nl.chrX.0849	27	Nl.chr01.1061,Nl.chr01.1352,Nl.chr01.1409,Nl.chr01.1457,Nl.chr01.1458,Nl.chr02.0111,Nl.chr02.0352,Nl.chr02.0552,Nl.chr02.0707,Nl.chr02.1065,Nl.chr02.1434,Nl.chr03.0619,Nl.chr03.1030,Nl.chr03.1298,Nl.chr04.1005,Nl.chr04.1293,Nl.chr05.0623,Nl.chr05.1095,Nl.chr07.1146,Nl.chr09.803,Nl.chr10.017,Nl.chr10.630,Nl.chr10.691,Nl.chr10.816,Nl.chr10.845,Nl.chr12.357,Nl.scaffold.0571
GO:0098772	molecular function regulator	Molecular Function	36	Nl.chr01.0103,Nl.chr01.0372,Nl.chr01.1060,Nl.chr02.0219,Nl.chr02.0655,Nl.chr03.1741,Nl.chr04.0365,Nl.chr05.0731,Nl.chr05.1121,Nl.chr06.0237,Nl.chr06.0238,Nl.chr06.0621,Nl.chr06.0671,Nl.chr06.0984,Nl.chr07.0010,Nl.chr07.0255,Nl.chr07.0919,Nl.chr09.113,Nl.chr09.443,Nl.chr10.071,Nl.chr10.695,Nl.chr11.013,Nl.chr11.178,Nl.chr11.306,Nl.chr12.035,Nl.chr12.585,Nl.chr13.153,Nl.chr13.309,Nl.chr14.341,Nl.ch…	5	Nl.chr02.1489,Nl.chr03.1074,Nl.chr07.0869,Nl.chr07.1156,Nl.scaffold.0609
GO:0000988	transcription factor activity, protein binding	Molecular Function	15	Nl.chr02.0816,Nl.chr05.0820,Nl.chr05.1125,Nl.chr06.0837,Nl.chr07.0634,Nl.chr09.625,Nl.chr09.728,Nl.chr10.742,Nl.chr10.761,Nl.chr12.513,Nl.chr14.276,Nl.chrX.0032,Nl.scaffold.0040,Nl.scaffold.0717,Nl.scaffold.1149	3	Nl.chr06.0195,Nl.chr10.043,Nl.chrY.314
GO:0009055	electron carrier activity	Molecular Function	6	Nl.chr03.0459,Nl.chr03.1741,Nl.chr03.1937,Nl.chr04.1141,Nl.chr10.447,Nl.scaffold.0931	9	Nl.chr01.0067,Nl.chr01.0725,Nl.chr02.1609,Nl.chr03.1144,Nl.chr06.0969,Nl.chr10.573,Nl.chr10.902,Nl.chrX.1168,Nl.scaffold.0097
GO:0016209	antioxidant activity	Molecular Function	4	Nl.chr01.1505,Nl.chr03.1157,Nl.chr06.0042,Nl.chr11.480	3	Nl.chr01.0234,Nl.chr14.116,Nl.scaffold.0730
GO:0016530	metallochaperone activity	Molecular Function	0	--	1	Nl.chr01.0510
GO:0045182	translation regulator activity	Molecular Function	1	Nl.chr09.118	0	--
GO:0044464	cell part	Cellular Component	501	Nl.chr01.0086,Nl.chr01.0097,Nl.chr01.0101,Nl.chr01.0103,Nl.chr01.0116,Nl.chr01.0121,Nl.chr01.0132,Nl.chr01.0163,Nl.chr01.0167,Nl.chr01.0197,Nl.chr01.0210,Nl.chr01.0218,Nl.chr01.0366,Nl.chr01.0380,Nl.chr01.0413,Nl.chr01.0432,Nl.chr01.0434,Nl.chr01.0518,Nl.chr01.0557,Nl.chr01.0566,Nl.chr01.0685,Nl.chr01.0697,Nl.chr01.0701,Nl.chr01.0756,Nl.chr01.0892,Nl.chr01.1074,Nl.chr01.1137,Nl.chr01.1153,Nl.chr0…	234	Nl.chr01.0067,Nl.chr01.0234,Nl.chr01.0306,Nl.chr01.0328,Nl.chr01.0359,Nl.chr01.0492,Nl.chr01.0510,Nl.chr01.0545,Nl.chr01.0548,Nl.chr01.0592,Nl.chr01.1039,Nl.chr01.1061,Nl.chr01.1183,Nl.chr01.1287,Nl.chr01.1352,Nl.chr01.1366,Nl.chr01.1368,Nl.chr01.1409,Nl.chr01.1457,Nl.chr01.1543,Nl.chr01.1724,Nl.chr02.0040,Nl.chr02.0111,Nl.chr02.0112,Nl.chr02.0155,Nl.chr02.0188,Nl.chr02.0200,Nl.chr02.0213,Nl.chr0…
GO:0005623	cell	Cellular Component	501	Nl.chr01.0086,Nl.chr01.0097,Nl.chr01.0101,Nl.chr01.0103,Nl.chr01.0116,Nl.chr01.0121,Nl.chr01.0132,Nl.chr01.0163,Nl.chr01.0167,Nl.chr01.0197,Nl.chr01.0210,Nl.chr01.0218,Nl.chr01.0366,Nl.chr01.0380,Nl.chr01.0413,Nl.chr01.0432,Nl.chr01.0434,Nl.chr01.0518,Nl.chr01.0557,Nl.chr01.0566,Nl.chr01.0685,Nl.chr01.0697,Nl.chr01.0701,Nl.chr01.0756,Nl.chr01.0892,Nl.chr01.1074,Nl.chr01.1137,Nl.chr01.1153,Nl.chr0…	234	Nl.chr01.0067,Nl.chr01.0234,Nl.chr01.0306,Nl.chr01.0328,Nl.chr01.0359,Nl.chr01.0492,Nl.chr01.0510,Nl.chr01.0545,Nl.chr01.0548,Nl.chr01.0592,Nl.chr01.1039,Nl.chr01.1061,Nl.chr01.1183,Nl.chr01.1287,Nl.chr01.1352,Nl.chr01.1366,Nl.chr01.1368,Nl.chr01.1409,Nl.chr01.1457,Nl.chr01.1543,Nl.chr01.1724,Nl.chr02.0040,Nl.chr02.0111,Nl.chr02.0112,Nl.chr02.0155,Nl.chr02.0188,Nl.chr02.0200,Nl.chr02.0213,Nl.chr0…
GO:0043226	organelle	Cellular Component	355	Nl.chr01.0097,Nl.chr01.0101,Nl.chr01.0116,Nl.chr01.0121,Nl.chr01.0132,Nl.chr01.0163,Nl.chr01.0167,Nl.chr01.0210,Nl.chr01.0218,Nl.chr01.0366,Nl.chr01.0380,Nl.chr01.0413,Nl.chr01.0434,Nl.chr01.0557,Nl.chr01.0566,Nl.chr01.0685,Nl.chr01.0701,Nl.chr01.0756,Nl.chr01.1137,Nl.chr01.1153,Nl.chr01.1158,Nl.chr01.1291,Nl.chr01.1325,Nl.chr01.1505,Nl.chr02.0042,Nl.chr02.0090,Nl.chr02.0173,Nl.chr02.0206,Nl.chr0…	139	Nl.chr01.0067,Nl.chr01.0234,Nl.chr01.0306,Nl.chr01.0328,Nl.chr01.0359,Nl.chr01.0492,Nl.chr01.0510,Nl.chr01.0592,Nl.chr01.1039,Nl.chr01.1061,Nl.chr01.1287,Nl.chr01.1366,Nl.chr01.1368,Nl.chr01.1543,Nl.chr01.1724,Nl.chr02.0040,Nl.chr02.0111,Nl.chr02.0188,Nl.chr02.0200,Nl.chr02.0213,Nl.chr02.0359,Nl.chr02.0636,Nl.chr02.0906,Nl.chr02.0910,Nl.chr02.1043,Nl.chr02.1263,Nl.chr02.1345,Nl.chr02.1434,Nl.chr0…
GO:0016020	membrane	Cellular Component	195	Nl.chr01.0086,Nl.chr01.0103,Nl.chr01.0132,Nl.chr01.0163,Nl.chr01.0167,Nl.chr01.0197,Nl.chr01.0218,Nl.chr01.0518,Nl.chr01.0566,Nl.chr01.0892,Nl.chr01.1074,Nl.chr01.1263,Nl.chr01.1264,Nl.chr01.1277,Nl.chr01.1328,Nl.chr01.1500,Nl.chr01.1732,Nl.chr02.0393,Nl.chr02.0461,Nl.chr02.0494,Nl.chr02.0615,Nl.chr02.0655,Nl.chr02.0685,Nl.chr02.0713,Nl.chr02.1006,Nl.chr02.1138,Nl.chr02.1150,Nl.chr02.1360,Nl.chr0…	144	Nl.chr01.0057,Nl.chr01.0058,Nl.chr01.0067,Nl.chr01.0359,Nl.chr01.0548,Nl.chr01.1061,Nl.chr01.1171,Nl.chr01.1352,Nl.chr01.1368,Nl.chr01.1409,Nl.chr01.1457,Nl.chr01.1458,Nl.chr01.1637,Nl.chr02.0111,Nl.chr02.0112,Nl.chr02.0188,Nl.chr02.0220,Nl.chr02.0352,Nl.chr02.0552,Nl.chr02.0565,Nl.chr02.0608,Nl.chr02.0707,Nl.chr02.1065,Nl.chr02.1131,Nl.chr02.1359,Nl.chr02.1434,Nl.chr02.1673,Nl.chr02.1674,Nl.chr0…
GO:0044425	membrane part	Cellular Component	140	Nl.chr01.0103,Nl.chr01.0132,Nl.chr01.0163,Nl.chr01.0167,Nl.chr01.0197,Nl.chr01.0218,Nl.chr01.0892,Nl.chr01.1074,Nl.chr01.1263,Nl.chr01.1264,Nl.chr01.1277,Nl.chr01.1328,Nl.chr01.1500,Nl.chr02.0393,Nl.chr02.0461,Nl.chr02.0685,Nl.chr02.0713,Nl.chr02.1006,Nl.chr02.1138,Nl.chr02.1360,Nl.chr02.1480,Nl.chr02.1487,Nl.chr02.1570,Nl.chr02.1756,Nl.chr02.1757,Nl.chr02.1796,Nl.chr03.0136,Nl.chr03.0202,Nl.chr0…	119	Nl.chr01.0057,Nl.chr01.0058,Nl.chr01.0067,Nl.chr01.0359,Nl.chr01.0548,Nl.chr01.1061,Nl.chr01.1352,Nl.chr01.1457,Nl.chr01.1458,Nl.chr01.1637,Nl.chr02.0111,Nl.chr02.0112,Nl.chr02.0188,Nl.chr02.0220,Nl.chr02.0352,Nl.chr02.0552,Nl.chr02.0608,Nl.chr02.0707,Nl.chr02.1065,Nl.chr02.1131,Nl.chr02.1359,Nl.chr02.1673,Nl.chr02.1674,Nl.chr03.0039,Nl.chr03.0065,Nl.chr03.0143,Nl.chr03.0144,Nl.chr03.0248,Nl.chr0…
GO:0044422	organelle part	Cellular Component	184	Nl.chr01.0097,Nl.chr01.0132,Nl.chr01.0163,Nl.chr01.0218,Nl.chr01.0380,Nl.chr01.0413,Nl.chr01.0566,Nl.chr01.0701,Nl.chr01.0756,Nl.chr01.1158,Nl.chr02.0090,Nl.chr02.0173,Nl.chr02.0206,Nl.chr02.0393,Nl.chr02.0436,Nl.chr02.0461,Nl.chr02.0615,Nl.chr02.0713,Nl.chr02.0888,Nl.chr02.0992,Nl.chr02.1006,Nl.chr02.1130,Nl.chr02.1329,Nl.chr02.1360,Nl.chr02.1499,Nl.chr02.1535,Nl.chr03.0202,Nl.chr03.0321,Nl.chr0…	75	Nl.chr01.0067,Nl.chr01.0492,Nl.chr01.1366,Nl.chr01.1543,Nl.chr01.1724,Nl.chr02.0040,Nl.chr02.0111,Nl.chr02.0188,Nl.chr02.0200,Nl.chr02.0213,Nl.chr02.0359,Nl.chr02.0906,Nl.chr03.0507,Nl.chr04.0308,Nl.chr04.0309,Nl.chr04.0310,Nl.chr04.0396,Nl.chr04.1204,Nl.chr04.1259,Nl.chr05.0112,Nl.chr05.0428,Nl.chr05.0466,Nl.chr05.0701,Nl.chr05.1236,Nl.chr05.1247,Nl.chr05.1290,Nl.chr06.0025,Nl.chr06.0175,Nl.chr0…
GO:0032991	macromolecular complex	Cellular Component	193	Nl.chr01.0097,Nl.chr01.0163,Nl.chr01.0197,Nl.chr01.0218,Nl.chr01.0380,Nl.chr01.0413,Nl.chr01.0432,Nl.chr01.0566,Nl.chr01.0701,Nl.chr01.0756,Nl.chr01.1158,Nl.chr01.1263,Nl.chr01.1264,Nl.chr01.1277,Nl.chr02.0090,Nl.chr02.0117,Nl.chr02.0173,Nl.chr02.0196,Nl.chr02.0197,Nl.chr02.0393,Nl.chr02.0436,Nl.chr02.0515,Nl.chr02.0517,Nl.chr02.0713,Nl.chr02.0758,Nl.chr02.0876,Nl.chr02.0926,Nl.chr02.0992,Nl.chr0…	65	Nl.chr01.0492,Nl.chr01.0510,Nl.chr01.1061,Nl.chr01.1352,Nl.chr01.1457,Nl.chr02.0040,Nl.chr02.0111,Nl.chr02.0155,Nl.chr02.0188,Nl.chr02.0220,Nl.chr02.0359,Nl.chr02.0421,Nl.chr02.0422,Nl.chr02.0906,Nl.chr02.1016,Nl.chr02.1065,Nl.chr03.0382,Nl.chr03.0507,Nl.chr03.1864,Nl.chr04.0308,Nl.chr04.0309,Nl.chr04.0310,Nl.chr04.1204,Nl.chr04.1292,Nl.chr04.1293,Nl.chr05.0112,Nl.chr05.0466,Nl.chr05.0701,Nl.chr0…
GO:0005576	extracellular region	Cellular Component	70	Nl.chr01.0086,Nl.chr01.0101,Nl.chr01.0132,Nl.chr01.0434,Nl.chr01.1327,Nl.chr01.1732,Nl.chr02.0020,Nl.chr02.0196,Nl.chr02.0197,Nl.chr02.0758,Nl.chr03.0003,Nl.chr03.0142,Nl.chr03.0146,Nl.chr03.0228,Nl.chr03.0775,Nl.chr03.1280,Nl.chr03.1367,Nl.chr03.1402,Nl.chr03.1870,Nl.chr04.0248,Nl.chr04.1016,Nl.chr04.1017,Nl.chr04.1018,Nl.chr04.1365,Nl.chr05.0060,Nl.chr05.0212,Nl.chr05.1073,Nl.chr05.1074,Nl.chr0…	60	Nl.chr01.0234,Nl.chr01.0531,Nl.chr01.0791,Nl.chr01.0982,Nl.chr01.1482,Nl.chr01.1483,Nl.chr02.0705,Nl.chr02.1479,Nl.chr02.1489,Nl.chr03.0072,Nl.chr03.0400,Nl.chr03.0403,Nl.chr03.0776,Nl.chr03.1111,Nl.chr03.1204,Nl.chr03.1283,Nl.chr03.1318,Nl.chr03.1392,Nl.chr03.1804,Nl.chr04.1005,Nl.chr04.1085,Nl.chr05.0702,Nl.chr05.0979,Nl.chr05.1234,Nl.chr05.1238,Nl.chr06.0928,Nl.chr07.0437,Nl.chr07.0496,Nl.chr0…
GO:0031974	membrane-enclosed lumen	Cellular Component	67	Nl.chr01.0132,Nl.chr01.0380,Nl.chr01.0701,Nl.chr01.1158,Nl.chr02.0173,Nl.chr02.0436,Nl.chr02.0992,Nl.chr02.1130,Nl.chr02.1535,Nl.chr03.0340,Nl.chr03.0455,Nl.chr03.0615,Nl.chr03.1316,Nl.chr03.1511,Nl.chr03.1660,Nl.chr04.0126,Nl.chr04.0397,Nl.chr04.0736,Nl.chr04.0915,Nl.chr04.1062,Nl.chr05.0141,Nl.chr05.0677,Nl.chr05.0720,Nl.chr05.0929,Nl.chr06.0740,Nl.chr06.0837,Nl.chr06.0861,Nl.chr06.0989,Nl.chr0…	21	Nl.chr01.0492,Nl.chr01.1543,Nl.chr01.1724,Nl.chr02.0040,Nl.chr02.0213,Nl.chr02.0359,Nl.chr03.0507,Nl.chr05.0112,Nl.chr05.0466,Nl.chr05.0701,Nl.chr05.1290,Nl.chr06.0361,Nl.chr06.0646,Nl.chr07.0688,Nl.chr07.1024,Nl.chr10.043,Nl.chr11.338,Nl.chr12.523,Nl.chrX.0187,Nl.scaffold.0689,Nl.scaffold.0824
GO:0044421	extracellular region part	Cellular Component	38	Nl.chr01.0086,Nl.chr01.0101,Nl.chr01.0132,Nl.chr01.0434,Nl.chr02.0020,Nl.chr02.0196,Nl.chr02.0197,Nl.chr03.0003,Nl.chr03.0775,Nl.chr03.1367,Nl.chr03.1402,Nl.chr03.1870,Nl.chr04.0248,Nl.chr04.1365,Nl.chr05.0060,Nl.chr05.0212,Nl.chr05.1073,Nl.chr05.1074,Nl.chr05.1257,Nl.chr06.0059,Nl.chr06.0923,Nl.chr06.0989,Nl.chr07.0070,Nl.chr07.0135,Nl.chr07.0736,Nl.chr09.549,Nl.chr09.783,Nl.chr10.071,Nl.chr11.1…	22	Nl.chr01.0234,Nl.chr01.0531,Nl.chr02.0705,Nl.chr02.1489,Nl.chr03.0072,Nl.chr03.1204,Nl.chr03.1283,Nl.chr03.1392,Nl.chr05.0979,Nl.chr06.0928,Nl.chr07.0938,Nl.chr07.1154,Nl.chr07.1156,Nl.chr09.816,Nl.chr10.162,Nl.chr11.425,Nl.chr12.252,Nl.chr12.594,Nl.chr13.046,Nl.chr13.123,Nl.chrX.0175,Nl.scaffold.0679
GO:0030054	cell junction	Cellular Component	31	Nl.chr01.0163,Nl.chr01.0167,Nl.chr01.0197,Nl.chr01.0366,Nl.chr01.0566,Nl.chr01.0892,Nl.chr01.1074,Nl.chr01.1277,Nl.chr02.1570,Nl.chr03.0136,Nl.chr03.0366,Nl.chr04.1217,Nl.chr05.0191,Nl.chr06.0208,Nl.chr06.0506,Nl.chr06.0813,Nl.chr07.0009,Nl.chr07.0651,Nl.chr07.0652,Nl.chr07.0875,Nl.chr11.263,Nl.chr11.742,Nl.chr12.117,Nl.chr13.524,Nl.chr14.007,Nl.chr14.028,Nl.chr14.107,Nl.chr14.223,Nl.chrX.0963,Nl…	2	Nl.chr02.0608,Nl.chr11.337
GO:0045202	synapse	Cellular Component	22	Nl.chr01.0167,Nl.chr01.0218,Nl.chr02.0196,Nl.chr02.0489,Nl.chr02.1006,Nl.chr02.1619,Nl.chr02.1620,Nl.chr03.0353,Nl.chr05.0790,Nl.chr07.0884,Nl.chr09.118,Nl.chr09.718,Nl.chr10.541,Nl.chr10.742,Nl.chr11.117,Nl.chr12.122,Nl.chr13.153,Nl.chr13.514,Nl.chr14.223,Nl.chrX.1103,Nl.scaffold.0621,Nl.scaffold.0921	10	Nl.chr01.0548,Nl.chr01.1061,Nl.chr02.1434,Nl.chr04.1061,Nl.chr04.1293,Nl.chr06.0928,Nl.chr10.691,Nl.chr12.357,Nl.chr13.240,Nl.chr13.258
GO:0031012	extracellular matrix	Cellular Component	20	Nl.chr02.0020,Nl.chr02.0758,Nl.chr03.0228,Nl.chr03.1280,Nl.chr07.0527,Nl.chr07.0531,Nl.chr07.0534,Nl.chr07.0537,Nl.chr07.0540,Nl.chr07.0541,Nl.chr10.071,Nl.chr10.411,Nl.chr10.755,Nl.chr10.847,Nl.chr11.268,Nl.chr11.455,Nl.chr11.635,Nl.chr13.098,Nl.scaffold.0181,Nl.scaffold.0547	10	Nl.chr03.0400,Nl.chr03.0403,Nl.chr03.1111,Nl.chr06.0928,Nl.chr11.322,Nl.chr11.457,Nl.chr11.460,Nl.chr11.625,Nl.chr11.627,Nl.chr12.357
GO:0044456	synapse part	Cellular Component	13	Nl.chr01.0167,Nl.chr02.0196,Nl.chr02.1006,Nl.chr02.1619,Nl.chr02.1620,Nl.chr03.0353,Nl.chr05.0790,Nl.chr10.541,Nl.chr10.742,Nl.chr12.122,Nl.chr13.153,Nl.chr14.223,Nl.scaffold.0621	9	Nl.chr01.0548,Nl.chr01.1061,Nl.chr02.1434,Nl.chr04.1293,Nl.chr06.0928,Nl.chr10.691,Nl.chr12.357,Nl.chr13.240,Nl.chr13.258
GO:0099512	supramolecular fiber	Cellular Component	11	Nl.chr02.1329,Nl.chr03.0615,Nl.chr04.0052,Nl.chr04.0248,Nl.chr06.0059,Nl.chr06.0819,Nl.chr06.0845,Nl.chr09.843,Nl.chr13.095,Nl.chr13.381,Nl.scaffold.0835	3	Nl.chr07.0768,Nl.chr08.462,Nl.chr08.468
GO:0044420	extracellular matrix component	Cellular Component	2	Nl.chr02.0020,Nl.chr10.071	1	Nl.chr06.0928
