# Supplementary material for: Transcriptome Analysis of the Regulatory Mechanism of FoxO on Wing Dimorphism in the Brown Planthopper, Nilaparvata lugens (Hemiptera: Delphacidae)
Source: Insects. 2021 May 4;12(5):413. doi: 10.3390/insects12050413 (PMC8148023; doi:10.3390/insects12050413)
Supplement: Supplementary file 1 [file insects-12-00413-s001.zip › Supplementary Tables/Supplementary Table 9. Differentially expressed genes associated with cell cycle and DNA replication.xlsx]

## Sheet: 1
Supplementary Table 9. Differentially expressed genes associated with cell cycle and DNA replication
					TPM_FF24			TPM_GF24					TPM_FF36			TPM_GF36					TPM_FF48			TPM_GF48					TPM_FH24			TPM_GH24					TPM_FH36			TPM_GH36					TPM_FH48			TPM_GH48
KEGG pathway	Gene ID	Nr	GO	KEGG ID	FF24-1	FF24-2	FF24-3	GF24-1	GF24-2	GF24-3	log2FoldChange	FDR	FF36-1	FF36-2	FF36-3	GF36-1	GF36-2	GF36-3	log2FoldChange	FDR	FF48-1	FF48-2	FF48-3	GF48-1	GF48-2	GF48-3	log2FoldChange	FDR	FH24-1	FH24-2	FH24-3	GH24-1	GH24-2	GH24-3	log2FoldChange	FDR	FH36-1	FH36-2	FH36-3	GH36-1	GH36-2	GH36-3	log2FoldChange	FDR	FH48-1	FH48-2	FH48-3	GH48-1	GH48-2
cell-cycle	Nl.chr10.515	separin-like	GO:0000070: mitotic sister chromatid segregation; GO:0000228: nuclear chromosome; GO:0000278: mitotic cell cycle; GO:0000784: nuclear chromosome, telomeric region; GO:0005515: protein binding; GO:0005622: intracellular; GO:0005623: cell; GO:0005634: nucleus; GO:0005700: polytene chromosome; GO:0005705: polytene chromosome interband; GO:0006508: proteolysis; GO:0008233: peptidase activity; GO:0016…	K02365: ESP1;separase [EC:3.4.22.49]	8.134	7.218	8.194	6.036	4.961	5.08	0.539517	0.000332261	6.643	7.187	6.263	1.763	2.643	2.08	1.70475	6.70989e-16	1.592	1.857	2.026	0.983	1.286	1.12	0.68163	0.0485167	7.016	7.015	7.785	4.216	4.794	3.515	0.884664	2.05287e-07	6.033	6.723	5.897	1.992	2.353	2.93	1.43817	3.7186e-11	1.932	1.964	1.692	1.366	1.931
	Nl.chr05.0471	DNA replication licensing factor Mcm5	GO:0000003: reproduction; GO:0000712: resolution of meiotic recombination intermediates; GO:0003688: DNA replication origin binding; GO:0005524: ATP binding; GO:0005634: nucleus; GO:0006270: DNA replication initiation; GO:0007127: meiosis I; GO:0007131: reciprocal meiotic recombination; GO:0030261: chromosome condensation; GO:0042023: DNA endoreduplication; GO:0042555: MCM complex; GO:0045132: me…	K02209: MCM5,CDC46;DNA replication licensing factor MCM5 [EC:3.6.4.12]	130.561	129.197	131.227	77.833	74.722	78.465	0.74953	3.6698e-63	101.13	107.131	103.973	15.483	13.503	15.338	2.88557	1.14861e-259	22.814	23.215	23.104	14.377	14.076	13.467	0.714615	3.22601e-08	127.508	125.189	124.336	57.435	59.673	60.372	1.17081	6.89839e-151	102.209	99.287	100.289	19.139	19.208	20.293	2.44743	1.61249e-162	28.443	27.509	28.113	13.679	14.223
	Nl.chr05.0804	DNA-dependent protein kinase catalytic subunit-like	-	K06642: PRKDC;DNA-dependent protein kinase catalytic subunit [EC:2.7.11.1]	0.692	0.809	0.594	0.544	0.301	0.416	0.718468	0.122406	3.246	3.946	3.497	0.096	0.104	0.296	4.4961	9.70899e-24	0.423	0.184	0.391	0.045	0	0.044	#N/A	#N/A	0.351	0.299	0.56	0.288	0.356	0.174	#N/A	#N/A	2.654	3.466	2.883	0.141	0.347	0.331	3.53498	7.24025e-19	0.16	0.244	0.084	0	0
	Nl.chr02.0170	origin recognition complex subunit 5	GO:0000070: mitotic sister chromatid segregation; GO:0000228: nuclear chromosome; GO:0000278: mitotic cell cycle; GO:0003688: DNA replication origin binding; GO:0005622: intracellular; GO:0005623: cell; GO:0005634: nucleus; GO:0005664: nuclear origin of replication recognition complex; GO:0006261: DNA-dependent DNA replication; GO:0006270: DNA replication initiation; GO:0007052: mitotic spindle o…	K02607: ORC5;origin recognition complex subunit 5	22.148	24.889	23.068	11.806	11.3	11.547	1.00705	1.31407e-19	15.6	14.666	15.455	5.423	5.969	4.831	1.56547	5.51863e-22	6.529	7.07	5.239	3.525	3.517	2.384	0.991658	0.000128561	24.716	25.691	22.48	10.912	8.491	9.411	1.42428	3.74353e-30	15.162	15.346	14.879	5.887	5.888	6.643	1.38407	3.59874e-17	7.834	7.167	7.82	4.175	3.632
	Nl.chr02.0811	origin recognition complex subunit 1	GO:0000228: nuclear chromosome; GO:0005524: ATP binding; GO:0005622: intracellular; GO:0005623: cell; GO:0005634: nucleus; GO:0005664: nuclear origin of replication recognition complex; GO:0006261: DNA-dependent DNA replication; GO:0006270: DNA replication initiation; GO:0006277: DNA amplification; GO:0008283: cell population proliferation; GO:0031981: nuclear lumen	K02603: ORC1;origin recognition complex subunit 1	20.698	20.492	19.899	13.296	13.264	13.078	0.614907	6.68321e-18	13.771	14.856	14.739	7.277	6.447	6.789	1.14935	2.70994e-26	8.762	8.73	8.008	5.759	6.5	6.083	0.467391	0.00175769	20.906	20.906	21.739	10.985	10.286	10.834	1.06867	2.78194e-44	14.68	13.862	13.397	6.257	6.944	6.936	1.14228	8.60822e-22	8.584	9.236	10.048	6.221	5.032
	Nl.chr03.0414	origin recognition complex subunit 2-like	GO:0000070: mitotic sister chromatid segregation; GO:0000228: nuclear chromosome; GO:0000278: mitotic cell cycle; GO:0000775: chromosome, centromeric region; GO:0002065: columnar/cuboidal epithelial cell differentiation; GO:0003682: chromatin binding; GO:0003688: DNA replication origin binding; GO:0005622: intracellular; GO:0005623: cell; GO:0005634: nucleus; GO:0005664: nuclear origin of replica…	K02604: ORC2;origin recognition complex subunit 2	30.301	28.395	30.656	14.797	15.539	15.762	0.94575	1.33605e-29	20.236	20.771	20.422	2.88	2.898	2.661	2.93399	8.30328e-86	3.734	3.945	3.891	1.924	2.442	2.149	0.818965	0.00124028	27.952	27.215	28.707	14.208	13.014	13.449	1.12782	5.00654e-36	19.118	20.306	18.129	5.108	4.37	5.546	2.0205	3.57985e-42	5.686	4.229	5.343	3.168	3.154
	Nl.chr02.0236	G2/mitotic-specific cyclin-B3-like	GO:0000079: regulation of cyclin-dependent protein serine/threonine kinase activity; GO:0000281: mitotic cytokinesis; GO:0005622: intracellular; GO:0005623: cell; GO:0005634: nucleus; GO:0009790: embryo development; GO:0010389: regulation of G2/M transition of mitotic cell cycle; GO:0019901: protein kinase binding; GO:0035186: syncytial blastoderm mitotic cell cycle; GO:0035561: regulation of chr…	K21771: CCNB3;G2/mitotic-specific cyclin-B3	81.963	83.76	87.652	97.477	85.557	94.023	-0.139228	0.0371505	85.929	91.018	85.755	29.248	28.033	26.74	1.71434	1.491e-75	22.453	21.201	23.892	10.32	10.353	12.058	1.03809	7.64286e-10	63.199	65.265	60.052	59.779	58.897	54.64	0.206431	0.00453	71.742	68.39	67.959	27.738	27.14	30.568	1.36731	6.88513e-36	24.822	19.32	20.229	13.193	14.016
	Nl.chr01.1153	serine/threonine-protein kinase ATR-like	GO:0000077: DNA damage checkpoint; GO:0000278: mitotic cell cycle; GO:0000706: meiotic DNA double-strand break processing; GO:0000723: telomere maintenance; GO:0001700: embryonic development via the syncytial blastoderm; GO:0004674: protein serine/threonine kinase activity; GO:0005515: protein binding; GO:0005622: intracellular; GO:0005623: cell; GO:0005634: nucleus; GO:0007088: regulation of mit…	K06640: ATR;serine/threonine-protein kinase ATR [EC:2.7.11.1]	4.935	4.69	4.909	2.276	2.805	2.592	0.913913	1.35474e-15	5.571	6.186	5.97	2.027	1.778	1.703	1.75549	7.68758e-39	1.585	1.539	1.271	0.755	0.937	0.839	0.787383	0.000954329	2.929	4.169	3.559	2.897	3.015	2.508	0.425972	0.00254586	4.851	4.924	4.681	1.612	2.024	2.088	1.4188	5.95753e-21	1.517	1.157	1.763	0.583	0.766
	Nl.chr03.0340	double-strand-break repair protein rad21 homolog	GO:0000070: mitotic sister chromatid segregation; GO:0000278: mitotic cell cycle; GO:0000775: chromosome, centromeric region; GO:0000794: condensed nuclear chromosome; GO:0000795: synaptonemal complex; GO:0000798: nuclear cohesin complex; GO:0003682: chromatin binding; GO:0005515: protein binding; GO:0005622: intracellular; GO:0005623: cell; GO:0005634: nucleus; GO:0005700: polytene chromosome; G…	K06670: SCC1,MCD1,RAD21;cohesin complex subunit SCC1	28.078	29.732	30.79	43.11	38.188	39.475	-0.457201	9.38487e-10	59.171	61.679	56.437	34.352	29.049	32.656	0.95353	2.6682e-27	20.725	19.074	19.811	14.452	16.579	15.018	0.363674	0.00900159	18.602	15.963	15.472	28.806	28.878	30.07	-0.726173	5.04357e-16	48.526	45.891	45.598	21.562	20.253	22.566	1.20459	4.73696e-32	15.418	15.536	16.296	6.951	7.524
	Nl.chr03.1014	zygotic DNA replication licensing factor mcm3	GO:0003677: DNA binding; GO:0005524: ATP binding; GO:0006260: DNA replication; GO:0006270: DNA replication initiation; GO:0007275: multicellular organism development; GO:0007399: nervous system development; GO:0007405: neuroblast proliferation; GO:0007417: central nervous system development; GO:0007420: brain development; GO:0016319: mushroom body development; GO:0042555: MCM complex; GO:0048699:…	K02541: MCM3;DNA replication licensing factor MCM3 [EC:3.6.4.12]	75.732	80.216	77.474	53.018	56.982	53.802	0.50237	3.04862e-31	49.923	50.95	50.578	8.908	9.502	9.947	2.48721	4.79954e-212	11.982	10.439	10.876	3.843	3.393	5.093	1.42794	2.02354e-18	74.077	75.143	76.636	38.449	40.229	40.333	1.00794	6.47669e-124	49.494	49.422	49.744	10.997	11.329	11.439	2.22275	1.66487e-140	15.192	13.462	14.971	7.184	6.37
	Nl.chr03.0455	cell division control protein 45 homolog	GO:0000228: nuclear chromosome; GO:0000278: mitotic cell cycle; GO:0000727: double-strand break repair via break-induced replication; GO:0003682: chromatin binding; GO:0003688: DNA replication origin binding; GO:0003697: single-stranded DNA binding; GO:0005622: intracellular; GO:0005623: cell; GO:0005634: nucleus; GO:0005654: nucleoplasm; GO:0005656: nuclear pre-replicative complex; GO:0005737: c…	K06628: CDC45;cell division control protein 45	14.217	13.354	14.25	9.436	9.794	9.796	0.517845	1.15197e-09	8.484	7.088	8.084	2.081	2.292	2.013	1.95949	1.22914e-35	2.455	1.812	2.37	0.681	0.818	0.99	1.40513	8.23512e-07	13.258	13.193	15.208	7.806	8.465	7.429	0.896865	3.85087e-20	7.473	7.913	8.182	2.397	2.967	1.916	1.78355	2.736e-26	2.5	2.542	3.042	0.932	1.216
	Nl.chr04.0257	LOW QUALITY PROTEIN: DNA replication licensing factor MCM4-like	GO:0000278: mitotic cell cycle; GO:0003677: DNA binding; GO:0003678: DNA helicase activity; GO:0005524: ATP binding; GO:0006260: DNA replication; GO:0006270: DNA replication initiation; GO:0007052: mitotic spindle organization; GO:0042555: MCM complex	K02212: MCM4,CDC54;DNA replication licensing factor MCM4 [EC:3.6.4.12]	142.522	143.647	149.819	93.939	91.323	92.201	0.642522	9.67403e-52	100.43	110.769	102.988	16.631	13.186	14.257	2.90263	8.28585e-224	17.262	19.202	18.493	3.384	3.782	4.152	2.2724	7.25887e-46	144.185	141.642	143.661	66.86	68.75	67.989	1.16068	1.93341e-186	98.221	98.359	100.608	19.513	20.697	22.317	2.33197	4.72183e-138	23.999	22.094	23.122	8.301	9.722
	Nl.chr06.0740	mitotic checkpoint serine/threonine-protein kinase BUB1 beta-like; hypothetical protein LSTR_LSTR014131	GO:0000278: mitotic cell cycle; GO:0000778: condensed nuclear chromosome kinetochore; GO:0000780: condensed nuclear chromosome, centromeric region; GO:0000794: condensed nuclear chromosome; GO:0000940: condensed chromosome outer kinetochore; GO:0004672: protein kinase activity; GO:0005622: intracellular; GO:0005623: cell; GO:0005634: nucleus; GO:0005737: cytoplasm; GO:0005813: centrosome; GO:0006…	K06637: BUB1B,BUBR1,MAD3L;mitotic checkpoint serine/threonine-protein kinase BUB1 beta [EC:2.7.11.1]	17.819	19.44	18.381	12.02	11.538	12.194	0.628537	3.89113e-14	9.361	9.274	9.586	3.714	4.023	4.075	1.32679	4.76334e-22	3.236	3.425	4.372	2.34	2.504	2.776	0.525846	0.0161754	17.794	18.142	19.32	8.743	8.041	7.785	1.25319	4.48821e-41	9.584	10.004	8.947	4.165	4.59	3.923	1.25681	4.32171e-18	5.201	4.572	6.654	3.32	2.055
	Nl.chr07.0221	cell division cycle 7-related protein kinase-like; hypothetical protein LSTR_LSTR002326	GO:0000727: double-strand break repair via break-induced replication; GO:0002065: columnar/cuboidal epithelial cell differentiation; GO:0004674: protein serine/threonine kinase activity; GO:0005524: ATP binding; GO:0005622: intracellular; GO:0005623: cell; GO:0005634: nucleus; GO:0005737: cytoplasm; GO:0006261: DNA-dependent DNA replication; GO:0006270: DNA replication initiation; GO:0006897: end…	K02214: CDC7;cell division control protein 7 [EC:2.7.11.1]	10.569	13.124	13.266	18.195	18.535	18.428	-0.587118	2.58283e-07	22.428	24.044	23.486	9.332	8.728	10.266	1.37384	1.36263e-27	7.932	6.623	5.493	3.93	4.687	2.662	0.818954	0.00103197	9.177	8.613	8.558	13.434	13.471	13.48	-0.532048	5.98003e-05	18.738	20.757	18.334	6.431	7.749	6.634	1.55983	1.27237e-25	6.186	6.579	6.801	2.224	1.984
	Nl.chr07.0458	dual specificity protein kinase TTK	GO:0000278: mitotic cell cycle; GO:0000705: achiasmate meiosis I; GO:0000778: condensed nuclear chromosome kinetochore; GO:0000780: condensed nuclear chromosome, centromeric region; GO:0000794: condensed nuclear chromosome; GO:0000942: condensed nuclear chromosome outer kinetochore; GO:0001666: response to hypoxia; GO:0004712: protein serine/threonine/tyrosine kinase activity; GO:0005524: ATP bin…	K08866: TTK,MPS1;serine/threonine-protein kinase TTK/MPS1 [EC:2.7.12.1]	8.694	8.194	7.076	8.134	10.37	12.768	-0.391364	0.0103573	12.889	13.413	13.057	5.943	4.785	5.318	1.36277	4.95824e-20	2.572	3.214	3.855	1.368	1.461	1.669	1.09287	0.000280868	5.764	5.291	5.109	7.386	6.976	7.729	-0.36657	0.0229353	9.719	9.418	9.618	3.956	4.134	4.265	1.30242	3.25262e-14	2.578	2.719	3.679	1.222	1.583
	Nl.chr07.0994	membrane-associated tyrosine- and threonine-specific cdc2-inhibitory kinase-like isoform X2	GO:0000086: G2/M transition of mitotic cell cycle; GO:0000278: mitotic cell cycle; GO:0004712: protein serine/threonine/tyrosine kinase activity; GO:0005524: ATP binding; GO:0005622: intracellular; GO:0005623: cell; GO:0005737: cytoplasm; GO:0005794: Golgi apparatus; GO:0006468: protein phosphorylation; GO:0007140: male meiotic nuclear division; GO:0007143: female meiotic nuclear division; GO:000…	K06633: PKMYT;membrane-associated tyrosine- and threonine-specific cdc2-inhibitory kinase [EC:2.7.11.1]	6.579	6.363	5.451	9.066	10.066	8.627	-0.601302	0.000748577	13.413	12.803	11.992	7.227	5.892	6.598	1.0228	6.25351e-09	3.481	3.177	4.697	3.097	2.527	3.744	0.27125	0.378618	3.626	3.189	3.857	6.788	8.061	7.516	-0.98594	1.45736e-05	11.17	8.655	8.043	5.634	5.254	5.338	0.866092	4.3823e-05	3.54	3.439	4.134	1.078	1.569
	Nl.chr07.0997	origin recognition complex subunit 3	GO:0000228: nuclear chromosome; GO:0000784: nuclear chromosome, telomeric region; GO:0002065: columnar/cuboidal epithelial cell differentiation; GO:0003688: DNA replication origin binding; GO:0005622: intracellular; GO:0005623: cell; GO:0005634: nucleus; GO:0005654: nucleoplasm; GO:0005656: nuclear pre-replicative complex; GO:0005664: nuclear origin of replication recognition complex; GO:0006267:…	K02605: ORC3;origin recognition complex subunit 3	21.328	22.839	22.607	15.602	14.868	15.123	0.540839	1.9717e-09	13.997	15.578	13.002	2.188	2.668	2.596	2.58665	3.28963e-51	2.009	2.812	2.59	0.418	0.625	0.411	2.33622	7.39557e-09	22.976	21.835	21.459	11.431	12.035	11.087	1.02391	4.89401e-25	15.761	13.467	15.249	2.832	3.14	3.918	2.24874	1.88129e-38	2.553	3.964	4.439	2.598	1.559
	Nl.chr07.1122	PREDICTED: DNA replication licensing factor Mcm2	GO:0003677: DNA binding; GO:0005524: ATP binding; GO:0005634: nucleus; GO:0006260: DNA replication; GO:0006270: DNA replication initiation; GO:0030261: chromosome condensation; GO:0042555: MCM complex; GO:1905775: negative regulation of DNA helicase activity	K02540: MCM2;DNA replication licensing factor MCM2 [EC:3.6.4.12]	59.145	57.569	59.307	42.211	40.846	40.197	0.50464	2.49182e-25	45.703	44.259	44.497	10.254	9.426	10.616	2.21914	1.456e-154	10.175	9.281	10.354	4.804	4.17	3.504	1.24905	1.09862e-14	58.697	58.563	57.936	31.788	33.656	34.279	0.896702	1.11506e-72	44.528	42.409	43.565	11.979	10.878	11.576	2.00691	1.03159e-100	13.476	12.501	13.49	5.383	7.137
	Nl.chr08.328	cyclin-dependent kinase 1-like isoform X2	GO:0000082: G1/S transition of mitotic cell cycle; GO:0000086: G2/M transition of mitotic cell cycle; GO:0000226: microtubule cytoskeleton organization; GO:0000278: mitotic cell cycle; GO:0002065: columnar/cuboidal epithelial cell differentiation; GO:0004693: cyclin-dependent protein serine/threonine kinase activity; GO:0005515: protein binding; GO:0005524: ATP binding; GO:0005622: intracellular;…	K02087: CDK1,CDC2;cyclin-dependent kinase 1 [EC:2.7.11.22 2.7.11.23]	189.496	186.93	191.462	151.133	140.136	146.066	0.367025	5.79533e-11	130.043	123.186	130.779	33.128	30.881	30.445	2.09264	5.88676e-104	27.864	29.017	32.121	6.22	5.853	5.322	2.34778	9.77692e-30	150.006	168.479	156.05	100.586	104.32	87.077	0.78584	4.65701e-28	120.868	120.112	113.736	33.904	35.971	29.442	1.92365	2.46414e-69	42.438	45.462	40.045	10.71	9.969
	Nl.chr09.087	LOW QUALITY PROTEIN: cyclin-dependent kinase 2-like	GO:0000082: G1/S transition of mitotic cell cycle; GO:0000122: negative regulation of transcription by RNA polymerase II; GO:0000226: microtubule cytoskeleton organization; GO:0000278: mitotic cell cycle; GO:0000781: chromosome, telomeric region; GO:0000793: condensed chromosome; GO:0000805: X chromosome; GO:0000806: Y chromosome; GO:0002088: lens development in camera-type eye; GO:0004693: cycli…	K02206: CDK2;cyclin-dependent kinase 2 [EC:2.7.11.22]	6.544	9.724	8.873	9.626	12.431	12.262	-0.456587	0.0214944	12.165	12.502	14.487	3.897	3.656	3.919	1.84003	2.42976e-15	1.746	2.604	3.998	1.659	1.881	2.135	0.54771	0.217188	7.472	6.051	4.636	7.139	6.369	8.081	-0.163668	0.51185	11.558	9.491	9.129	3.712	4.724	3.192	1.46426	1.69048e-08	2.95	1.961	1.669	1.037	1.548
	Nl.chr10.032	LOW QUALITY PROTEIN: DNA replication licensing factor Mcm6-like	GO:0002065: columnar/cuboidal epithelial cell differentiation; GO:0003677: DNA binding; GO:0003678: DNA helicase activity; GO:0005524: ATP binding; GO:0005622: intracellular; GO:0005623: cell; GO:0005634: nucleus; GO:0006260: DNA replication; GO:0006270: DNA replication initiation; GO:0007304: chorion-containing eggshell formation; GO:0007306: eggshell chorion assembly; GO:0007307: eggshell chori…	K02542: MCM6;DNA replication licensing factor MCM6 [EC:3.6.4.12]	79.865	82.295	80.19	60.692	62.781	58.033	0.408207	4.63321e-19	66.934	73.41	69.266	11.08	10.65	12.621	2.67906	5.58198e-205	12.104	11.275	11.568	2.893	3.373	3.392	1.84675	1.60696e-30	76.717	75.668	75.407	46.154	44.998	47.145	0.803741	1.77987e-70	67.114	63.002	61.469	13.981	14.048	14.035	2.27196	2.1514e-138	13.051	12.349	13.657	4.75	4.078
	Nl.chr07.0919	cell division cycle protein 20 homolog isoform X3	GO:0000775: chromosome, centromeric region; GO:0000776: kinetochore; GO:0005515: protein binding; GO:0005622: intracellular; GO:0005623: cell; GO:0005634: nucleus; GO:0005680: anaphase-promoting complex; GO:0005694: chromosome; GO:0005737: cytoplasm; GO:0005813: centrosome; GO:0005819: spindle; GO:0007096: regulation of exit from mitosis; GO:0007144: female meiosis I; GO:0007147: female meiosis I…	K03363: CDC20;cell division cycle 20,cofactor of APC complex	91.269	91.575	86.172	58.726	60.335	58.615	0.589556	1.00505e-37	58.38	52.401	52.34	16.787	16.016	16.874	1.78445	1.00538e-100	15.256	14.955	15.072	4.825	3.932	4.338	1.78472	2.13411e-31	78.505	85.019	75.759	39.522	37.503	38.489	1.13536	2.61011e-96	49.982	50.273	52.73	18.635	17.746	16.086	1.63049	6.62959e-68	18.764	18.321	19.944	9.87	8.293
	Nl.chr11.013	proliferating cell nuclear antigen	GO:0000278: mitotic cell cycle; GO:0002065: columnar/cuboidal epithelial cell differentiation; GO:0003677: DNA binding; GO:0005622: intracellular; GO:0005623: cell; GO:0005634: nucleus; GO:0006261: DNA-dependent DNA replication; GO:0006272: leading strand elongation; GO:0006275: regulation of DNA replication; GO:0006289: nucleotide-excision repair; GO:0006298: mismatch repair; GO:0007052: mitotic…	K04802: PCNA;proliferating cell nuclear antigen	717.448	714.566	732.502	394.308	392.103	398.063	0.860497	1.90362e-103	490.067	543.675	497.251	82.89	82.778	78.416	2.71899	1.31526e-250	83.784	84.862	85.712	25.616	28.974	21.99	1.72254	2.02543e-29	611.536	613.073	610.337	299.159	306.372	310.874	1.08548	3.98842e-155	500.85	477.222	475.41	99.989	105.249	122.155	2.23254	1.2237e-108	104.084	103.476	104.873	43.817	39.626
	Nl.chr12.299	cyclin-A2-like	GO:0005634: nucleus	K06627: CCNA;cyclin-A	75.787	75.431	78.263	88.431	83.342	86.483	-0.180204	0.00256806	73.231	76.712	73.646	32.616	29.138	35.18	1.27522	2.42774e-41	18.35	23.481	20.372	8.13	11.98	10.879	0.996343	9.72051e-08	57.107	56.348	57.876	65.408	65.227	62.205	-0.0867001	0.190775	64.523	63.987	68.256	35.143	35.479	39.885	0.91521	1.10554e-17	21.466	25.495	23.695	13.786	15.856
	Nl.chr13.208	DNA replication licensing factor Mcm7	GO:0003677: DNA binding; GO:0003678: DNA helicase activity; GO:0005524: ATP binding; GO:0006260: DNA replication; GO:0006270: DNA replication initiation; GO:0042555: MCM complex	K02210: MCM7,CDC47;DNA replication licensing factor MCM7 [EC:3.6.4.12]	125.905	125.352	128.87	79.586	78.388	76.555	0.68738	1.96165e-63	100.112	92.222	100.436	13.798	14.514	14.816	2.83292	6.55374e-285	16.508	17.551	16.664	3.104	3.259	3.512	2.35379	9.28391e-54	112.445	108.957	107.011	54.362	55.317	56.346	1.06799	3.36788e-143	93.881	92.382	89.584	16.273	16.73	16.119	2.57443	2.2441e-202	21.994	20.423	20.675	6.619	6.517
	Nl.chr13.313	transcription factor E2F3-like	GO:0003700: DNA-binding transcription factor activity; GO:0005667: transcription factor complex; GO:0006355: regulation of transcription, DNA-templated; GO:0046983: protein dimerization activity	K06620: E2F3;transcription factor E2F3	7.101	7.868	7.468	5.646	6.096	5.255	0.392337	9.0623e-05	13.35	10.556	13.162	3.178	3.123	3.319	2.01502	7.03904e-57	1.809	1.655	1.669	0.441	0.548	0.282	2.00011	6.63048e-11	3.506	4.243	3.317	5.09	3.684	4.068	-0.12805	0.386132	10.903	11.016	10.905	1.525	1.411	1.038	3.13654	1.42006e-93	1.078	1.893	1.4	0.269	0.288
	Nl.chr13.335	S-phase kinase-associated protein 2-like isoform X3	GO:0005515: protein binding; GO:0005622: intracellular; GO:0005623: cell; GO:0007113: endomitotic cell cycle; GO:0007275: multicellular organism development; GO:0019005: SCF ubiquitin ligase complex; GO:0031146: SCF-dependent proteasomal ubiquitin-dependent protein catabolic process; GO:0031647: regulation of protein stability; GO:0035220: wing disc development; GO:0044257: cellular protein catab…	K03875: SKP2,FBXL1;F-box and leucine-rich repeat protein 1 (S-phase kinase-associated protein 2)	29.38	31.878	32.772	18.761	18.049	18.536	0.754959	1.77126e-24	17.827	16.444	16.838	3.802	4.239	4.444	2.10364	7.46081e-59	5.508	5.617	4.94	3.583	3.004	3.645	0.646494	0.00111519	28.872	29.014	29.916	12.771	13.808	12.994	1.23344	2.91028e-54	15.605	17.369	17.007	5.19	4.812	4.65	1.85638	3.32741e-43	6.98	7.241	6.394	3.066	2.931
	Nl.chr13.381	serine/threonine-protein kinase polo	GO:0000070: mitotic sister chromatid segregation; GO:0000278: mitotic cell cycle; GO:0000777: condensed chromosome kinetochore; GO:0000779: condensed chromosome, centromeric region; GO:0000793: condensed chromosome; GO:0000915: actomyosin contractile ring assembly; GO:0000922: spindle pole; GO:0000940: condensed chromosome outer kinetochore; GO:0004674: protein serine/threonine kinase activity; G…	K06631: PLK1;polo-like kinase 1 [EC:2.7.11.21]	102.854	107.55	100.638	85.786	91.29	87.596	0.224259	1.11134e-07	66.98	60.435	64.373	16.91	17.988	19.248	1.89424	6.06743e-118	15.692	14.974	17.711	2.882	1.928	2.358	2.75151	6.81633e-57	91.483	90.405	90.414	54.582	53.004	50.148	0.872	2.66691e-88	57.871	56.796	59.052	15.236	15.554	13.767	2.04929	1.14712e-114	19.769	17.875	19.837	5.421	4.728
	Nl.chr13.392	mitotic checkpoint serine/threonine-protein kinase BUB1-like	GO:0000278: mitotic cell cycle; GO:0000778: condensed nuclear chromosome kinetochore; GO:0000780: condensed nuclear chromosome, centromeric region; GO:0000794: condensed nuclear chromosome; GO:0000940: condensed chromosome outer kinetochore; GO:0004672: protein kinase activity; GO:0005524: ATP binding; GO:0005622: intracellular; GO:0005623: cell; GO:0005634: nucleus; GO:0005737: cytoplasm; GO:000…	K02178: BUB1;checkpoint serine/threonine-protein kinase [EC:2.7.11.1]	41.272	43.41	42.551	43.089	42.171	44.153	-0.0338978	0.504518	40.142	42.657	41.756	12.316	10.197	10.993	1.96341	3.4557e-106	9.409	10.031	9.814	2.662	2.527	2.511	1.91909	5.75519e-32	36.307	33.776	36.113	28.702	30.301	29.242	0.350535	3.92898e-10	37.595	37.833	35.411	11.648	12.358	13.182	1.65888	1.34382e-62	10.003	9.053	10.614	4.514	4.431
	Nl.scaffold.0432	G1/S-specific cyclin-D2-like	GO:0005515: protein binding; GO:0005634: nucleus; GO:0007005: mitochondrion organization; GO:0008283: cell population proliferation; GO:0016538: cyclin-dependent protein serine/threonine kinase regulator activity; GO:0030307: positive regulation of cell growth; GO:0045859: regulation of protein kinase activity; GO:0046427: positive regulation of receptor signaling pathway via JAK-STAT; GO:1904263…	K10151: CCND2;G1/S-specific cyclin-D2	122.859	131.893	125.53	113.199	98.575	107.678	0.241274	0.000369749	125.444	135.736	125.442	49.533	44.951	51.541	1.47426	1.52084e-57	45.241	39.994	48.883	18.727	18.983	21.394	1.17446	7.75345e-14	91.722	100.701	100.302	72	75.856	74.723	0.479066	2.2264e-11	118.721	131.591	124.157	40.008	48.551	55.654	1.45782	2.63734e-31	53.076	54.636	55.302	23.866	21.112
	Nl.scaffold.0497	origin recognition complex subunit 4	GO:0000228: nuclear chromosome; GO:0003688: DNA replication origin binding; GO:0005622: intracellular; GO:0005623: cell; GO:0005634: nucleus; GO:0005664: nuclear origin of replication recognition complex; GO:0006261: DNA-dependent DNA replication; GO:0006270: DNA replication initiation; GO:0031981: nuclear lumen	K02606: ORC4;origin recognition complex subunit 4	49.546	47.3	48.69	23.149	26.535	27.54	0.905836	1.91017e-29	28.889	31.017	29.63	6.565	5.77	6.339	2.33012	1.95191e-67	7.293	6.784	6.236	2.724	2.838	3.597	1.14295	2.67492e-06	42.446	46.145	48.57	18.096	19.074	20.254	1.33906	7.26186e-50	28.172	28.471	25.523	8.619	10.224	7.75	1.7149	9.90117e-34	10.705	8.939	9.441	5.022	6.02
	Nl.chr10.595	mitotic spindle assembly checkpoint protein MAD2A	GO:0000278: mitotic cell cycle; GO:0000775: chromosome, centromeric region; GO:0000776: kinetochore; GO:0000922: spindle pole; GO:0005515: protein binding; GO:0005622: intracellular; GO:0005623: cell; GO:0005634: nucleus; GO:0005635: nuclear envelope; GO:0005654: nucleoplasm; GO:0005694: chromosome; GO:0005737: cytoplasm; GO:0005828: kinetochore microtubule; GO:0007094: mitotic spindle assembly c…	K02537: MAD2;mitotic spindle assembly checkpoint protein MAD2	181.888	181.367	185.77	124.925	117.198	120.092	0.590248	1.55077e-19	128.49	125.529	125.349	76.063	80.051	80.011	0.753907	4.03902e-16	69.732	71.637	69.604	32.974	33.423	35.324	1.04559	1.09662e-12	178.365	185.371	156.922	88.7	86.541	100.03	1.00387	8.35451e-35	125.543	118.019	113.957	63.641	59.574	60.707	1.04411	7.29471e-22	68.864	73.531	79.105	48.342	52.437
	Nl.chr10.695	protein cortex-like	GO:0005515: protein binding; GO:0005622: intracellular; GO:0005623: cell; GO:0005737: cytoplasm; GO:0007144: female meiosis I; GO:0007147: female meiosis II; GO:0007292: female gamete generation; GO:0007338: single fertilization; GO:0007343: egg activation; GO:0010997: anaphase-promoting complex binding; GO:0019953: sexual reproduction; GO:0031145: anaphase-promoting complex-dependent catabolic p…	K03363: CDC20;cell division cycle 20,cofactor of APC complex	2.643	2.396	2.139	1.1	1.643	0.891	0.978047	0.00415548	1.706	1.32	2.077	1.412	1.14	1.669	0.340374	0.372726	2.078	1.923	2.884	0.368	0.61	0.58	2.12846	6.83747e-06	2.874	3.422	2.599	1.765	1.867	2.275	0.675855	0.0238643	1.617	1.973	1.865	1.563	1.874	2.221	0.0278257	0.936694	1.702	1.265	1.72	0.224	0.619
	Nl.chr03.0977	serine-protein kinase ATM	GO:0000278: mitotic cell cycle; GO:0000706: meiotic DNA double-strand break processing; GO:0001895: retina homeostasis; GO:0004674: protein serine/threonine kinase activity; GO:0005515: protein binding; GO:0005622: intracellular; GO:0005623: cell; GO:0005634: nucleus; GO:0006302: double-strand break repair; GO:0006348: chromatin silencing at telomere; GO:0007095: mitotic G2 DNA damage checkpoint;…	K04728: ATM,TEL1;serine-protein kinase ATM [EC:2.7.11.1]	11.67	10.195	11.502	7.574	7.959	7.79	0.507661	6.86024e-12	10.544	10.729	10.772	4.502	3.462	4.106	1.47739	5.31017e-43	4.12	4.276	4.232	3.975	4.341	4.163	0.00934183	0.948063	11.019	11.094	11.361	6.749	8.17	6.72	0.713475	1.82289e-18	9.71	9.633	9.098	5.267	5.132	5.472	0.92581	5.05556e-18	4.94	4.722	4.684	4.235	3.387
	Nl.chr04.0978	transcriptional regulator Myc-like	GO:0046983: protein dimerization activity	K04377: MYC;Myc proto-oncogene protein	49.187	48.467	53.078	50.509	50.134	47.27	0.0177924	0.794231	76.999	88.752	79.422	61.672	49.138	58.919	0.600553	6.05331e-10	52.434	48.118	44.067	55.482	63.16	54.855	-0.270766	0.0349353	34.405	36.94	35.271	45.616	46.019	46.624	-0.290655	8.11092e-05	67.502	64.117	65.702	30.514	32.732	37.105	1.05777	1.69497e-22	32.844	32.113	33.131	22.372	22.44
	Nl.chr04.1370	-	GO:0000122: negative regulation of transcription by RNA polymerase II; GO:0000228: nuclear chromosome; GO:0000790: nuclear chromatin; GO:0003714: transcription corepressor activity; GO:0004407: histone deacetylase activity; GO:0005515: protein binding; GO:0005622: intracellular; GO:0005623: cell; GO:0005634: nucleus; GO:0005654: nucleoplasm; GO:0005700: polytene chromosome; GO:0005705: polytene c…	K06067: HDAC1_2;histone deacetylase 1/2 [EC:3.5.1.98]	71.966	89.711	84.477	37.105	38.848	38.522	1.09569	7.11234e-39	84.827	87.687	88.635	51.795	44.13	46.517	0.943841	1.18371e-24	40.787	40.294	40.301	25.039	26.524	23.371	0.687834	8.08588e-07	68.46	68.973	69.122	31.471	34.961	34.616	1.11504	1.70811e-43	74.883	81.544	87.149	38.738	39.529	35.016	1.19065	1.40923e-28	45.138	41.949	45.581	27.134	33.525
	Nl.chr04.1371	histone deacetylase Rpd3	GO:0000122: negative regulation of transcription by RNA polymerase II; GO:0000228: nuclear chromosome; GO:0000790: nuclear chromatin; GO:0003714: transcription corepressor activity; GO:0004407: histone deacetylase activity; GO:0005515: protein binding; GO:0005622: intracellular; GO:0005623: cell; GO:0005634: nucleus; GO:0005654: nucleoplasm; GO:0005700: polytene chromosome; GO:0005705: polytene c…	K06067: HDAC1_2;histone deacetylase 1/2 [EC:3.5.1.98]	40.223	41.967	45.272	47.736	42.866	39.065	-0.0349201	0.720175	95.067	108.014	96.584	52.142	46.598	49.889	1.08137	8.13068e-30	33.36	29.017	30.644	30.27	27.56	26.386	0.136207	0.363414	30.767	36.34	32.01	35.311	34.458	33.236	0.0299383	0.77694	69.083	84.806	82.913	40.255	43.395	43.006	0.987059	3.31936e-17	32.436	29.333	32.148	22.906	27.173
	Nl.chr05.0212	14-3-3 protein epsilon-like	GO:0000077: DNA damage checkpoint; GO:0000278: mitotic cell cycle; GO:0005576: extracellular region; GO:0005622: intracellular; GO:0005623: cell; GO:0005634: nucleus; GO:0005694: chromosome; GO:0005737: cytoplasm; GO:0006935: chemotaxis; GO:0007088: regulation of mitotic nuclear division; GO:0007093: mitotic cell cycle checkpoint; GO:0007280: pole cell migration; GO:0007293: germarium-derived egg…	K06630: YWHAE;14-3-3 protein epsilon	0.105	0.315	0.431	1.482	1.275	2.093	-2.52702	0.000376708	0.081	0.078	0.506	0.696	0.759	0.806	#N/A	#N/A	1.048	0.8	1.28	1.593	0.903	0.362	#N/A	#N/A	2.152	3.021	2.416	4.308	3.98	4.637	-0.681988	0.0398319	2.858	2.873	3.287	2.119	2.173	3.516	0.283653	0.450363	3.813	3.655	3.32	1.369	2.287
	Nl.chr05.0929	serine/threonine-protein kinase PLK1-like	GO:0000070: mitotic sister chromatid segregation; GO:0000086: G2/M transition of mitotic cell cycle; GO:0000122: negative regulation of transcription by RNA polymerase II; GO:0000278: mitotic cell cycle; GO:0000281: mitotic cytokinesis; GO:0000287: magnesium ion binding; GO:0000778: condensed nuclear chromosome kinetochore; GO:0000780: condensed nuclear chromosome, centromeric region; GO:0000785:…	K06631: PLK1;polo-like kinase 1 [EC:2.7.11.21]	0	0.259	0.19	1.077	1.093	1.662	-3.10426	2.18469e-08	0.115	0.083	0.208	0.829	0.77	0.348	-2.20082	0.000902844	0.407	0.706	0.452	0.476	0.319	0.128	#N/A	#N/A	1.899	1.927	2.244	4.285	5.515	4.375	-1.14127	6.25404e-08	1.988	2.086	1.547	2.278	2.401	1.941	-0.146499	0.576423	2.653	3.166	3.152	0.791	1.009
DNA-replication	Nl.chr01.0838	replication protein A 70 kDa DNA-binding subunit	GO:0003677: DNA binding; GO:0005634: nucleus; GO:0006260: DNA replication; GO:0006281: DNA repair; GO:0006310: DNA recombination	K07466: RFA1,RPA1,rpa;replication factor A1	129.955	131.017	125.354	95.533	96.22	97.589	0.407943	2.12547e-23	89.601	83.171	83.618	42.921	41.692	43.44	1.07101	2.27104e-51	41.737	43.574	45.42	38.577	36.742	41.068	0.161112	0.156713	127.012	122.51	128.461	70.604	68.741	70.091	0.935382	9.82026e-114	80.37	82.541	82.993	43.632	42.136	40.944	1.04204	1.81767e-37	47.48	47.075	45.355	38.332	37.791
	Nl.chr01.1685	PREDICTED: replication factor C subunit 3	GO:0000819: sister chromatid segregation; GO:0003677: DNA binding; GO:0005622: intracellular; GO:0005623: cell; GO:0005634: nucleus; GO:0005657: replication fork; GO:0005663: DNA replication factor C complex; GO:0005694: chromosome; GO:0006261: DNA-dependent DNA replication; GO:0006272: leading strand elongation; GO:0006281: DNA repair; GO:0007049: cell cycle; GO:0007062: sister chromatid cohesio…	K10756: RFC3_5;replication factor C subunit 3/5	54.564	55.31	49.294	28.752	25.179	28.921	0.931811	8.5052e-29	29.167	34.448	29.422	12.755	10.959	11.35	1.47729	1.46672e-30	13.015	14.035	13.973	5.404	6.589	6.44	1.14545	1.53243e-09	49.381	51.816	51.341	20.554	20.014	21.097	1.39041	1.16402e-60	31.64	28.143	30.222	12.682	14.261	14.052	1.21819	6.13093e-21	14.751	13.551	16.069	8.27	7.742
	Nl.chr02.0436	DNA primase large subunit	GO:0000228: nuclear chromosome; GO:0000278: mitotic cell cycle; GO:0001745: compound eye morphogenesis; GO:0003697: single-stranded DNA binding; GO:0003887: DNA-directed DNA polymerase activity; GO:0003896: DNA primase activity; GO:0005622: intracellular; GO:0005623: cell; GO:0005634: nucleus; GO:0005658: alpha DNA polymerase:primase complex; GO:0006261: DNA-dependent DNA replication; GO:0006269:…	K02685: PRI2;DNA primase large subunit	44.767	45.288	45.647	21.678	22.845	23.047	0.997089	6.4333e-47	27.713	28.066	25.522	4.195	4.453	3.712	2.78833	1.26264e-97	4.918	6.215	5.907	2.384	2.816	2.6	1.11926	1.18383e-06	44.997	48.153	47.325	15.319	16.623	16.285	1.62625	3.3254e-97	26.697	25.653	24.322	5.499	5.074	6.137	2.28063	1.50912e-62	7.694	7.493	7.649	3.578	3.482
	Nl.chr02.0459	ribonuclease H2 subunit C isoform X1	GO:0006401: RNA catabolic process; GO:0032299: ribonuclease H2 complex	K10745: RNASEH2C;ribonuclease H2 subunit C	32.493	33.545	30.802	14.395	15.216	14.978	1.11036	8.17768e-21	16.471	10.646	11.679	6.028	5.311	7.141	1.13738	3.70242e-07	12.329	11.86	11.333	7.675	6.533	6.751	0.755583	0.000580415	35.853	34.734	34.153	13.658	14.369	14.277	1.39188	6.46457e-30	15.396	15.58	17.587	8.318	7.891	4.448	1.32571	9.56114e-10	14.474	11.981	14.992	9.919	9.767
	Nl.chr02.0633	replication protein A 14 kDa subunit-like	GO:0003677: DNA binding; GO:0005622: intracellular; GO:0005623: cell; GO:0005634: nucleus; GO:0006260: DNA replication; GO:0006281: DNA repair; GO:0006310: DNA recombination; GO:0097150: neuronal stem cell population maintenance	K10740: RPA3;replication factor A3	321.137	325.416	300.726	121.498	124.131	129.651	1.3268	4.58609e-116	166.671	152.737	162.117	45.702	41.543	45.191	1.93119	7.81026e-87	71.305	67.009	71.933	32.996	37.068	45.132	0.860567	2.759e-08	363.668	344.667	372.151	101.685	105.113	90.429	1.9462	2.59691e-221	167.521	187.146	178.418	45.313	52.7	40.807	2.02822	6.2383e-71	82.524	80.122	82.143	33.137	36.713
	Nl.chr02.1512	replication protein A 32 kDa subunit-A-like	-	K10739: RFA2,RPA2;replication factor A2	148.476	146.769	135.185	86.667	77.373	78.386	0.818331	6.29242e-37	94.486	97.708	91.133	33.696	29.558	29.149	1.68564	2.51515e-69	34.606	36.522	40.075	20.836	21.117	24.032	0.746091	4.51908e-07	161.651	148.973	143.909	65.711	63.879	69.661	1.27356	1.70821e-90	93.826	89.151	91.721	44.505	43.507	43.117	1.15187	9.78036e-33	47.417	49.013	44.703	43.326	40.561
	Nl.chr02.1584	DNA polymerase delta catalytic subunit isoform X1	GO:0000166: nucleotide binding; GO:0000228: nuclear chromosome; GO:0003677: DNA binding; GO:0003887: DNA-directed DNA polymerase activity; GO:0005622: intracellular; GO:0005623: cell; GO:0005634: nucleus; GO:0006261: DNA-dependent DNA replication; GO:0006284: base-excision repair; GO:0006287: base-excision repair, gap-filling; GO:0006289: nucleotide-excision repair; GO:0006297: nucleotide-excisio…	K02327: POLD1;DNA polymerase delta subunit 1 [EC:2.7.7.7]	37.636	38.501	38.935	34.708	31.527	32.601	0.209442	0.000556674	30.964	35.401	33.811	10.694	10.03	10.521	1.75071	6.52313e-74	8.737	9.182	8.135	5.376	5.966	5.52	0.620073	8.84367e-05	34.404	34.386	32.298	24.119	26.211	23.875	0.530703	2.9002e-16	31.657	31.495	29.231	10.761	12.565	14.762	1.35936	5.26751e-28	12.053	10.382	10.201	8.206	7.635
	Nl.chr03.0153	DNA polymerase delta subunit 3-like	GO:0000724: double-strand break repair via homologous recombination; GO:0003887: DNA-directed DNA polymerase activity; GO:0005634: nucleus; GO:0006260: DNA replication; GO:0043150: DNA synthesis involved in double-strand break repair via homologous recombination; GO:0043625: delta DNA polymerase complex; GO:0070182: DNA polymerase binding	K03504: POLD3;DNA polymerase delta subunit 3	135.672	131.234	127.635	62.182	62.928	61.786	1.0689	2.24846e-103	106.23	105.141	100.204	33.992	33.231	35.201	1.67457	2.21581e-105	54.785	53.639	51.651	35.399	35.036	33.982	0.609261	1.58107e-07	126.597	127.503	127.145	56.06	53.345	55.907	1.2894	7.59523e-147	93.86	94.003	88.876	35.546	36.821	38.846	1.39889	2.1164e-51	56.658	59.102	56.154	38.104	37.002
	Nl.chr03.1014	zygotic DNA replication licensing factor mcm3	GO:0003677: DNA binding; GO:0005524: ATP binding; GO:0006260: DNA replication; GO:0006270: DNA replication initiation; GO:0007275: multicellular organism development; GO:0007399: nervous system development; GO:0007405: neuroblast proliferation; GO:0007417: central nervous system development; GO:0007420: brain development; GO:0016319: mushroom body development; GO:0042555: MCM complex; GO:0048699:…	K02541: MCM3;DNA replication licensing factor MCM3 [EC:3.6.4.12]	75.732	80.216	77.474	53.018	56.982	53.802	0.50237	3.04862e-31	49.923	50.95	50.578	8.908	9.502	9.947	2.48721	4.79954e-212	11.982	10.439	10.876	3.843	3.393	5.093	1.42794	2.02354e-18	74.077	75.143	76.636	38.449	40.229	40.333	1.00794	6.47669e-124	49.494	49.422	49.744	10.997	11.329	11.439	2.22275	1.66487e-140	15.192	13.462	14.971	7.184	6.37
	Nl.chr04.0257	LOW QUALITY PROTEIN: DNA replication licensing factor MCM4-like	GO:0000278: mitotic cell cycle; GO:0003677: DNA binding; GO:0003678: DNA helicase activity; GO:0005524: ATP binding; GO:0006260: DNA replication; GO:0006270: DNA replication initiation; GO:0007052: mitotic spindle organization; GO:0042555: MCM complex	K02212: MCM4,CDC54;DNA replication licensing factor MCM4 [EC:3.6.4.12]	142.522	143.647	149.819	93.939	91.323	92.201	0.642522	9.67403e-52	100.43	110.769	102.988	16.631	13.186	14.257	2.90263	8.28585e-224	17.262	19.202	18.493	3.384	3.782	4.152	2.2724	7.25887e-46	144.185	141.642	143.661	66.86	68.75	67.989	1.16068	1.93341e-186	98.221	98.359	100.608	19.513	20.697	22.317	2.33197	4.72183e-138	23.999	22.094	23.122	8.301	9.722
	Nl.chr05.0077	replication factor C subunit 4	GO:0003677: DNA binding; GO:0005524: ATP binding; GO:0005622: intracellular; GO:0005623: cell; GO:0005634: nucleus; GO:0005657: replication fork; GO:0005663: DNA replication factor C complex; GO:0005694: chromosome; GO:0006261: DNA-dependent DNA replication; GO:0006281: DNA repair; GO:0031391: Elg1 RFC-like complex	K10755: RFC2_4;replication factor C subunit 2/4	38.002	38.378	35.248	22.983	24.178	24.018	0.640561	2.58944e-14	23.299	23.185	21.773	6.172	7.009	7.836	1.7699	1.487e-35	6.503	6.383	5.294	2.97	2.802	2.494	1.1306	9.00484e-06	37.455	35.096	34.503	19.271	18.359	17.449	1.04334	5.44947e-29	20.62	19.117	18.671	8.255	9.215	9.43	1.20193	2.65313e-16	8.629	8.576	8.052	6.693	4.934
	Nl.chr04.1320	flap endonuclease 1	GO:0003677: DNA binding; GO:0004519: endonuclease activity; GO:0006281: DNA repair; GO:0090305: nucleic acid phosphodiester bond hydrolysis	K04799: FEN1,RAD2;flap endonuclease-1 [EC:3.-.-.-]	71.978	70.332	76.18	45.313	43.037	46.035	0.69133	4.24225e-27	42.377	44.618	43.766	14.255	11.307	13.992	1.79355	7.36537e-58	15.511	15.781	15.378	8.937	6.02	7.809	1.03243	9.36127e-09	70.732	73.548	77.59	37.781	38.246	43.875	0.970647	5.18215e-42	47.719	42.398	42.433	18.085	17.073	18.593	1.38616	4.30563e-34	19.982	19.951	20.187	11.92	11.265
	Nl.chr05.0244	DNA replication ATP-dependent helicase/nuclease DNA2	GO:0017108: 5'-flap endonuclease activity; GO:0017116: single-stranded DNA helicase activity; GO:0033567: DNA replication, Okazaki fragment processing	K10742: DNA2;DNA replication ATP-dependent helicase Dna2 [EC:3.6.4.12]	5.594	5.774	5.257	4.427	5.552	5.225	0.121641	0.303071	4.63	4.781	4.692	1.131	1.368	1.365	1.93915	9.35075e-28	1.405	1.076	0.975	0.373	0.344	0.588	1.40073	7.84469e-05	5.343	4.744	5.192	4.177	3.174	4.67	0.428141	0.00302069	3.996	4.169	4.395	1.115	1.516	1.263	1.77331	3.02746e-20	1.173	0.945	1.628	0.834	0.65
	Nl.chr05.0246	DNA polymerase epsilon subunit 2 isoform X1	GO:0000228: nuclear chromosome; GO:0003677: DNA binding; GO:0003887: DNA-directed DNA polymerase activity; GO:0005622: intracellular; GO:0005623: cell; GO:0005634: nucleus; GO:0006261: DNA-dependent DNA replication; GO:0008622: epsilon DNA polymerase complex; GO:0031981: nuclear lumen; GO:0032877: positive regulation of DNA endoreduplication; GO:0042276: error-prone translesion synthesis; GO:0051…	K02325: POLE2;DNA polymerase epsilon subunit 2 [EC:2.7.7.7]	21.407	23.762	22.137	13.191	12.507	11.6	0.842278	3.30382e-18	15.616	16.705	15.871	3.107	2.984	3.541	2.39238	1.49915e-54	4.053	4.08	4.441	2.031	1.631	2.409	1.0465	4.6615e-05	24.544	22.816	23.459	8.864	9.695	9.893	1.39886	1.44186e-42	14.113	14.654	13.193	3.357	4.458	5.057	1.78504	1.47077e-25	5.464	5.79	6.569	2.803	3.013
	Nl.chr05.0471	DNA replication licensing factor Mcm5	GO:0000003: reproduction; GO:0000712: resolution of meiotic recombination intermediates; GO:0003688: DNA replication origin binding; GO:0005524: ATP binding; GO:0005634: nucleus; GO:0006270: DNA replication initiation; GO:0007127: meiosis I; GO:0007131: reciprocal meiotic recombination; GO:0030261: chromosome condensation; GO:0042023: DNA endoreduplication; GO:0042555: MCM complex; GO:0045132: me…	K02209: MCM5,CDC46;DNA replication licensing factor MCM5 [EC:3.6.4.12]	130.561	129.197	131.227	77.833	74.722	78.465	0.74953	3.6698e-63	101.13	107.131	103.973	15.483	13.503	15.338	2.88557	1.14861e-259	22.814	23.215	23.104	14.377	14.076	13.467	0.714615	3.22601e-08	127.508	125.189	124.336	57.435	59.673	60.372	1.17081	6.89839e-151	102.209	99.287	100.289	19.139	19.208	20.293	2.44743	1.61249e-162	28.443	27.509	28.113	13.679	14.223
	Nl.chr05.0474	LOW QUALITY PROTEIN: ribonuclease H2 subunit A	GO:0003723: RNA binding; GO:0004523: RNA-DNA hybrid ribonuclease activity; GO:0005622: intracellular; GO:0005623: cell; GO:0006261: DNA-dependent DNA replication; GO:0006273: lagging strand elongation; GO:0006298: mismatch repair; GO:0032299: ribonuclease H2 complex; GO:0033567: DNA replication, Okazaki fragment processing; GO:0043137: DNA replication, removal of RNA primer; GO:0090502: RNA phosp…	K10743: RNASEH2A;ribonuclease H2 subunit A [EC:3.1.26.4]	76.445	82.851	85.342	41.584	40.939	43.867	0.943094	1.04636e-22	46.524	57.513	53.781	11.745	12.367	10.304	2.26832	4.40864e-43	10.928	9.661	12.919	4.135	3.808	4.438	1.42908	3.75351e-06	94.253	86.255	80.556	28.832	32.899	28.298	1.62078	3.50157e-50	47.317	43.939	55.728	10.784	12.608	9.263	2.25738	2.81069e-36	14.37	14.608	13.344	7.443	8.77
	Nl.chr05.0635	DNA polymerase alpha subunit B isoform X1	GO:0000228: nuclear chromosome; GO:0003677: DNA binding; GO:0003887: DNA-directed DNA polymerase activity; GO:0005622: intracellular; GO:0005623: cell; GO:0005634: nucleus; GO:0005635: nuclear envelope; GO:0005658: alpha DNA polymerase:primase complex; GO:0006261: DNA-dependent DNA replication; GO:0006270: DNA replication initiation; GO:0012505: endomembrane system; GO:0031981: nuclear lumen; GO:…	K02321: POLA2;DNA polymerase alpha subunit B	192.032	189.257	176.812	120.886	123.258	119.817	0.607802	2.38504e-40	140.886	157.97	141.087	89.819	79.01	83.78	0.870285	1.02292e-27	103.257	108.624	101.386	76.287	83.63	76.151	0.400709	0.000366723	196.574	196.176	190.194	93.49	96.725	100.181	1.08918	6.22803e-131	140.069	137.314	132.822	84.426	82.586	93.492	0.738252	5.71585e-16	118.196	110.756	116.554	80.088	77.906
	Nl.chr05.1039	DNA polymerase epsilon catalytic subunit A	GO:0000166: nucleotide binding; GO:0000228: nuclear chromosome; GO:0003677: DNA binding; GO:0003887: DNA-directed DNA polymerase activity; GO:0005622: intracellular; GO:0005623: cell; GO:0005634: nucleus; GO:0006261: DNA-dependent DNA replication; GO:0006272: leading strand elongation; GO:0006284: base-excision repair; GO:0006287: base-excision repair, gap-filling; GO:0006289: nucleotide-excision…	K02324: POLE;DNA polymerase epsilon subunit 1 [EC:2.7.7.7]	17.387	17.036	17.29	12.154	12.429	11.783	0.498951	6.24747e-17	14.322	15.351	14.15	2.849	2.601	2.63	2.50844	1.52166e-129	2.75	2.611	2.466	1.019	1.041	0.924	1.38311	4.58368e-12	15.503	16.667	17.333	8.943	8.853	9.749	0.928881	6.43809e-40	13.194	13.641	13.048	3.166	3.131	3.162	2.16079	1.71632e-87	3.227	3.54	2.886	1.762	1.501
	Nl.chr06.0004	DNA polymerase epsilon subunit 3	GO:0000228: nuclear chromosome; GO:0000790: nuclear chromatin; GO:0005622: intracellular; GO:0005623: cell; GO:0005634: nucleus; GO:0005654: nucleoplasm; GO:0005671: Ada2/Gcn5/Ada3 transcription activator complex; GO:0006323: DNA packaging; GO:0006974: cellular response to DNA damage stimulus; GO:0008623: CHRAC; GO:0016573: histone acetylation; GO:0031497: chromatin assembly; GO:0031981: nuclear …	K02326: POLE3;DNA polymerase epsilon subunit 3 [EC:2.7.7.7]	113.082	105.087	110.627	43.671	45.854	43.89	1.29244	3.77498e-61	49.593	52.68	53.869	21.429	24.729	23.458	1.23614	9.18577e-23	27.942	26.544	22.415	11.63	11.524	12.022	1.12198	5.98784e-09	118.202	124.507	116.105	36.226	41.392	41.146	1.67912	3.01769e-89	56.247	56.306	62.291	26.843	26.447	28.045	1.18778	1.60204e-20	40.179	29.402	31.905	17.19	19.095
	Nl.chr07.1122	PREDICTED: DNA replication licensing factor Mcm2	GO:0003677: DNA binding; GO:0005524: ATP binding; GO:0005634: nucleus; GO:0006260: DNA replication; GO:0006270: DNA replication initiation; GO:0030261: chromosome condensation; GO:0042555: MCM complex; GO:1905775: negative regulation of DNA helicase activity	K02540: MCM2;DNA replication licensing factor MCM2 [EC:3.6.4.12]	59.145	57.569	59.307	42.211	40.846	40.197	0.50464	2.49182e-25	45.703	44.259	44.497	10.254	9.426	10.616	2.21914	1.456e-154	10.175	9.281	10.354	4.804	4.17	3.504	1.24905	1.09862e-14	58.697	58.563	57.936	31.788	33.656	34.279	0.896702	1.11506e-72	44.528	42.409	43.565	11.979	10.878	11.576	2.00691	1.03159e-100	13.476	12.501	13.49	5.383	7.137
	Nl.chr09.584	DNA polymerase epsilon subunit 4	GO:0006974: cellular response to DNA damage stimulus; GO:0046982: protein heterodimerization activity	K03506: POLE4;DNA polymerase epsilon subunit 4 [EC:2.7.7.7]	42.125	42.31	43.151	15.525	24.922	20.019	1.07175	8.95198e-17	14.966	9.678	15.102	3.081	5.394	3.748	1.77382	2.05601e-11	6.295	4.076	6.291	2.366	1.937	1.164	1.59756	3.48693e-05	46.046	44.751	47.478	14.6	12.912	12.993	1.85532	4.29663e-51	17.856	16.644	19.392	5.476	6.082	1.837	2.10582	1.0847e-14	9.35	10.337	9.457	3.07	3.803
	Nl.chr10.032	LOW QUALITY PROTEIN: DNA replication licensing factor Mcm6-like	GO:0002065: columnar/cuboidal epithelial cell differentiation; GO:0003677: DNA binding; GO:0003678: DNA helicase activity; GO:0005524: ATP binding; GO:0005622: intracellular; GO:0005623: cell; GO:0005634: nucleus; GO:0006260: DNA replication; GO:0006270: DNA replication initiation; GO:0007304: chorion-containing eggshell formation; GO:0007306: eggshell chorion assembly; GO:0007307: eggshell chori…	K02542: MCM6;DNA replication licensing factor MCM6 [EC:3.6.4.12]	79.865	82.295	80.19	60.692	62.781	58.033	0.408207	4.63321e-19	66.934	73.41	69.266	11.08	10.65	12.621	2.67906	5.58198e-205	12.104	11.275	11.568	2.893	3.373	3.392	1.84675	1.60696e-30	76.717	75.668	75.407	46.154	44.998	47.145	0.803741	1.77987e-70	67.114	63.002	61.469	13.981	14.048	14.035	2.27196	2.1514e-138	13.051	12.349	13.657	4.75	4.078
	Nl.chr10.358	DNA ligase 1-like	GO:0000278: mitotic cell cycle; GO:0003677: DNA binding; GO:0003910: DNA ligase (ATP) activity; GO:0005524: ATP binding; GO:0005622: intracellular; GO:0005623: cell; GO:0005634: nucleus; GO:0005737: cytoplasm; GO:0005739: mitochondrion; GO:0006273: lagging strand elongation; GO:0006281: DNA repair; GO:0006310: DNA recombination; GO:0016070: RNA metabolic process; GO:0051103: DNA ligation involved…	K10747: LIG1;DNA ligase 1 [EC:6.5.1.1 6.5.1.6 6.5.1.7]	60.316	61.218	61.8	44.655	44.983	46.962	0.415262	1.82543e-16	49.829	57.29	52.28	14.9	13.8	13.712	1.9799	1.21667e-105	14.046	14.135	12.421	8.106	8.49	8.752	0.672762	3.05584e-06	59.525	57.204	55.127	36.338	35.455	35.282	0.766928	1.11243e-45	47.733	46.972	44.891	19.537	19.995	20.315	1.30626	2.81891e-45	16.901	17.667	16.988	10.744	10.878
	Nl.chr10.370	replication factor C subunit 5	GO:0000819: sister chromatid segregation; GO:0003677: DNA binding; GO:0005524: ATP binding; GO:0005622: intracellular; GO:0005623: cell; GO:0005634: nucleus; GO:0005657: replication fork; GO:0005663: DNA replication factor C complex; GO:0005694: chromosome; GO:0006261: DNA-dependent DNA replication; GO:0006272: leading strand elongation; GO:0006281: DNA repair; GO:0007049: cell cycle; GO:0007062:…	K10756: RFC3_5;replication factor C subunit 3/5	59.144	62.362	57.023	36.168	38.326	36.685	0.674732	2.73863e-25	46.404	42.477	44.861	18.347	17.183	16.836	1.42188	3.8957e-48	19.693	18.208	18.068	8.712	8.848	9.335	1.05006	9.29843e-12	58.857	58.502	61.552	32.466	33.414	32.527	0.945928	1.12282e-46	46.622	44.487	43.03	19.369	19.784	17.381	1.333	1.83617e-36	21.113	21.031	24.081	16.602	15.257
	Nl.chr10.568	DNA primase small subunit	GO:0000228: nuclear chromosome; GO:0003697: single-stranded DNA binding; GO:0003887: DNA-directed DNA polymerase activity; GO:0003896: DNA primase activity; GO:0005622: intracellular; GO:0005623: cell; GO:0005634: nucleus; GO:0005658: alpha DNA polymerase:primase complex; GO:0006261: DNA-dependent DNA replication; GO:0006269: DNA replication, synthesis of RNA primer; GO:0031981: nuclear lumen; GO…	K02684: PRI1;DNA primase small subunit [EC:2.7.7.102]	58.741	59.991	58.882	31.036	32.133	31.838	0.893721	1.61991e-54	35.796	32.907	33.974	7.713	7.163	8.201	2.22246	2.8104e-97	9.287	9.555	10.267	3.665	3.664	3.562	1.41079	5.50083e-15	61.707	57.767	58.679	25.891	27.225	27.23	1.23243	1.30002e-88	34.188	34.313	31.434	11.418	13.579	9.863	1.60714	3.85362e-40	12.359	11.432	12.652	6.627	7.466
	Nl.chr10.596	replication factor C subunit 2	GO:0000076: DNA replication checkpoint; GO:0000077: DNA damage checkpoint; GO:0000819: sister chromatid segregation; GO:0003677: DNA binding; GO:0005524: ATP binding; GO:0005622: intracellular; GO:0005623: cell; GO:0005634: nucleus; GO:0005657: replication fork; GO:0005663: DNA replication factor C complex; GO:0005694: chromosome; GO:0006261: DNA-dependent DNA replication; GO:0006272: leading str…	K10755: RFC2_4;replication factor C subunit 2/4	118.293	115.319	113.528	49.786	52.662	50.948	1.16956	4.37665e-79	87.342	99.536	96.928	24.069	23.807	24.359	2.04423	9.70139e-95	26.132	26.568	25.351	21.423	22.448	22.016	0.237136	0.105368	131.537	135.329	125.586	46.1	45.851	47.491	1.57716	2.84002e-132	92.354	94.266	90.651	29.56	34.725	32.216	1.60709	2.17824e-53	37.245	34.248	34.689	29.295	26.744
	Nl.chr11.013	proliferating cell nuclear antigen	GO:0000278: mitotic cell cycle; GO:0002065: columnar/cuboidal epithelial cell differentiation; GO:0003677: DNA binding; GO:0005622: intracellular; GO:0005623: cell; GO:0005634: nucleus; GO:0006261: DNA-dependent DNA replication; GO:0006272: leading strand elongation; GO:0006275: regulation of DNA replication; GO:0006289: nucleotide-excision repair; GO:0006298: mismatch repair; GO:0007052: mitotic…	K04802: PCNA;proliferating cell nuclear antigen	717.448	714.566	732.502	394.308	392.103	398.063	0.860497	1.90362e-103	490.067	543.675	497.251	82.89	82.778	78.416	2.71899	1.31526e-250	83.784	84.862	85.712	25.616	28.974	21.99	1.72254	2.02543e-29	611.536	613.073	610.337	299.159	306.372	310.874	1.08548	3.98842e-155	500.85	477.222	475.41	99.989	105.249	122.155	2.23254	1.2237e-108	104.084	103.476	104.873	43.817	39.626
	Nl.chr13.208	DNA replication licensing factor Mcm7	GO:0003677: DNA binding; GO:0003678: DNA helicase activity; GO:0005524: ATP binding; GO:0006260: DNA replication; GO:0006270: DNA replication initiation; GO:0042555: MCM complex	K02210: MCM7,CDC47;DNA replication licensing factor MCM7 [EC:3.6.4.12]	125.905	125.352	128.87	79.586	78.388	76.555	0.68738	1.96165e-63	100.112	92.222	100.436	13.798	14.514	14.816	2.83292	6.55374e-285	16.508	17.551	16.664	3.104	3.259	3.512	2.35379	9.28391e-54	112.445	108.957	107.011	54.362	55.317	56.346	1.06799	3.36788e-143	93.881	92.382	89.584	16.273	16.73	16.119	2.57443	2.2441e-202	21.994	20.423	20.675	6.619	6.517
	Nl.chr13.248	DNA polymerase alpha catalytic subunit	GO:0000166: nucleotide binding; GO:0000228: nuclear chromosome; GO:0001882: nucleoside binding; GO:0003677: DNA binding; GO:0003887: DNA-directed DNA polymerase activity; GO:0005622: intracellular; GO:0005623: cell; GO:0005634: nucleus; GO:0005658: alpha DNA polymerase:primase complex; GO:0006261: DNA-dependent DNA replication; GO:0006272: leading strand elongation; GO:0006273: lagging strand elo…	K02320: POLA1;DNA polymerase alpha subunit A [EC:2.7.7.7]	24.694	24.86	23.301	18.484	18.454	19.062	0.370444	1.86213e-10	21.112	22.076	22.639	3.349	3.155	3.387	2.80386	7.85028e-167	3.573	3.376	2.862	0.91	0.781	0.611	2.0851	3.76519e-19	20.788	21.439	19.493	13.371	14.632	15.605	0.58521	1.553e-16	19.044	20.162	20.543	4.179	4.067	5.082	2.24606	7.07629e-79	4.377	3.926	4.348	1.386	1.062
[truncated: 3 more columns]
